# Supplementary material for: Long rDNA amplicon sequencing of insect-infecting nephridiophagids reveals their affiliation to the Chytridiomycota and a potential to switch between hosts
Source: Sci Rep. 2021 Jan 11;11:396. doi: 10.1038/s41598-020-79842-6 (PMC7801462; doi:10.1038/s41598-020-79842-6)
Supplement: Supplementary file 1 — Supplementary Information. [file 41598_2020_79842_MOESM1_ESM.zip]

Archive with 12 entries (11 files):
- Supplementary_Data/
- __MACOSX/._Supplementary_Data
- Supplementary_Data/cox2.linsi.fa
- __MACOSX/Supplementary_Data/._cox2.linsi.fa
- Supplementary_Data/lsu.linsi.fa
- __MACOSX/Supplementary_Data/._lsu.linsi.fa
- Supplementary_Data/GTR+F+I+G4.tree
- __MACOSX/Supplementary_Data/._GTR+F+I+G4.tree
- Supplementary_Data/README.txt
- __MACOSX/Supplementary_Data/._README.txt
- Supplementary_Data/ssu.linsi.fa
- __MACOSX/Supplementary_Data/._ssu.linsi.fa
