# Supplementary material for: Long rDNA amplicon sequencing of insect-infecting nephridiophagids reveals their affiliation to the Chytridiomycota and a potential to switch between hosts
Source: Sci Rep. 2021 Jan 11;11:396. doi: 10.1038/s41598-020-79842-6 (PMC7801462; doi:10.1038/s41598-020-79842-6)
Supplement: Supplementary file 1 — Supplementary Information. [file 41598_2020_79842_MOESM1_ESM.zip › Supplementary_Data/cox2.linsi.fa]

>Xestoblatta_cavicola
S-LLLLEPMTTWANMNLQDSASPIMEQLIYFHDHTLMIILMILMVVSYMMMLLINNKFID
RLLLEGNMIEVAWTIAPAIILIFIALPSLRLLYLMDEINSPAVTLKTIGHQWYWSYEYSD
FLKVEFDSYMIPQNEMKSDDFRLLDVDNRAALPMNTFIRIIITAADVLHSWTVPSLGVKA
DATPGRLNQTSFLINRPGLFYGQCSEICGANHSFMPIVIESISINSFINWISNLSEFISW
LKASTVLLK
>Forficula_auricularia_AAD46999.1
--------MATWANLGFQDSAAPLMEQLTFFHDHTLFILLMITVMVGYLLGTLYFNRFVN
RFLLEGQTIEVVWTVIPAVTLIFIALPSLRLLYLLDEINQPSLTLKVVGHQWYWSYEYSD
FGDVEFDSYMVPIGELGPAGFRLLEVDNNVVLPVRTQVRALVTAADVLHSWAVPALGVKI
DATPGRLNQTSFFINRSGLFYGQCSEICGANHSFMPIVLESVTPGSFLNWLKKKT-----
---------
>Blaberus_discoidalis
---FLFKLMTTWANMNLQDSASPIMEQLIYFHDHALMIIVMILTVVTYMMMMLINNNFTN
RFLLEGQLIEVAWTIAPAFILIFIAIPSLRLLYLMDEINNPSITLKTIGHQWYWSYEYSD
FLKVEFDSYMIPQNELTNNDFRLLDVDNRAALPMNTFIRIIITATDVLHSWTVPSLGIKA
DATPGRLNQTSFLISRPGLFFGQCSEICGANHSFMPIVIESISTNKFINWISNMNESSDD
WKX------
>Archimandrita_tesselata
K-TFFYNLMTTWANMNLQDSASPIMEQLIYFHDHALMIIMMILALVTYMMVMLIINNFTN
RFLLEGQLIEVAWTIAPAFILIFIAIPSLRLLYLMDEINNPTITLKTIGHQWYWSYEYSD
FLKVEFDSYMIPQNELNENDFRLLDVDNRAALPLNTFVRIIITATDVLHSWTVPSLGVKA
DATPGRLNQTSFLISRPGVFFGQCSEICGANHSFMPIVIESISTNNFINWISNINEPSDD
WKQV-----
>Eublaberus_posticus
--SLFYKLMTTWANMNLQDSASPIMEQLIYFHDHALMIIVMILAIVTYMMVMLINNNFTN
RFLLEGQLIEVAWTIAPAFILIFIAIPSLRLLYLMDEINNPTITLKTIGHQWYWSYEYSD
FLKVEFDSYMIPQNELEPQDFRLLDVDNRASLPMNTFIRIIITATDVLHSWTIPSLGIKA
DATPGRLNQTSFLISRPGLFFGQCSEICGANHSFMPIVIESISTNKFINWISNMSESSDD
WKQVL----
>Blattella_germanica
----LLLEMTTWAQLHLQDSASPIMEQLIYFHDHALMIILMILTVVTYMMILLITNKLIN
RFMLEGQMIEVAWTIAPAIILIFIALPSLRLLYLMDEINNPAVTLKTIGHQWYWSYEYSD
FLKVEFDSYMIPQNELMSDDFRLLDVDNRAALPMNTFIRIIITAADVLHSWTVPSLGVKA
DATPGRLNQTSFLINRPGLFYGQCSEICGANHSFMPIVIESISINKFIDWISSISEYLSW
LKAST----
>Leucophaea_maderae
KGFPFISIMTTWANMNLQDSASPIMEQLIYFHDHALMIIIMILAVVSYMMVMLTMNKFTN
RFLLEGQLIEVAWTIAPAIILIFIAIPSLRLLYLMDEINSPAVTLKTIGHQWYWSYEYSD
FLKIEFDSYMIPQNEMTNSDFRLLDVDNRATLPMNTFIRIIITATDVLHSWTVPSLGVKA
DATPGRLNQTSFFISRPGLFYGQCSEICGANHSFMPIVIESVSTNSFINWISSISESSDD
WKQVL----
>Elliptorhina_javanica_merged
-------EMTTWANMNLQDSASPIM----YFHDHALMIIIMILTIVSYMMIMMILNSFTN
RFLLEGQFIEVAWTIAPAIILIFIAIPSQRLLYLLQFHHNDFYTLKTIGHQWYWSYEYSD
FLKIEFDSYMIPQNELNSDDFRLLDVDNRATLPMNTFIRIIITATNVLHSWTVPSLGVKA
DATPGRLNQSSFFINRPGVFYGQCSEIYGANHSFMPIVIESVSTNNFVNWISSMSDSWDD
WSQVL----
>Lucihormetica_verrucosa_merged
--------MTTWANMNLQDSASPIMEQLIYFHDHALMIIVMILMIVTYMMIMLITSNFTN
RFLLEGQLIEVAWTIAPAIILIFIAIPSLRLLYLMDEINNPAVTLKTIGHQWYWSYEYSD
FLKVEFDSYMIPQNEMNNNNFRLLDVDNRAALPMNTFIRVIITAMDVLHSWTIPCLGIKA
DATPGRLNQTSFLINRPGLFFGQCSEICGANHSFMPIVIESITASKFINWISSISESSDD
WKQVLVFLK
>Lucihoermtica_subcincta
D-FFYKSMMTTWANMNLQDSASPIMEQLIYFHDHALMIIIMILMIVTYMMIMLISSNFTN
RFLLEGQLIEVAWTIAPAIILIFIAIPSLRLLYLMDEINNPAVTLKTIGHQWYWSYEYSD
FLKVEFDSYMIPQNEMENNNFRLLDVDNRAALPMNTFIRIIITATDVLHSWTIPSLGIKA
DATPGRLNQTSFLINRPGLFFGQCSEICGANHSFMPIVIESITASKFINWISSITESSDD
WKQ------
