# Supplementary material for: Long rDNA amplicon sequencing of insect-infecting nephridiophagids reveals their affiliation to the Chytridiomycota and a potential to switch between hosts
Source: Sci Rep. 2021 Jan 11;11:396. doi: 10.1038/s41598-020-79842-6 (PMC7801462; doi:10.1038/s41598-020-79842-6)
Supplement: Supplementary file 1 — Supplementary Information. [file 41598_2020_79842_MOESM1_ESM.zip › Supplementary_Data/lsu.linsi.fa]

>Nephridiophagid_from_Archimandrita_tesselata
-----------------------------------------------------------------------------------------------------------------------------------------------------------------------------------------------------------------------------------------------------------------------------------------------------------------------------------------------------------------------------------------------------------------------------------------------------------------------------------------------------------------------------------------------------------------------------------------------------------------------------------------------------------------------------------------------------------------------------------------------------------------------------------------------------------------------------------------------------------------------------------------------------------------------------------------------------------------------------------------------------------------------------------------------------------------------------------------------------------------------------------------------------------------------------------------------------------------------------------------------------------------------------------------------------------------------------------------------------------------------------------------------------------------------------------------------------------------------------------------------------------------------------------------------------------------------------------------------------------------------------------------------------------------------------------------------------------------------------------------------------------------------------------------------------------------------------------------------------------------------------------------------------------------------------------------------------------------------------------------------------------------------------------------------------------------------------------------------------------------------------------------------------------------------------------------------------------------------------------------------------------------------------------------------------------------------------------------------------------------------------------------------------------------------------------------------------------------------------------------------------------------------------------------------------------------------------------------------------------------------------------------------------------------------------------------------------------------------------------------------------------------------------------------------------------------------------------------------------------------------------------------------------------------------------------------------------------------------------------------------------------------------------------------------------------------------------------------------------------------------------------------------------------------------------------------------------------------------------------------------------------------------------------------------------------------------------------------------------------------------------------------------------------------------------------------------------------------------------------------------------------------------------------------------------------------------------------------------------------------------------------------------------------------------------------------------------------------------------------------------------------------------------------------------------------------------------------------------------------------------------------------------------------------------------------------------------------------------------------------------------------------------------------------------------------------------------------------------------------------------------------------------------------------------------------------------------------------------------------------------------------------------------------------------------------------------------------------------------------------------------------------------------------------------------------------------------------------------------------------------------------------------------------------------------------------------------------------------------------------------------------------------------------------------------------------------------------------------------------------------------------------------------------------------------------------------------------------------------------------------------------------------------------------------------------------------------------------------------------------------------------------------------------------------------------------------------------------------------------------------------------------------------------------------------------------------------------------------------------------------------------------------------------------------------------------------------------------------------------------------------------------------------------------------------------------------------------------------------------------------------------------------------------------------------------------------------------------------------------------------------------------------------------------------------------------------------------------------------------------------------------------------------------------------------------------------------------------------------------------------------------------------------------------------------------------------------------------------------------------------------------------------------------------------------------------------------------------------------------------------------------------------------------------------------------------------------------------------------------------------------------------------------------------------------------------------------------------------------------------------------------------------------------------------------------------------------------------------------------------------------------------------------------------------------------------------------------------------------------------------------------------------------------------------------------------------------------------------------------------------------------------------------------------------------------------------------------------------------------------------------------------------------------------------------------------------------------------------------------------------------------------------------------------------------------------------------------------------------------------------------------------------------------------------------------------------------------------------------------------------------------------------------------------------------------------------------------------------------------------------------------------------------------------------------------------------------------------------------------------------------------------------------------------------------------------------------------------------------------------------------------------------------------------------------------------------------------------------------------------------------------------------------------------------------------------------------------------------------------------------------------------------------------------------------------------------------------------------------------------------------------------------------------------------------------------------------------------------------------------------------------------------------------------------------------------------------------------------------------------------------------------------------------------------------------------------------------------------------------------------------------------------------------------------------------------------------------------------------------------------------------------------------------------------------------------------------------------------------------------------------------------------------------------------------------------------------------------------------------------------------------------------------------------------------------------------------------------------------------------------------------------------------------------------------------------------------------------------------------------------------------------------------------------------------------------------------------------------------------------------------------------------------------------------------------------------------------------------------------------------------------------------------------------------------------------------------------------------------------------------------------------------------------------------------------------------------------------------------------------------------------------------------------------------------------------------------------------------------------------------------------------------------------------------------------------------------------------------------------------------------------------------------------------------------------------------------------------------------------------------------------------------------------------------------------------------------------------------------------------------------------------------------------------------------------------------------------------------------------------------------------------------------------------------------------------------------------------------------------------------------------------------------------------------------------------------------------------------------------------------------------------------------------------------------------------------------------------------------------------------------------------------------------------------------------------------------------------------------------------------------------------------------------------------------------------------------------------------------------------------------------------------------------------------------------------------------------------------------------------------------------------------------------------------------------------------------------------------------------------------------------------------------------------------------------------------------------------------------------------------------------------------------------------------------------------------------------------------------------------------------------------------------------------------------------------------------------------------------
>Nephridiophagid_from_Lucihormetica_verrucosa
-----------------------------------------------------------------------------------------------------------------------------------------------------------------------------------------------------------------------------------------------------------------------------------------------------------------------------------------------------------------------------------------------------------------------------------------------------------------------------------------------------------------------------------------------------------------------------------------------------------------------------------------------------------------------------------------------------------------------------------------------------------------------------------------------------------------------------------------------------------------------------------------------------------------------------------------------------------------------------------------------------------------------------------------------------------------------------------------------------------------------------------------------------------------------------------------------------------------------------------------------------------------------------------------------------------------------------------------------------------------------------------------------------------------------------------------------------------------------------------------------------------------------------------------------------------------------------------------------------------------------------------------------------------------------------------------------------------------------------------------------------------------------------------------------------------------------------------------------------------------------------------------------------------------------------------------------------------------------------------------------------------------------------------------------------------------------------------------------------------------------------------------------------------------------------------------------------------------------------------------------------------------------------------------------------------------------------------------------------------------------------------------------------------------------------------------------------------------------------------------------------------------------------------------------------------------------------------------------------------------------------------------------------------------------------------------------------------------------------------------------------------------------------------------------------------------------------------------------------------------------------------------------------------------------------------------------------------------------------------------------------------------------------------------------------------------------------------------------------------------------------------------------------------------------------------------------------------------------------------------------------------------------------------------------------------------------------------------------------------------------------------------------------------------------------------------------------------------------------------------------------------------------------------------------------------------------------------------------------------------------------------------------------------------------------------------------------------------------------------------------------------------------------------------------------------------------------------------------------------------------------------------------------------------------------------------------------------------------------------------------------------------------------------------------------------------------------------------------------------------------------------------------------------------------------------------------------------------------------------------------------------------------------------------------------------------------------------------------------------------------------------------------------------------------------------------------------------------------------------------------------------------------------------------------------------------------------------------------------------------------------------------------------------------------------------------------------------------------------------------------------------------------------------------------------------------------------------------------------------------------------------------------------------------------------------------------------------------------------------------------------------------------------------------------------------------------------------------------------------------------------------------------------------------------------------------------------------------------------------------------------------------------------------------------------------------------------------------------------------------------------------------------------------------------------------------------------------------------------------------------------------------------------------------------------------------------------------------------------------------------------------------------------------------------------------------------------------------------------------------------------------------------------------------------------------------------------------------------------------------------------------------------------------------------------------------------------------------------------------------------------------------------------------------------------------------------------------------------------------------------------------------------------------------------------------------------------------------------------------------------------------------------------------------------------------------------------------------------------------------------------------------------------------------------------------------------------------------------------------------------------------------------------------------------------------------------------------------------------------------------------------------------------------------------------------------------------------------------------------------------------------------------------------------------------------------------------------------------------------------------------------------------------------------------------------------------------------------------------------------------------------------------------------------------------------------------------------------------------------------------------------------------------------------------------------------------------------------------------------------------------------------------------------------------------------------------------------------------------------------------------------------------------------------------------------------------------------------------------------------------------------------------------------------------------------------------------------------------------------------------------------------------------------------------------------------------------------------------------------------------------------------------------------------------------------------------------------------------------------------------------------------------------------------------------------------------------------------------------------------------------------------------------------------------------------------------------------------------------------------------------------------------------------------------------------------------------------------------------------------------------------------------------------------------------------------------------------------------------------------------------------------------------------------------------------------------------------------------------------------------------------------------------------------------------------------------------------------------------------------------------------------------------------------------------------------------------------------------------------------------------------------------------------------------------------------------------------------------------------------------------------------------------------------------------------------------------------------------------------------------------------------------------------------------------------------------------------------------------------------------------------------------------------------------------------------------------------------------------------------------------------------------------------------------------------------------------------------------------------------------------------------------------------------------------------------------------------------------------------------------------------------------------------------------------------------------------------------------------------------------------------------------------------------------------------------------------------------------------------------------------------------------------------------------------------------------------------------------------------------------------------------------------------------------------------------------------------------------------------------------------------------------------------------------------------------------------------------------------------------------------------------------------------------------------------------------------------------------------------------------------------------------------------------------------------------------------------------------------------------------------------------------------------------------------------------------------------------------------------------------------------------------------------------------------------------------------------------------------------------------------------------------------------------------------------------------------------------------------------------------------------------------------------------------------------------------------------------------------------------------------------------------------------------------------------------------------------------------------------------------------------------------------------------------------------------------------------------------------------------------------------------------------------------------------------------------------------------------------------------------------------------------------------------------------------------------------------------------------
>Nephridiophagid_from_Lucihormetica_subcincta
-----------------------------------------------------------------------------------------------------------------------------------------------------------------------------------------------------------------------------------------------------------------------------------------------------------------------------------------------------------------------------------------------------------------------------------------------------------------------------------------------------------------------------------------------------------------------------------------------------------------------------------------------------------------------------------------------------------------------------------------------------------------------------------------------------------------------------------------------------------------------------------------------------------------------------------------------------------------------------------------------------------------------------------------------------------------------------------------------------------------------------------------------------------------------------------------------------------------------------------------------------------------------------------------------------------------------------------------------------------------------------------------------------------------------------------------------------------------------------------------------------------------------------------------------------------------------------------------------------------------------------------------------------------------------------------------------------------------------------------------------------------------------------------------------------------------------------------------------------------------------------------------------------------------------------------------------------------------------------------------------------------------------------------------------------------------------------------------------------------------------------------------------------------------------------------------------------------------------------------------------------------------------------------------------------------------------------------------------------------------------------------------------------------------------------------------------------------------------------------------------------------------------------------------------------------------------------------------------------------------------------------------------------------------------------------------------------------------------------------------------------------------------------------------------------------------------------------------------------------------------------------------------------------------------------------------------------------------------------------------------------------------------------------------------------------------------------------------------------------------------------------------------------------------------------------------------------------------------------------------------------------------------------------------------------------------------------------------------------------------------------------------------------------------------------------------------------------------------------------------------------------------------------------------------------------------------------------------------------------------------------------------------------------------------------------------------------------------------------------------------------------------------------------------------------------------------------------------------------------------------------------------------------------------------------------------------------------------------------------------------------------------------------------------------------------------------------------------------------------------------------------------------------------------------------------------------------------------------------------------------------------------------------------------------------------------------------------------------------------------------------------------------------------------------------------------------------------------------------------------------------------------------------------------------------------------------------------------------------------------------------------------------------------------------------------------------------------------------------------------------------------------------------------------------------------------------------------------------------------------------------------------------------------------------------------------------------------------------------------------------------------------------------------------------------------------------------------------------------------------------------------------------------------------------------------------------------------------------------------------------------------------------------------------------------------------------------------------------------------------------------------------------------------------------------------------------------------------------------------------------------------------------------------------------------------------------------------------------------------------------------------------------------------------------------------------------------------------------------------------------------------------------------------------------------------------------------------------------------------------------------------------------------------------------------------------------------------------------------------------------------------------------------------------------------------------------------------------------------------------------------------------------------------------------------------------------------------------------------------------------------------------------------------------------------------------------------------------------------------------------------------------------------------------------------------------------------------------------------------------------------------------------------------------------------------------------------------------------------------------------------------------------------------------------------------------------------------------------------------------------------------------------------------------------------------------------------------------------------------------------------------------------------------------------------------------------------------------------------------------------------------------------------------------------------------------------------------------------------------------------------------------------------------------------------------------------------------------------------------------------------------------------------------------------------------------------------------------------------------------------------------------------------------------------------------------------------------------------------------------------------------------------------------------------------------------------------------------------------------------------------------------------------------------------------------------------------------------------------------------------------------------------------------------------------------------------------------------------------------------------------------------------------------------------------------------------------------------------------------------------------------------------------------------------------------------------------------------------------------------------------------------------------------------------------------------------------------------------------------------------------------------------------------------------------------------------------------------------------------------------------------------------------------------------------------------------------------------------------------------------------------------------------------------------------------------------------------------------------------------------------------------------------------------------------------------------------------------------------------------------------------------------------------------------------------------------------------------------------------------------------------------------------------------------------------------------------------------------------------------------------------------------------------------------------------------------------------------------------------------------------------------------------------------------------------------------------------------------------------------------------------------------------------------------------------------------------------------------------------------------------------------------------------------------------------------------------------------------------------------------------------------------------------------------------------------------------------------------------------------------------------------------------------------------------------------------------------------------------------------------------------------------------------------------------------------------------------------------------------------------------------------------------------------------------------------------------------------------------------------------------------------------------------------------------------------------------------------------------------------------------------------------------------------------------------------------------------------------------------------------------------------------------------------------------------------------------------------------------------------------------------------------------------------------------------------------------------------------------------------------------------------------------------------------------------------------------------------------------------------------------------------------------------------------------------------------------------------------------------------------------------------------------------------------------------------------------------------------------------------------------------------------------------------------------------------------------------------------------------------------------------------------------------------------------------------------------------------------------------------------------------------------------------------------------------------------------------------------------------------------------------------------------------------------------------------------------------------------------
>Nephridiophagid_from_Blaberus_discoidalis
------------------------------------------------------------------------------------------------gtgcgccgcgacgagcaccacgggcacctgcacaacgattcgggggtacgccgcg---------acgagcg-----c---------------------------cacgg------------------------------------------------------------------------------------------------------------------------------------------------------------------------------------------------------------------------------------------------------------------------------------------------------------------------------------------------------------------------------------------------------------------------------------------------------------------------------------------------------------------------------------------------------------------------------------------------------------------------------------------------------------------------------------------------------------------------------------------------------------------------------------------------------------------------------------------------------------------------------------------------------------------------------------------------------------------------------------------------------------------------------------------------------------------------------------------------------------------------------------------------------------------------------------------------------------------------------------------------------------------------------------------------------------------------------------------------------------------------------------------------------------------------------------------------------------------------------------------------------------------------------------------------------------------------------------------------------------------------------------------------------------------------------------------------------------------------------------------------------------------------------------------------------------------------gcacctgcaaacgattcgggggtacgccgcgacg----agcacggaggctcactcgcaggccggatggggggcgcggggc--------tcgtgcgggcgacggtag--------cgacggtg----------------gggcgcgggatttggcacgggcgtgccggcggggccgggcgg-ggcggtggggagaccgcagcg-gggcggggcggccagcggctgcaggacacacgcggagccagc---------------------------------------------------gcaccgccggaggcgggagactgcacggggtcgctatgcgggggcgggcgggcctgggaacggggccggagccgccgcacatccttcggggtgccgggcg--atagg-----------------------------------------------------------------------------------------------------------------------------------------t----------agcggtctgaaatca-ggcaggagcacccgctgaac-ttaagcatatcaataagc-ggaggaaaagaaactaacaaggattcccctagtaatggcgaatgaagcgggaagagctcagttttggaatcaccgggg-----------cgggggcgccggcgaattgtagtctggagacgcggcg----agggggggcca-gcacg---ctaaaccgagtggaaggcttgg----------------------gcca-----gagagggtgacagccccgt-ttcgtggcgtgcgg-------ggggctcccggagagc-ggcgcggtcgtggagtcgggaagtt-cgggattgcttc-ctaaagggggtgg-taaataccatccaaag--ctaaa-taac--agcgagagaccgatagcaaac-aagtagtgtgaacgaaagatgaga-aagcgcccc----aggagatgggggcaaataa-agaaggtgaaattgcc-aaaagggaagcgtttg-aaactggaga--taggcgc-cggcaggcggac-------------------------------------------------------------cgc---g---------tgcccat-ggcccgtcagggggg--------ttgcggggtaccggc----tgcgggcgcatgccagcggcagttcg-cgg----cggggc---------aggaggggccgggaggaag--------------------------accgggtcaggag--------------------aaatcattg------------------------------------gccgggggtccggcgcggcggcact-ggcgcgga-ctgagga------a-ggcggggac----gcacgggggctg-----ggac--acgg-cggt--------------gggactg-gcatgcggcgccgacagcgt-gctgacg-----------------------ggggcgt-------gt-ggcagggccagcgggggtcg--cagcggtgc----gggccaaggcagctggaga-aacggt-tttaagcg-gcccgtcttg-aaacacggaccaagg------agtccaacatgtgtgcgagtatttgggtg-gc--aaa-ccc-tggtgcgcaatg-aaagtggg----ggcgtgggaagggg-----------------------g-------gcaccctggcaccacgggcc-ggacccgggc--------cgacaagtcggcgg-gggctgcg-agagagcacacatgatgggaccc-gaaagatggtgatctatgcttgggtagggtgaagccaggggaaactctggtgga-ggcccgggagcggttctgacgtgcaaatcgatcgtcggacctgagcataggggcgaaagactaatcgaaccat-------------------------------------------------------------------------------------------------------------------------------------------------------------------------------------------------------------------------------------------------------------------------------------------------------------------------------------------------------------------------------------------------------------------------------------------------------------------------------------------------------------------------------------------c-tagtagc-tggttccctccgaagtttccctcaggatagctgaa---gcac----gggcagttccatgtggtaaagcgaatgattagaggtaatggggg-cgtgacagccttcagcctattctcaaa-ctttgaatgcgtgggagaggc--ggattgccggg-------caggaatgcgtg---------tt-tgaat-gg--gtgcttcaagtgggccaatttt-ggt-----------------------------------------------------------------------------------------------------------------------------------------------------------------------------------------------------------------------------------------------------------------------------------------------------------------------------------------aagcagaactggcgatgc-gggatgaaccg-aaagc-cgagttaaggtgccggaatgcacgctc--a-atgataccatgaaaggcgttagttcattaagacagcagggcggtggccatggaagttggaagccgctaagga--gtgtgtaacaactcacccg-ccgaatggacta-gccctgaaaatggatggcgctcaagcgtgct-acccatactcggccgccg-cggcg---gg-------g-------aag----------------------------------g-ccggggcgagta--gga-gggcgtgggggt----------tg------------------cgtggaagctcggccgtgaggc-ggggtggagcagccgcctagtgcagatcttggtggaagtagcaattaatc-aaacg-ggg--tgttctaagctagtttg-acggccgaag--tggagaagggttccggggctacgaaggttggccgc-ggg-ttagtcggtcctaagagataggggagg-cctgtttttgattaagcagcgggg---gccaggggc-----------------------ccggcgccga---------------------------------------------------------------------------------------------------------gctcgaaa-ggggatccggttaatattccgggactggggg-------ctgg---tagccgccgagtggcgggc--------ag-----tagcggcaacg--cgaaggaagct-ggggagggcagggggaccaccgaggggaagaga--agcctttcctcttgaccggcagc-----------------------------------------------------------------------agggccctgga--gtagattggctagggaagggg-----cggcagcggggcagaggcgggag--gggc-atggcccctcgcggaatc---------ggcaagg-gacccatggcgcgtgaaaaccc-ggcggac--------------------g-----aaga--gactta--------------------------------gccctcatccgtacccacgaccgcatcaggtctccta-ggt-tagc-aacctctgg-cggatagaacaaagtagataa-gggaagtcggcaaaatggatccgtaacttc-gggaaaaggattggctctaagggtcgg-ggcccgcggggggc-g---gcgggagcgggccgcggagggcggcgcct----------ggccggg-----------------------------------------------------------------------------------------------------------------------ggactcctgg----------gctgggggcggcaggaagc--ggcagcgcggcg--cggcggtcgcgccgaaccacggcgggaggcccgcgggtg--------------gaag--cgaccagctta-gaactggtacggacaagaggaa-tctgactgtctaattaaaac-------------------------------------------------------------------------------------------------------------------------------------------------------------------------------------------------------------------------------------------------------------------------------------------------------------------------------------------------------------------------------------------------------------------------------------------------------------------------------------------------------------------------------------------------------------------------------------------------------------------------------------------------------------------------------------------------------------------------------------------------------------------------------------------------------------------------------------------------------------------------------------------------------------------------------------------------------------------------------------------------------------------------------------------------------------------------------------------------------------------------------------------------------------------------------------------------------------------------------------------------------------------------------------------------------------------------------------------------------------------------------------------------------------------------------------------------------------------------------------------------------------------------------------------------------------------------------------------------------------------------------------------------------------------------------------------------------------------------------------------------------------------------------------------------------------------------------------------------------------------------------------------------------------------------------------------------------------------------------------------------------------------------------------------------------------------------------------------------------------------------------------------------------------------------------------------------------------------------------------------------------------------------------------------------------------------------------------------------------------------------------------------------------------------------------------------------------------------------------------------------------------------------------------------------------------------------------------------------------------------------------------------------------------------------------------------------------------------------------------------------------------------------------------------------------------------------------------------------------------------------------------------------------------------------------------------------------------------------------------------------------------------------------------------------------------------------------------------------------------------------------------------------------------------------------------------------------------------------------------------------------------------------------------------------------------------------------------------------------------------------------------------------------------------------------------------------------------------------------------------------------------------------------------------------------------------------------------------------------------------------------------------------------------------------------------------------------------------------------------------------------------------------------------------------------------------------------------------------------------------------------------------------------------------------------------------------------------------------------------------------------------------------------------------------------------------------------------------------------------------------------------------------------------------------------------------------------------------------------------------------------------------------------------------------------------------------------------------------------------------------------
>Nephridiophagid_from_Leucophaea_maderae
---------------------------------------------------------------------------------------------------------------------atatggcagggcagaaggtcgagggctcttcgggcggttgactatgtggg-----tgattgctcttcggacgtgttttatagtcggtg------------------------------------------------------------------------------------------------------------------------------------------------------------------------------------------------------------------------------------------------------------------------------------------------------------------------------------------------------------------------------------------------------------------------------------------------------------------------------------------------------------------------------------------------------------------------------------------------------------------------------------------------------------------------------------------------------------------------------------------------------------------------------------------------------------------------------------------------------------------------------------------------------------------------------------------------------------------------------------------------------------------------------------------------------------------------------------------------------------------------------------------------------------------------------------------------------------------------------------------------------------------------------------------------------------------------------------------------------------------------------------------------------------------------------------------------------------------------------------------------------------------------------------------------------------------------------------------------------------------------------------------------------------------------------------------------------------------------------------------------------------------------------------------------------------------------atagcaacggacagtgcgagtagtagctatgatatggaaaggtcttggctcagt--cgcacgac------------------------tcggggaaccgacggtgattagaacatggtgttg-gagagtatctggaagcgttgcggggagtttcatgcgctcgttt---tgagcgtgtggaggtcgcggcgtgactgg-----ggcctgtgtagttggcgttcggagggtgcggctgga-----------------------------------------------------------agcaatgcacgggtgaccgtataggaatg------gcgtggtgc---------acaggcattatcgctgtttctacgcgcgtgttggcgtgccgggtc--atgta-----------------------------------------------------------------------------------------------------------------------------------------a----------cgtggtctgaaatca-ggcaggatcacccgctgaac-ttaagcatattattaagc-ggaggaaaagaaactaaccaggattcccttagtaatggcgaatgaaccgggaaaagctcagttttggaatctcccttt-----------t-tacg-aagggcgaattgtagtctgtagatgttcgat-tcctgacggccct-gcagg---ataaaccgagtggaagtctcgg----------------------gcca-----gagagggtgatagccccgt-ttatcaacctgtggtgaga--cggactgtcgttgaga-cgagcactcttagagtcgggaagtt-tgggattgcttc-ctcaattgggtgg-taaataccatctaaag--ctaaa-tatg--agcgggagaccgatagcgtatgaagtagcgtgagcgaaagatgaga-aagt-tgcc----agaacatggcgacatataa-a-taggtgaaattgcc-aaaagggaaacgtttg-aaactggagattgtgcact-c-ggatgcatcc-------------------------------------------------------------acc---a---------tgcctataagggtgtaaacccgggtagacaagtggagcaatgtgtc----cg-gggagcatgccagcatcagttt---gg----ggtgtc---------gtataaggctcgggaggta--------------------------accgggac---gattgt----------------ttacagttg------------------------------------gaccgggcacctgaggaccagcgat-gtgctaga-ctgagga------t-tgcgcatgccgcccacatatatctg-----gcgctgatatgctgt--------------ggtggggaggtgcggacgtcgacagcctggctgatg-----------------------gtgttcgtggttttctgcc--gggtattcggggccaggtgggtg--ga------ggcaaggatgctggagt-aacggt-tttaagcg-acccgtcttg-aaacacggaccaagg------agtccaacatgtgtgcgagtatttgggtg-gc--aaa-ccc-tgatgcgtaatg-aaagtgagtagaaagtagagtgggaagcc------------------cta-------tagcggcggcaccacaggcc-ggcccctatc--------ggatttgtctggtgagggtcgag-ttggagcacacatgctgggaccc-gaaaggtggtgatctatacttgagtagggtgaagccagaggaaactctggtgga-ggcccgtgagcggtcctgacgtgcaaatcggtcgtcggacttgagtataggggcgaaagactaatcgaaccac-------------------------------------------------------------------------------------------------------------------------------------------------------------------------------------------------------------------------------------------------------------------------------------------------------------------------------------------------------------------------------------------------------------------------------------------------------------------------------------------------------------------------------------------c-tagtagc-tggttccctccgaagtttccctcaggatagctgaa-gcacga----tagcagttccatgtggtaaagctaatgattagaggtaatggggg-cttgacggccttcaacctattctcaaa-ctttgaatgcgtgggatagcc-aagattgcgt-a-------aaagaatctggc---------tt-tgaat-ga--gtgcttcaagtgggccaatttt-ggt-----------------------------------------------------------------------------------------------------------------------------------------------------------------------------------------------------------------------------------------------------------------------------------------------------------------------------------------aagcagaactggcgatgc-gggatgaaccg-aaagt-cgagttaaggtgccggaatacacgctcatt-tagatcccataaaaggtgttggttcattaagacagcaggacggtggccatggaagtcggaatccgctaagga--gtgtgtaacaactcacccg-ccgaatggacta-gccctgaaaatggatggcgctcaagcgtgtt-acccatactcggccgccg-gagca---ga-------gg------tat----------------------------------g-cttcggcgtgta--gga-gggcgtggaggt----------tg------------------tgtagaagcgtcggcgtgagccggtgt-ggaacagccttctagtgcagatcttggtggtagtagcagttaatc-aaacg-agg--tattctaaactagtttg-acggccgaag--tggagaagggttccgcaacactacaacttagtggc-ggg-ttagtcggtcctaagggatagggaagg-cctgttttttacataagagcggt----cctagggcagccttttcggag-ggggtccttgaggccgccgg---------------------------------------------------------------------------------------------------------tcccgaaa-gggaatccggttaatattccggaactgggga-------gctggtacagaatcgtgcttgcatggttcaag---g-----cagcggcaacg--caaagtaagtc-ggggacgccggcgggaccgccgaggggatgatta-agcctttcctcttgacctgctgt-----------------------------------------------------------------------agggcccggga--gtagtttgactagtgaa-gggg----ctcgagcggggcagaggcggaat--ggggacacccaatttcgttgatc---------ggcatgg-gactgacggttcgtaaaaaccc-gacggac--------------------g-----caga--gacttg--------------------------------gcccccatccgtacccacaaccgcaccaggtctccta-ggt-tagc-aacctctgg-cctatagaataatgtagataa-gggaagtcggcaaattagatccgtaacttc-gggataaggattggctctaagggtcgg-agtcacgggggggc-g---ttcgattgccggcactgagaccagcg--------------------------------------------------------------------------------------------------------------------------------------------------ttgcattcgtgcaac--------gtaggaagcagagcagggcggcg--gaggtcttgcgcag-ttttaggctgtgtgacccgtggcg--------------agataacgaccagctta-gaactggtacggacaagaggaa-tctgactgtctaattaaaacatag---------------------------------------------------------------------------------------------------------------------------------------------------------------------------------------------------------------------------------------------------------------------------------------------------------------------------------------------------------------------------------------------------------------------------------------------------------------------------------------------------------------------------------------------------------------------------------------------------------------------------------------------------------------------------------------------------------------------------------------------------------------------------------------------------------------------------------------------------------------------------------------------------------------------------------------------------------------------------------------------------------------------------------------------------------------------------------------------------------------------------------------------------------------------------------------------------------------------------------------------------------------------------------------------------------------------------------------------------------------------------------------------------------------------------------------------------------------------------------------------------------------------------------------------------------------------------------------------------------------------------------------------------------------------------------------------------------------------------------------------------------------------------------------------------------------------------------------------------------------------------------------------------------------------------------------------------------------------------------------------------------------------------------------------------------------------------------------------------------------------------------------------------------------------------------------------------------------------------------------------------------------------------------------------------------------------------------------------------------------------------------------------------------------------------------------------------------------------------------------------------------------------------------------------------------------------------------------------------------------------------------------------------------------------------------------------------------------------------------------------------------------------------------------------------------------------------------------------------------------------------------------------------------------------------------------------------------------------------------------------------------------------------------------------------------------------------------------------------------------------------------------------------------------------------------------------------------------------------------------------------------------------------------------------------------------------------------------------------------------------------------------------------------------------------------------------------------------------------------------------------------------------------------------------------------------------------------------------------------------------------------------------------------------------------------------------------------------------------------------------------------------------------------------------------------------------------------------------------------------------------------------------------------------------------------------------------------------------------------------------------------------------------------------------------------------------------------------------------------------------------------------------------------------------------------------------------------------------------------------------------------------------------------------------------------------------------------------------------------------------------
>Nephridiophagid_from_Forficula_auricularia
---------------------------------------------------------------------------------------------------------------------------------------------atatgttaatagttggtctataagggaatattaccgattttttgtcgggggcttgcggcctcag------------------------------------------------------------------------------------------------------------------------------------------------------------------------------------------------------------------------------------------------------------------------------------------------------------------------------------------------------------------------------------------------------------------------------------------------------------------------------------------------------------------------------------------------------------------------------------------------------------------------------------------------------------------------------------------------------------------------------------------------------------------------------------------------------------------------------------------------------------------------------------------------------------------------------------------------------------------------------------------------------------------------------------------------------------------------------------------------------------------------------------------------------------------------------------------------------------------------------------------------------------------------------------------------------------------------------------------------------------------------------------------------------------------------------------------------------------------------------------------------------------------------------------------------------------------------------------------------------------------------------------------------------------------------------------------------------------------------------------------------------------------------------------------------------------------------agtgtcaggatgtgagtgtaaataagccgagatatataaagtgtacgtgataaacacgtgtgtgtttttggt----------------tcgcggcattttttgtgcttacagttgattggcatgtaaactgttgtcaatggaactcggataactctctgaccgagggtggagtc-------ggtgattgtctcgtccctgtaggcgtttaacaactggcgtttaatatacactcgcg------------------------------------------------------------------------------------cggtaatagagtgtttattacagcatttaaatgtatatggatagacactctacacgcgcacatttatgttggcgtgccgttg-----------------------------------------------------------------------------------------------------------------------------------------tattatatataagcgatctgaaatca-ggcaggatcacccgccgaac-ttaagcatattaataagc-ggaggaaaagaaactaaccaggattcccttagtaatggcgaatgaaccgggatcagctcaacattggaatctcctagacct-------cctgtggtcttggcgaattgtagtttatagacgtacgatttctcagcgaacaa-gcggt---ccaaaccccgtggaactcggga----------------------gcca-----gagagggtgatagccccgt-ttatcagaccgtggtat----gattcgtgtaatgtga-cgtgcgctctaagagtcgggaagtt-cgggattgcttc-cttaatcgggtgg-taaataccatctaaag--ctaaa-tatc--agcgagagaccgatagtgaac-aagtagtgtgaacgaaagatgaga-tagatagcc----agggaatggtgaatcattataaatcgtgaaattgcc-aaaagggaaccgtttg-aaactataattagatggct-ggtaaactcgcc-------------------------------------------------------------cgtggtacactaaatctgatttttcagagttggccacgggatcgcgtgtggacca----------------gttatagctagcagcagttcg-tta----tggcaa---------agaaggcgcgtggagaagc--------------------------cgtgtcttgtggagtgtacttgtatgctccgtaagatatcggtgcccttttctaggtttc-ttccttagggagagaatagtgggccccgtttgattcacttgccgtagtgga-ctgagga------c-agcggaacccgatcggcagccacctgagatgcacagttattcagt--------------atcgttgattcgcagtttccgacagcctggctgatg-------gaggcgtgcaagcaatggtatgtgaggtaggtgtgcgatatagggaggcattattggcga--tc----gggccaaggttgctggcgt-aatggt-tttaagcg-acccgtcttg-aaacacggaccaagg------agtccagcattagtgcgagta-ttaggtg-gc--aaa-ccc-tcatgcgtagtg-aaagtgaaaatagg-gtgggaagcggtatt----------------atgatgtaaatcagccgtggcaccaccggcc-ggtctcatgg--------cgattcgtcgcctgtggagtgag-tttgagcactaatgctgggaccc-gaaagatggtgatctatacttgagtagggtgaagccagaggaaactctggtgga-ggcccgtgagcggttctgacgtgcaaatcgatcgtcggacttgagtataggggcgaaagactaatcgaaccat-------------------------------------------------------------------------------------------------------------------------------------------------------------------------------------------------------------------------------------------------------------------------------------------------------------------------------------------------------------------------------------------------------------------------------------------------------------------------------------------------------------------------------------------c-tagtagc-tggttccctccgaagtttccc-caggatagcagac-gcacatt---aatcagttccatgcggtaaagctaatgattagaggtaatggggg-ctagacagccctcaacctattctcaaacctttgaatgcgtgggatagct-tggattgcat-a-------attgaaaccggc---------tt-cgaat-ga--gtgcgtttagtgggccattttt-ggt-----------------------------------------------------------------------------------------------------------------------------------------------------------------------------------------------------------------------------------------------------------------------------------------------------------------------------------------aagcagaactggcgatgc-gggatgaaccg-aaagt-cgagttaaggtgccggaatacacgctcatt-tagataccataaaaggtgttggttcattaagacagcaggacggtggccatggaagtcggaatccgctaagga--gtgtgtaacaactcacccg-ccgaatggacta-gccctgaaaatggatggcgctcaagcgtgtt-acccatacccgaccgctg-gggta---ga-------at------tat--------------------------------taggcctcagcgtgtagggga-gggcgtggaggt----------tg------------------tgtagaagtttgagcgtgagctcagatggaaacagccttctagtgcagatcttggtggaagtagcaattaatc-agacg-aga-----ctctacctagtttg-atggccgaag--tggagaagggttccgtggctatttaatttagatgc-ggg-ttagtcggtcctaagagataggggaaa-cctgtttattaagtgtgacaga-----ctcgcgttatattaatgcgagtc---------acgtcgccga---------------------------------------------------------------------------------------------------------tctcgaaa-gggaatccggttaatattccggaactggggt-------gcaggtaaaggcctttaaagccg-----------gg-----tagcggtaacg--caacgtaaacc-agggacgccagcagacccaccgaggggagttata-tgcctttcctcttgacccatc-t-----------------------------------------------------------------------aaggccctgga--gtagtttgtctagtgaaggggg----cagcagtggggcagaggcaggat--cgcatcgcg-gtacctgttcgtc---------ggtaaggtctctgaaggctcataaaaacct-ggcggat--------------------c----tataa--gacttt--------------------------------gctcccatccgtacccacaaccgcatcaggtctccta-ggt-tagc-agcctctgg-tctatagaataatgtagataa-gggaagtcggcaaattagatccgtaacttc-gggataaggattggctctaagggtcgg-agtcccagtgggaaagtgtcgagagacgtgttggttgtggcaggtgtccgcagttgttacccaat-----------------------------------------------------------------------------------------------------------------------ttg----ttggagtagtggcac--------gtggacgct--agcagcatctaa--tcaccctttcggcggtcagtgcggtctcgcccacagaca--cctgctgggcatttataacgaccggctta-gaactggtacggacaagaggaa-tctgactgtctaattaaaacatag---------------------------------------------------------------------------------------------------------------------------------------------------------------------------------------------------------------------------------------------------------------------------------------------------------------------------------------------------------------------------------------------------------------------------------------------------------------------------------------------------------------------------------------------------------------------------------------------------------------------------------------------------------------------------------------------------------------------------------------------------------------------------------------------------------------------------------------------------------------------------------------------------------------------------------------------------------------------------------------------------------------------------------------------------------------------------------------------------------------------------------------------------------------------------------------------------------------------------------------------------------------------------------------------------------------------------------------------------------------------------------------------------------------------------------------------------------------------------------------------------------------------------------------------------------------------------------------------------------------------------------------------------------------------------------------------------------------------------------------------------------------------------------------------------------------------------------------------------------------------------------------------------------------------------------------------------------------------------------------------------------------------------------------------------------------------------------------------------------------------------------------------------------------------------------------------------------------------------------------------------------------------------------------------------------------------------------------------------------------------------------------------------------------------------------------------------------------------------------------------------------------------------------------------------------------------------------------------------------------------------------------------------------------------------------------------------------------------------------------------------------------------------------------------------------------------------------------------------------------------------------------------------------------------------------------------------------------------------------------------------------------------------------------------------------------------------------------------------------------------------------------------------------------------------------------------------------------------------------------------------------------------------------------------------------------------------------------------------------------------------------------------------------------------------------------------------------------------------------------------------------------------------------------------------------------------------------------------------------------------------------------------------------------------------------------------------------------------------------------------------------------------------------------------------------------------------------------------------------------------------------------------------------------------------------------------------------------------------------------------------------------------------------------------------------------------------------------------------------------------------------------------------------------------------------------------------------------------------------------------------------------------------------------------------------------------------------------------------------------------------
>Nephridiophagid_from_Elliptorhina_javanica
------------------------------------------------------------------------------------------------------------------------------------------gaggcttttcgtgcggtcagccatgtggg-----cgattgctcagcaagcgtgttctatagtcagtg------------------------------------------------------------------------------------------------------------------------------------------------------------------------------------------------------------------------------------------------------------------------------------------------------------------------------------------------------------------------------------------------------------------------------------------------------------------------------------------------------------------------------------------------------------------------------------------------------------------------------------------------------------------------------------------------------------------------------------------------------------------------------------------------------------------------------------------------------------------------------------------------------------------------------------------------------------------------------------------------------------------------------------------------------------------------------------------------------------------------------------------------------------------------------------------------------------------------------------------------------------------------------------------------------------------------------------------------------------------------------------------------------------------------------------------------------------------------------------------------------------------------------------------------------------------------------------------------------------------------------------------------------------------------------------------------------------------------------------------------------------------------------------------------------------------------gtagcaacggataatgtgaggagaagccgtgatat-gaataatcttggctcgctcgcgcatgag------------------------tcagggagccgatggcgattaggacacagacttgcaggggtatctggaagcgttgcggggagtttcatgcgctcgattgtgagcgtgtgtggaggtcgcagcaggactgg-----cgtcgatgtggcaggtgtgcggggagtgcggctggag----------------------------------------------------------ggcagagcacggaggaccgtatagaggggaggcgtgtgtgccta---------gagggcatgcgcgcagtctctacgcgca-gtctgcgcgccgggtc--aatta-----------------------------------------------------------------------------------------------------------------------------------------a----------catggtctgaaatcagggcaggatcacccgctgaac-ttaagcatatcactaagc-ggaggaaaagaaactaaccaggattcccttagtaatggcgaatgaaccgggaaaagctcagttttggaatctcccttt-----------tatcgg-aggggcgaattgtagtctgtagatgctcgatatcctgacggccctggcagg---ttaaaccgggtggaagtctcgg----------------------gcca-----gagagggtgatagccccgt-ttatcggcctgtggtgagt--cggactgtcgttgaga-cgagcactcttagagtcaggaagttccgggattgcttc-ctgaattgggtgg-taaataccatctaaag--ctaaa-tatg--agcaggagaccgatagcgtatgaagtagcgtgagcgaaagatgaga-aggt-cgcc----agaatatggcggcatataa-a-taagtgaaattgcc-aaa--ggaaacgtttg-aaactggagattgtgcgct-cagggtgcaacc-------------------------------------------------------------acc---a---------tgcttataagggcgtagccctaggtagacatgtggagtattgtatc----cg-cgaagcatggcagcatcagtttg-ggg----ggtatc---------gtagaaggcccagggagat--------------------------accggatc---ggttgc----------------ttgcggttg------------------------------------agccggggacctggagaccggcgat-gtgccaga-ctgagga------caagcgcatgccgctcacgtatatccg-----gcgttgttgttctat--------------ggaggaaaagtgcggtcgctgacagcctggctgatg-----------------------gtgatagcggtttttttcccagggggcgcagggccgggtgagtg--ga----ggggcaaggatgctgcagt-aacggt-tttaagcg-acccgtcttg-aaacacggaccaagg------agtccaacatgtgtgccagtatttgggtg-gc--aaa-ccc-tgatgcggaatgaaaagtgagtagaaagtaggtttgggaagcg----------------gcta-------aagctgcggcaccagaagcc-agtccctaac--------agattcgtctgtggaggatcgag-tcagagcacacatgctgggaccc-gaaaggtggtgatctatacttgagtagggtgaagccagaggaaactctggtggagggcccgtgagcagtctgacgttgcaaatcggtcgtcagacttgagtataggggcgaaagactaatcaaaccac-------------------------------------------------------------------------------------------------------------------------------------------------------------------------------------------------------------------------------------------------------------------------------------------------------------------------------------------------------------------------------------------------------------------------------------------------------------------------------------------------------------------------------------------cttagtagc-tggttccct-cgaagtttccctcaggatagctgaa-gcacca----gtacagttccatgtggtaaagctaatgattagaggtaatggggg-cttgacggccttcaacctattctcaaa-ctttgaatgcgtgggatagcc-gagattgcgtaa-------aaaaaatccggc---------tt-tgaatggg--gtgcttcaagtggggccatttt-ggt-----------------------------------------------------------------------------------------------------------------------------------------------------------------------------------------------------------------------------------------------------------------------------------------------------------------------------------------aagcagaactggcgatgc-gggatgaaccgaaaagt-cgagttaaggtgccggaatacacgctcatt-tagatcccat-aaaggcgttggttcattaagacagcaggacggtggccatggaagtcggaatccgctaagga--gtgtgtaacaactcacccg-ccgaatggacta-gccctgaaaatggatggcgctcaagcgtgttaacccatactcggccgccg-gagca---gt-------ta------tat----------------------------------a-cttcggcgtgta--ggaggggcgtggaggt----------tg------------------tgtagaagcgttggcgtgagccggcgtgggaacaaccttctagtgcagatcttggtggtagtagcagttaatc-aaacg-agggtttttctaaactagtttg-acggccgaaagtggagaaagggttccgcaacactacaaattagtagcaggg-ttagtcggtcctaagagataggaaaat-cctg-tttttacataagcgcggt----cgcggggaaggctcttcggggccgggtcccgcagatcgccgg---------------------------------------------------------------------------------------------------------tctc---a-aggaatccggttaatattccggaactgggga-------gctggtacagagccgtgtttgcacggttcaagacag-----cagcaacaacg--caatgtaagtcaggggacccccggggaaccgccgaggggatgaata-agcctttcctcttgaccagctgt-----------------------------------------------------------------------agggcccaggg--gtagattgactagtgaaggggg----ctcgagcagggcaagaggcgagt--gggg-caacccgttccgttgatc---------ggcatgg-gactgacggctcataaaaaccc-gacggac--------------------g-----caca--gactcagactt---------------------------ggccccatccgtacccacaaccgcaccaggtctcctagggt-tagc-aacctctgg-cctatagaataatgtagataaggggaagtcggcaaattagatccgtaacttc-gggat-aggattggctctaagggtcca-ggtcacgggggcct-g----acgtgtaccagcgctgactccggcg--------------------------------------------------------------------------------------------------------------------------------------------------cagcacttgtgcagt--------gtaggagtcggggcgggaaagcg--caaggcttgcgcagctttctggcggcgtgacccgtggcg--------------gtataacgaccagctta-gaactggtacggacaaggggaa-tctgactgtctaattaaaacat-----------------------------------------------------------------------------------------------------------------------------------------------------------------------------------------------------------------------------------------------------------------------------------------------------------------------------------------------------------------------------------------------------------------------------------------------------------------------------------------------------------------------------------------------------------------------------------------------------------------------------------------------------------------------------------------------------------------------------------------------------------------------------------------------------------------------------------------------------------------------------------------------------------------------------------------------------------------------------------------------------------------------------------------------------------------------------------------------------------------------------------------------------------------------------------------------------------------------------------------------------------------------------------------------------------------------------------------------------------------------------------------------------------------------------------------------------------------------------------------------------------------------------------------------------------------------------------------------------------------------------------------------------------------------------------------------------------------------------------------------------------------------------------------------------------------------------------------------------------------------------------------------------------------------------------------------------------------------------------------------------------------------------------------------------------------------------------------------------------------------------------------------------------------------------------------------------------------------------------------------------------------------------------------------------------------------------------------------------------------------------------------------------------------------------------------------------------------------------------------------------------------------------------------------------------------------------------------------------------------------------------------------------------------------------------------------------------------------------------------------------------------------------------------------------------------------------------------------------------------------------------------------------------------------------------------------------------------------------------------------------------------------------------------------------------------------------------------------------------------------------------------------------------------------------------------------------------------------------------------------------------------------------------------------------------------------------------------------------------------------------------------------------------------------------------------------------------------------------------------------------------------------------------------------------------------------------------------------------------------------------------------------------------------------------------------------------------------------------------------------------------------------------------------------------------------------------------------------------------------------------------------------------------------------------------------------------------------------------------------------------------------------------------------------------------------------------------------------------------------------------------------------------------------------------------------------------------------------------------------------------------------------------------------------------------------------------------------------------------------------------
>Nephridiophagid_from_Blattella_germanica
-------------------------------------------------------------------------------------------------------------------------------------------------------------------------------------------------------------------------------------------------------------------------------------------------------------------------------------------------------------------------------------------------------------------------------------------------------------------------------------------------------------------------------------------------------------------------------------------------------------------------------------------------------------------------------------------------------------------------------------------------------------------------------------------------------------------------------------------------------------------------------------------------------------------------------------------------------------------------------------------------------------------------------------------------------------------------------------------------------------------------------------------------------------------------------------------------------------------------------------------------------------------------------------------------------------------------------------------------------------------------------------------------------------------------------------------------------------------------------------------------------------------------------------------------------------------------------------------------------------------------------------------------------------------------------------------------------------------------------------------------------------------------------------------------------------------------------------------------------------------------------------------------------------------------------------------------------------------------------------------------------------------------------------------------------------------------------------------------------------------------------------------------------------------------------------------------------------------------------------------------------------------------------------------------------------------------------------------------------------------------------------------------------------------------------------------------------t-----------------------------------------------------------------------------------------------------------------------------------------t----------agcgatctgaaatca-ggcaggatcacccgccgaac-ttaagcatattaataagcgggaggaaaagaaactaaccaggattcccctagtaatggcgaatgaacagggaacagctcagcattggaatctctcggc-----------ttacag-ccgggcgaattgtagtctgtagacgaccgat-ccagcatgttcagcggggg---acgaaccacgtggaaaacgtgg----------------------gcca-----gagagggtgatagccccgt-gt-gtagcccgtgatagtag-agcatgtgtatgagac-cgggcgatctgagagtcgggaagtt-cgggattgcttc-cttaa-tgggtgg-taaataccatctaaag--ctaaa-taat--agcgagagaccgatagcgaag-aagtagcgtgagcgaaagatgaga-tagtgccgcctggagaaggtggtgtcatatag-a--gcgtgaaattgcc-aaaagggaaccgtttg-aatccggtgatatggcagcatagtggacggcc-------------------------------------------------------------cgtccga---------taagtagaacggggcaacccgggatatagggcgggaccactggaccgccgtgcatggcccagccagcatcagttcg-ggg----cgacgc---------aggtgggaaaaacaaggagctgcaggcgccgattgaacccccccttccggggggggaggatt----------------gaggcactgtgcccggtctgaatcgcg-atgtccccttcggggaccgcgggggcccggtatgccagtgttcgcgacgga-ctgagga------t-agcggagtgacctggtgcgactcta-----tcgc--ccatttagcccacggaaacgcaagcgggtgtgtagacgagggcgacaatctgattgacgtcatttgttgaagcacggcgcgggctatgatgtgttggcggcaggtggcgagggggcttgagtgctc--gg----gagccaaggatgctggtgagaacgga-tttaagcgaacccgtcttg-aaacacggaccaagg------agtccagcaactgtgcgagtatttgggtg-gc--aaacccc-cgatgcgtagcg-aaagcgggaaagta-gtgggaagcggcgca----------------ccac-------gcgctgcagcaccattggcc-ggacccatag--------cgaccagtcgcttgaggaccgagttttgagcacagctgctgggacccggaaagatggtgatctatacttgagcagggcgaagccagcggaaacactggtgga-ggcccgcgtacgtttctgacgcgcaaatcgattgtctgacttgagtataggggcgaaagactaatcgaaccat-------------------------------------------------------------------------------------------------------------------------------------------------------------------------------------------------------------------------------------------------------------------------------------------------------------------------------------------------------------------------------------------------------------------------------------------------------------------------------------------------------------------------------------------c-tagtagc-tggttccctccgaagtttccctcaggatagctgaa-gcacat-----atcagttccatgcggtaaagctaatgattagaggtaatggggg-ctagacggccctcaacctattctcaaa-ctttgaatgcgtgggatacccgaggattgcctag-------agggaatcccgg---------tt-tgaat-ga--gtgcttctagtgggccattttt-ggt-----------------------------------------------------------------------------------------------------------------------------------------------------------------------------------------------------------------------------------------------------------------------------------------------------------------------------------------aagcagaactggcgatgc-gggatgaaccg-aaagg-cgagctaaggtgcccaaatgcacgctcatt-tagataccataaaaggtgttagttcattaagacagcaggacggtggccatggaagtcggaatccgctaagga--gtgtgtaacaactcacccg-ccgaatggacta-gccctggaaatggatggcgctcaagcgtgct-accgatgctcgcccccag-gggca---ca-------ca------cat----------------------------------gccctctgggtgta--gga-gggcgtggaggt----------cg------------------tgcagaagccttggcgtgagctggggtggaaacggccctctagtgcagatcttggtggaagtagcaattaatc-aaacg-aga--gattctaaactagtttg-acggccgaag--tggagaagggttccgctaccatttaataaagtggc-ggg-ttagtcggtcctaagagataggggaaa-cctgttt--agtaaggcgggggc--------------------------gggtaaccgtatgacgccga---------------------------------------------------------------------------------------------------------tctcgaaagggggacccggttaatattccgggactgggca-------tcccggtaaaaggtgcgcaagcacca-------gag-----tagcggtaacg--caatgtagagcaggggacgccagcagagccgccgggggagtaaa---cgcctatcctcttgacacgcggc-----------------------------------------------------------------------aggccctggta--gtggattggccagtgaagggg-----ctctagcgtggcagaggcgggtg--cgcaatatgcgggcccgtacgcc---------ggcaagg-cactgatggatcataaaaaccc-tgcggat--------------------ggcgtaaaat--gacgtg--------------------------------gagcccaaccgtacccacaaccgcatcaggtctccta-ggt-tagtaaacctctgg-cctatagaataatgtagataa-gggaagtcggcaaattagatccgtaacttc-gggataaggattggctctaagggtcgg-aagcccatggggac-g------gggcgcagaagcggggagcagcg--------------------------------------------------------------------------------------------------------------------------------------------------gcggagcgacccagc----aatgggacgcactgctgtagcacggcg--cactgggccctttacgcgtctgcgtttgacacgcaggtgcgcctcgtgggcgttaataacggccggcttaggaactggtacggacaagaggaa-tctgactgtctaattaaaacatag---------------------------------------------------------------------------------------------------------------------------------------------------------------------------------------------------------------------------------------------------------------------------------------------------------------------------------------------------------------------------------------------------------------------------------------------------------------------------------------------------------------------------------------------------------------------------------------------------------------------------------------------------------------------------------------------------------------------------------------------------------------------------------------------------------------------------------------------------------------------------------------------------------------------------------------------------------------------------------------------------------------------------------------------------------------------------------------------------------------------------------------------------------------------------------------------------------------------------------------------------------------------------------------------------------------------------------------------------------------------------------------------------------------------------------------------------------------------------------------------------------------------------------------------------------------------------------------------------------------------------------------------------------------------------------------------------------------------------------------------------------------------------------------------------------------------------------------------------------------------------------------------------------------------------------------------------------------------------------------------------------------------------------------------------------------------------------------------------------------------------------------------------------------------------------------------------------------------------------------------------------------------------------------------------------------------------------------------------------------------------------------------------------------------------------------------------------------------------------------------------------------------------------------------------------------------------------------------------------------------------------------------------------------------------------------------------------------------------------------------------------------------------------------------------------------------------------------------------------------------------------------------------------------------------------------------------------------------------------------------------------------------------------------------------------------------------------------------------------------------------------------------------------------------------------------------------------------------------------------------------------------------------------------------------------------------------------------------------------------------------------------------------------------------------------------------------------------------------------------------------------------------------------------------------------------------------------------------------------------------------------------------------------------------------------------------------------------------------------------------------------------------------------------------------------------------------------------------------------------------------------------------------------------------------------------------------------------------------------------------------------------------------------------------------------------------------------------------------------------------------------------------------------------------------------------------------------------------------------------------------------------------------------------------------------------------------------------------------------------------------
>Nephridiophagid_from_Eublaberus_posticus
-------------------------------------------------------------------------------------------------------------gtcactggggccgccgcagccgcgattc-ggggtacgccgcgatatctgacacgggcg-----c---------------------------cgtgg------------------------------------------------------------------------------------------------------------------------------------------------------------------------------------------------------------------------------------------------------------------------------------------------------------------------------------------------------------------------------------------------------------------------------------------------------------------------------------------------------------------------------------------------------------------------------------------------------------------------------------------------------------------------------------------------------------------------------------------------------------------------------------------------------------------------------------------------------------------------------------------------------------------------------------------------------------------------------------------------------------------------------------------------------------------------------------------------------------------------------------------------------------------------------------------------------------------------------------------------------------------------------------------------------------------------------------------------------------------------------------------------------------------------------------------------------------------------------------------------------------------------------------------------------------------------------------------------------------------------------------------------------------------------------------------------------------------------------------------------------------------------------------------------------------------------gtatc-----aagattcgggggtacgccgcgatgc-tcagcac-gtggcgcagccgctgtcaagattcggggtacgccgcggtattcgtcgcgggggctgccgcagtcgcgattcgggggta----------------cgccgcgacgctcgtcacgggcggatgggcgggcccgggtcg-ggtcggggaggcattccgccgcgggcgttatatcccgc-gcggcacggcgcgcgca-------------------------------------------------------------------gcaagggggattgggaacggaagtcgcatatgtggaaagg-------gggaatagcccagga----ccacacatccgttgggatgccgagcgacataag-----------------------------------------------------------------------------------------------------------------------------------------c----------agcgatctgaaatca-ggcaggagcacccgctgaac-ttaagcatatcaataagcgggaggaaaagaaactaacaaggattcccctagtaatggcgaatgaagcgggaagagctcagttttggaatcaccgggg-----------cgggagcaccggcgaattgtagtctggagacgcactgg-gcaagggggccct-gcagg---ctaaaccaagtggaagacttgg----------------------gcca-----gagagggtgacagccctgt-ttcgcggcctgtggtgaggaaggaactcctgtgagac-ggtgcggtcatggagtcgggaagtt-cgggattgtttc-ctaaagggggtgg-taaataccatccaaag--ctaaa-taac--agcgagagaccgatagcaaac-aagtagtgtgaacgaaagatgaga-aagcacccc----aggggatgggggcagataa-agaaggtgaaattgccaaaaagggaagcgtttg-aaactggagaagagagcgt-cagcaggcggcc-------------------------------------------------------------cac---g---------tgcccat-agcccgaaagggggaggaggtgcgcagggagcagcggc----tgcgggcgcgagccagcagcagttcg-cgg----tggagc---------agaaggggccgggagaaag--------------------------accgggcgcgggggcga----------------gagccctgg------------------------------------gcgcggggaccggcagaccggggct-ggcgcgga-ctgagga------a-agcgggggccgcaacgaggaggccg-----ggat--acagtcggt--------------aggactgagtgcgtggcgccgacagcgtagctgacg-----------------------ggggcag-------gcaggcgggactagcgggggtaagccggtagtgc----gggccaaggatgctggaga-aacggt-tttaagcg-acccgtcttgaaaacacggaccaagg------agtccaacatatgtgcgagtatttgggtg-ga--aac-ccc-tggtgcgcaatg-aaagtggg---aagcgtgggaaggggcgca----------------atag-------gcgcgctggcaccacgggcc-ggtccccagc--------ggataagtcagcggcggactgcg-agagagcacatatgatgggaccc-gaaagatggtgatctatacttgagtagggtgaagccaggggaaactctggtgga-ggtccgagagcggttctgacgtgcaaatcgatcgtctgacttgagtataggggcgaaagactaatcgaaccat-------------------------------------------------------------------------------------------------------------------------------------------------------------------------------------------------------------------------------------------------------------------------------------------------------------------------------------------------------------------------------------------------------------------------------------------------------------------------------------------------------------------------------------------c-tagtagc-tggtt-cctccgaagtttccc-caggatagctggaagcacgt----aagcagttccatgtggtaaagctaatgattagaggtaatggggg-cgtgacagccttcaacctattctcaaa-ctttgaatgcgtgggagaggc--agattg-cgta-------gaggaatctggg---------tt-tgaat-ga--gtgcttcaagtgggccaatttt-ggt-----------------------------------------------------------------------------------------------------------------------------------------------------------------------------------------------------------------------------------------------------------------------------------------------------------------------------------------aagcagaactggcgatgcggggatgaaccg-aaagc-cgagttaaggtgccggaatgcacgctcata-tagataccataaaaggagttggttcattaagacagcagggcggtggccatggaagtcggaagccgctaaggagtgtgtgtaacaactcacccg-ccgaatgaacta-gccctgaaaatggatggcgctcaagcgtgct-acccatact-ggccgccg-cggca---aa-------gc------aag----------------------------------g-ccggggcgagta--gga-gggcgtggaggt----------tg------------------tgtggaagctcggccgtgaggcgggggtggaacagccttctagtgcagatcttggtggaagtagcaattaatcaaaacg-ggg--agttctaaactagtttg-acggccgaag--tggagaagggttccgcggctacgagagttggccgc-ggg-ttagtcggtcctaagagataggggagg-cctgttttcgattaagcagcggagtgccgcagggca-----------------------cgggcgccga---------------------------------------------------------------------------------------------------------actcgaaa-ggggatccggttaatattccggaactgggga-------gccggtagagcgccacgggtgctcgg--------ag-----aagcggcaacg--caaaggaagtt-ggggaggccagagggaccaccgaggggaagaagacagcctttcctcttgaccagcagt-----------------------------------------------------------------------aggg-cctgga--gtagattggctagggaaggggc----ccccagcggggcagaggcgggaa--gggcgatagctcggcccgggatc---------ggcaagg-gaccaatggtgcatgaaaaccc-gacggac--------------------g----caaga--gacttg--------------------------------gccctcatccgtacccacaaccgcatcaggtctccta-ggt-tagcaaacctctgg-cgtatagaacaatgtagataa-gggaagtcggcaaattggatccgtaacttc-gggaaaaggattggctctaggggtcggaagcccgcggggggt-gcgcggacaagcgggcagcggagagcagcagcctgaggccaggggccggg-----------------------------------------------------------------------------------------------------------------------gggaacttcgggccagggcagcggggggcagcaggaagc--ggcagcgcggcggcggactgttctgctggaccacggtgggaggcccgcgggcg--------------gaagaacgaccagctta-gaactggtacggacaagaggaattctgactgtctaattaaaacatag---------------------------------------------------------------------------------------------------------------------------------------------------------------------------------------------------------------------------------------------------------------------------------------------------------------------------------------------------------------------------------------------------------------------------------------------------------------------------------------------------------------------------------------------------------------------------------------------------------------------------------------------------------------------------------------------------------------------------------------------------------------------------------------------------------------------------------------------------------------------------------------------------------------------------------------------------------------------------------------------------------------------------------------------------------------------------------------------------------------------------------------------------------------------------------------------------------------------------------------------------------------------------------------------------------------------------------------------------------------------------------------------------------------------------------------------------------------------------------------------------------------------------------------------------------------------------------------------------------------------------------------------------------------------------------------------------------------------------------------------------------------------------------------------------------------------------------------------------------------------------------------------------------------------------------------------------------------------------------------------------------------------------------------------------------------------------------------------------------------------------------------------------------------------------------------------------------------------------------------------------------------------------------------------------------------------------------------------------------------------------------------------------------------------------------------------------------------------------------------------------------------------------------------------------------------------------------------------------------------------------------------------------------------------------------------------------------------------------------------------------------------------------------------------------------------------------------------------------------------------------------------------------------------------------------------------------------------------------------------------------------------------------------------------------------------------------------------------------------------------------------------------------------------------------------------------------------------------------------------------------------------------------------------------------------------------------------------------------------------------------------------------------------------------------------------------------------------------------------------------------------------------------------------------------------------------------------------------------------------------------------------------------------------------------------------------------------------------------------------------------------------------------------------------------------------------------------------------------------------------------------------------------------------------------------------------------------------------------------------------------------------------------------------------------------------------------------------------------------------------------------------------------------------------------------------------------------------------------------------------------------------------------------------------------------------------------------------------------------------------------
>AATT01000242/AATT01000253_Chytridiomycota_Incertae_Sedis_Chytridiomycetes_Rhizophydiales_Incertae_Sedis_Batrachochytrium_Batrachochytrium_dendrobatidis_JEL423
-----------------------------------------------------------------------------------------------------------------------------------------------------------------------------------------------------------------------------------------------------------------------------------------------------------------------------------------------------------------------------------------------------------------------------------------------------------------------------------------------------------------------------------------------------------------------------------------------------------------------------------------------------------------------------------------------------------------------------------------------------------------------------------------------------------------------------------------------------------------------------------------------------------------------------------------------------------------------------------------------------------------------------------------------------------------------------------------------------------------------------------------------------------------------------------------------------------------------------------------------------------------------------------------------------------------------------------------------------------------------------------------------------------------------------------------------------------------------------------------------------------------------------------------------------------------------------------------------------------------------------------------------------------------------------------------------------------------------------------------------------------------------------------------------------------------------------------------------------------------------------------------------------------------------------------------------------------------------------------------------------------------------------------------------------------------------------------------------------------------------------------------------------------------------------------------------------------------------------------------------------------------------------------------------------------------------------------------------------------------------------------------------------------------------------------------------------------------------------------------------------------------------------------------------------------------------------------------------------------atataatctcaaatca-tgcaagattacccgctgaac-ttaagcatatcaataagc-ggtggaaaagaaactaacaaggattcccctagtaacggcgagtgaagcgggaatagctcaaatttgaaatctcacaa---------------tag----tgcgaattgtagtttagagaaacc-cca-tttttttactaga-caatc---aaaaagttttttggaataaaac----------------------atca-----tagagggtgacaatcccgt-ttttgat--------tgcc--aagt--aataatgtat-tgggatatccaagagtcggtttgtt-tgggaatgcaga-ccaaaatgggtgg-taaataccatctaaag--ctaaa-tatt--ggcgagagaccgatagcgaac-aagtaccgtgagggaaagatgaaa-agaactttg----aaaagagagttaaac-----agtacgtgaaattgtc-aaaagggaaacgcttg-aaaccagtatt-taaac-a-tgaatttcaatt-----------caccatgtg--------------------------------------------------------------gtgagtctatattt--------------------------ga-tg-----attagagtcaacgagggtttg-aca----agtgat---------aaaaacg----gctagagt--------------------------ag------------------------------------------------acctattagg-acaaagtct-a--gtcaa-----atgtcacg-g------------gttgga-ctttttt------t-tagtgtaa---------------tg-----------ta----------taacatgtcttgttttgactgtggtggtgttgaaatgcatgcagatc-----------------------aatgacactccaacaaat---------------caattcatacttacc--c-accacaaaaacgttgagga-aatggt-tttaaacg-acccgtcttg-aaacacggaccaagg------agtccaacatatatgcaagtatttgagtg-aa-taaa-ccc-aaatgcaaaata-aaagtgaaaa---------ggtgggaatat--------------------------------atagcaccattggcc-aattaata------------------------ataattgag-caagagcatacatgttgggaccc-gaaagatggtgaactatgcctgaatagggtgaagccagaggaaactctggtgga-ggctcgt-agcggttctgacgtgcaaatcgatcgtcgaatttgggtataggggcgaaagactaatcgaaccat-------------------------------------------------------------------------------------------------------------------------------------------------------------------------------------------------------------------------------------------------------------------------------------------------------------------------------------------------------------------------------------------------------------------------------------------------------------------------------------------------------------------------------------------c-tagtagc-tggttccctccgaagtttccctcaggatagcagaa-gctcagt---at-cagttttatgaggtaaagcgaatgattagaggcctcgggga-agtaaattcctt-gacctattctcaaa-ctttaaatatgtaagacgtt--gtggttacttga-------atgaac-cgcga---c-----ag-cgaatg-a--gagtttctagtgggccattttt-ggt-----------------------------------------------------------------------------------------------------------------------------------------------------------------------------------------------------------------------------------------------------------------------------------------------------------------------------------------aagcagaactggcgatgc-gggatgaaccg-aacgt-cgagttaaggtgccagaatgcacgctcatt-tagacaccacaaaaggtgttggttcatctagacagcaggacggtggccatggaagttggaacccgccaagga--gtgtgtaacaactcacctg-ccgaatgaacta-gccctgaaaatggatggcgctcaagcgtgct-acccatactcgaccgtcg-gacca---aa-------ta------caa----------------------------------tggtttgacgagta--gga-gggcgtggaggt-t--------tg------------------tgtggaagctttggatgtgaatccgagtgaaacggcc-tctagtgcagatcttggtggtagtagcaaatatt-caaaag-aga-------------actttg-aagactgaag--tggagaaaggttccgtgtgaacagcagttggacac-ggg-tcagtcgatcctaaagagtaagggaaa-cctggtaa----------t---gcacagt-----------------------------------------------------------------------------------------------------------------------------------------gtgcgga-ctctgaaa-gggcatccggttaatattccggaactgggag-------gtggaat----------------------------------aagcggcaacg--caagacaactt-ggtgacgttggtaggaaccctagaaag-agat---gtcttttcttttt-aacca-a-a--------------------------------------------ca-------------------a-----caaccttggaa--acggatgaaccggagaagaggt----ttgg-gatgggcaaa-gcactgc--------ttca---gca-gtgtct---------ggagcgt-ttctaacgacccgtgaaaaacc-aaggga----------------------------cta--attttc--------------------------------acacctagtcgtactcataaccgcagcaggtctccaa-ggt-gaac-agcctctag-ttgatagaacaatgtagataa-gggaagtcggcaaaatagatccgtaacttt-gggaaaaggattggctccaggggttgc-ga---------------------------tgtaatcga-----------------------------------------------------------------------------------------------------------------------------------------------------------------------------------------------------------------------------------------------------------------tatcaactaatctg-gaactggtacggacatggggaa-tctgactgtctaattaaaacatagcattgcgatggccag-----aaagtggtg-ttgacgcaatgtg-atttctg-cccagtgctctgaatgtcaaag--tgaagaaattcaa-ccaagcgcggg-taaacggcgggagtaactatgact--------------------------------------------------------------------------------------------------------------------------------------------------------------------------------------------------------------------------------------------------------------------------------------------------------------------------ct-----------------------------------------------------------------------------------------------------------------------------------------------------------------------------------------------------------------------------------------------------------------------------------------------------------------------------------------------------------------------------------------------------------------------------------------------------------------------------------cttaaggta---gccaaa-tgcctcgtcatctaattagtgacgcg--catgaatggatt-aacgagattcccactgtccctatctactatctagcgaaaccac--agccaagggaacgggcttggcagaatcag--cggggaaagaagaccctgttgagcttgactctagtttgaca-ttgtgaaaaaacatggggggcgtagaataagtgggagct----------------t--tggcaccggtgaaataccactacccccaatg-tttttttacttattcaatgaagcaggattggccgtca--------------------------------------------------------------------------------tgg--ccatattgtagtgtt--------------------------------tgaacctgggttgaagacattgtcaggt-ggggagtttggctggggcggcacatctgttaaaagataacgcaggtgtcccaagggaaactcatcgagaacagaaatctcgagtagaacaaaagggtaaacgtttccttgattt--tgattttcagtgtgaatacaaaccatgaaagtgtggcctatcgatcctttaa-----attctgggtat-----------------------------------------------------------tt-caggttagaggtgtcagaaaagt-------------------------------------------------------------------------------------------------------------------------------------------------------------------------------------------------------------------------------------------------------------------------------------------------------------------------------------------------------------------------------------------------------------------------------------------------------------------------------------------------------------------------------------------------------------------------------------------------------------------------------------------------------------------------------------------------------------------------------------------------------------------------------------------------------------------------------------------------------------------------------------------------------------------------------------------------------------------------------------------------------------------------------------------------------------------taccacagggat---------------------------------------------------------------------------------------------------------------------------------------------------------------------------------------------------------------------------------------------------------------------------------------------------------------------------------------------------------------------------------------------------------------------------------------------aactggcttgtggcagccaagcgttcatagcgacgttgcttttt-gatccttcgatgtcggctcttcctatcatt--gagaagcaaaattctcaaagcgtcggattgttcacccgcc----------------------------------------------------------------------------------------------------------------------------------------------------------------------------------------------------------------------------------------------------------------------------------------------------------------------------------------------------------------------------------------------------------------------------------aacagggaacgtgagct-gggtttagaccgtcgtg-agacaggttagttttaccctactg-atgga---g--------ggttgtcacaatagtaattcaacgtagtacgagaggaactgttgattcacataattggtttttgcggttagctgatcagctagtgccgcgacgctaccatgtgtaggattacggctgaa-cgcctctaagtc--ggaatccatgctaaaag---------------------------------------------------------------------------------------------------------------------------------------------------------------------------------------------------------------------------------------------------------------------------------------------------------------------------------------
>AB016010/DQ273796_Zoopagomycota_Zoopagomycotina_Incertae_Sedis_Zoopagales_Piptocephalidaceae_Kuzuhaea_Kuzuhaea_moniliformis
------------------------------------------------------------------------------------------------------------------------------------------------------------------------------------------------------------------------------------------------------------------------------------------------------------------------------------------------------------------------------------------------------------------------------------------------------------------------------------------------------------------------------------------------------------------------------------------------------------------------------------------------------------------------------------------------------------------------------------------------------------------------------------------------------------------------------------------------------------------------------------------------------------------------------------------------------------------------------------------------------------------------------------------------------------------------------------------------------------------------------------------------------------------------------------------------------------------------------------------------------------------------------------------------------------------------------------------------------------------------------------------------------------------------------------------------------------------------------------------------------------------------------------------------------------------------------------------------------------------------------------------------------------------------------------------------------------------------------------------------------------------------------------------------------------------------------------------------------------------------------------------------------------------------------------------------------------------------------------------------------------------------------------------------------------------------------------------------------------------------------------------------------------------------------------------------------------------------------------------------------------------------------------------------------------------------------------------------------------------------------------------------------------------------------------------------------------------------------------------------------------------------------------------------------------------------------------------------------------tctcagtctcagtta-ggtaggagtacccgctgaac-ttaagcatatcagtaagc-ggaggaaaagaaaccaacagggattcccctagtaacggcgagtgaagcgggaagagctcaaatttaaaatcgtgtcagggt----a--acctggt----cacgaattgtagtttgatgaggta-t---gcttggtgggcgc-ctgga---tcaaagtcctttggaaaagggt----------------------atca-----tagagggtgacaatcccgt-ctgtggtcca-----gata--gcggtctatcgtgtaa-gctaccttcaaagagtcgggttgtt-tgggaatgcagc-cctaagctggtgg-taaattccatctaagg--ctaaa-tatt--cgtgagagaccgatagcgaac-aagtaccgtgagggaaagttgaaa-agcactctg----gagagagagtcaaac-----agcacgtgaaattgtt-aacagggaaacgttgg-gcaccagtacgcgcctcgc-gtaaaatcaacc---------atctcttccccaagggtatacatctgggtggatgagccttaaaaagccattgcccgggtggttgcccgaggggggtggtgcactttt--------------------------gc-gt-----gggcgggtcaacatcggttag-gac----cattgg---------aaaatcc----tca-aggg--------------------------aa------ggtaggt-----------------------aagggaccttgtcccctacaac-ttatagccc-------ttgttgaatgcagtg-a------------tcctga-ctgtgga-----gt-cgcgactcgcgccttctgggcag-------------------------gcccccaggcccctcttcgctccttgggtccagacagcttgctgact----------------------------ggacttgacagggtgaggatgtttgggtttggtagggttctag--c-gagtctcggacgttggcga-aatggt-tctcaacg-acccgtcttg-aaacacggaccaagg------agtctaacatgtgtgcgagtatttgggtg-aa--aaa-ccc-ggatgcataatg-aaagtgacca---------caggggagaag--ggtttggtccctccgtatggtggggtcggctccgcatcctcgacc-gatccgattgcc------ctccgtggcga--cgggtttgag-tttgagcatatctgttaggaccc-gaaagatggtgaactatgcctgagtaggatgaagccagaggaaactctggtgga-ggtccgt-agcgattctgacgtgcaaatcgatcgtcgaacttgggtataggggcgaaagactaatcgaaccat-------------------------------------------------------------------------------------------------------------------------------------------------------------------------------------------------------------------------------------------------------------------------------------------------------------------------------------------------------------------------------------------------------------------------------------------------------------------------------------------------------------------------------------------c-tagtagc-tggttcccgccgaagtttccctcaggatagcagaa-acgcgtt---agacagtattatgaggtaaggcgaatgattagaggccttggggg-cggaatgccctt-aacctattctcaaa-ctttaaatatgtaagaagtc--cctgccacttga-------ttgggc-ttgga---ca----cgtcgtatg-a--gcgtttctagtgggccattttt-ggt-----------------------------------------------------------------------------------------------------------------------------------------------------------------------------------------------------------------------------------------------------------------------------------------------------------------------------------------aagcagaactggcgatgt-gggatgaacca-gacgg-gaggttaaggtgccggaatgtacgctcatg-tagacaccacaaaaggtgttggttcatctagacagcaggacggtggccatggaagtcggaatccgctaagga--gtgtgtaacaactcacctg-ccgaatgaacta-gccctgaaaatggatggcgctcaagcgtact-acccaaacctccccgccatgggtt---aa-------tg------cga----------------------------------tgccctggcgagta--ggc-aggcgtgggggt----------tg------------------tgaagaagcttgggccgtgaggccgagtgaaacagcc-cctagtgtagatcttggtggtagtagcaaatatt-caaatg-aga-------------actttg-aagactgaag--tggggaagggttccgagtgaacagcagttggactc-ggg-tgagccgatcctaagagatagggaact-tccgtttt----------a---aag-tgg-gcaatccgtccttgtccccacctcggtggggtcttggcccgg--------------------------------------------------------------------------------------------agccccgtc-tatcgaaa-gggaagctggttaacattccagcgccggaat-------gcgggatag--------------------------------taacggcaacg--taagcaaactt-ggagacgccggagtgggccccgggggg-agtt---ttctcctctcctt-aaccg---t--------------------------------------------tt-------------------a-----ggaccgtggaa--tcgctttacgcggagagacggt----ttaatgacggcaaga-gtaacgc--gc----ttct---gcg-ttatcc---------ggtgcgc-cctccacggcccgtgaaaatcc-aagggcg------------------t-g-----catc--atcctc--------------------------------gcgtccgttcgtacccataaccgcagcaggtctccta-ggt-taac-agcctctag-ttgatggaataatgtaggtaa-gggaagtcggcaaaatagattcgaaacttt-gggataagaattggctctttgggtagg-gtacgtcaggct-atgtgggagatgta--tgtggccgaccag----gacggactgatgggaccttcgggtc-----------------------------------------------------------------------------------------------------------------acgtcggtctatcccggatggct-----------gtatacgggcacc--------c----gtagctttgccc--tggtcctcacggtccgggacatatctggcgt-acgccgaactaccaacaaa-gaactggtacgaacaaggggaa-tctgactgtctaattaaaacatagcattgcgatggtccg-----aaag-gatg-ttgacgcaatgtg-atttctgccccagtgctctgaatgtcaaag--tgaagaaattcaa-ccaagcgcggg-taaacggcgggagtaactatgact--------------------------------------------------------------------------------------------------------------------------------------------------------------------------------------------------------------------------------------------------------------------------------------------------------------------------ct-----------------------------------------------------------------------------------------------------------------------------------------------------------------------------------------------------------------------------------------------------------------------------------------------------------------------------------------------------------------------------------------------------------------------------------------------------------------------------------cttaaggta---gccaaa-tgcctcgtcatctaattagtgacgcg--catgaatggatt-aacgagattcccactgtccctatctactatccagcgaaaccac--agccaagggaacgggcttggcagaatcag--cggggaaagaagaccctgttgagcttgactctagtttgact-ttgtgagacggcactaggggtgtagaataagtgggaggtgccct-----------cgggcccgacagtgaaataccactaccttagtcg-ccttcttacttatttcgttaggcggaacctggccttca-------------------------------------------------------------------------------cgg--cctgtttctagcgttaaggtgaccccttccgggttg-----------ctgatccgcgcgaaagacattgtcaggt-ggggagtttggctggggcggcacatctgttaaaagataacgcaggtgtcctaaggggggctcatcgagaacggaaatctcgagtagaataaaagggtaaaagcccccttgattt--tgattttcagtgtgaatacaaaccatgaaagtgtggcctatcgatccttttg-----accctgagaat-----------------------------------------------------------tt-caggcaagaggtgtcagaaaagt-------------------------------------------------------------------------------------------------------------------------------------------------------------------------------------------------------------------------------------------------------------------------------------------------------------------------------------------------------------------------------------------------------------------------------------------------------------------------------------------------------------------------------------------------------------------------------------------------------------------------------------------------------------------------------------------------------------------------------------------------------------------------------------------------------------------------------------------------------------------------------------------------------------------------------------------------------------------------------------------------------------------------------------------------------------------taccacagggat---------------------------------------------------------------------------------------------------------------------------------------------------------------------------------------------------------------------------------------------------------------------------------------------------------------------------------------------------------------------------------------------------------------------------------------------aactggcttgtggcagccaagcgttcatagcgacgttgcttttt-gatccttcgatgtcggctcttcctatcata--ccgaagcagaattcggtaagcgttggattgttcacccact----------------------------------------------------------------------------------------------------------------------------------------------------------------------------------------------------------------------------------------------------------------------------------------------------------------------------------------------------------------------------------------------------------------------------------aatagggaacgtgagct-gggtttagaccgtcgtg-agacaggttagttttaccctactg-atgaa-----t------cgccgtcgcaatagtaattcaatttagtacgagaggaaccattgattccggtatttggtatttgccc---------------------------------------------------------------------------------------------------------------------------------------------------------------------------------------------------------------------------------------------------------------------------------------------------------------------------------------------------------------------------------------------------------------------------
>ACDU01008455/ACDU01008455_Blastocladiomycota_Incertae_Sedis_Blastocladiomycetes_Blastocladiales_Blastocladiaceae_Allomyces_Allomyces_macrogynus_ATCC_38327
----------------------------------------------------------------------------------------------------------------------------------------actttcagcaatggatctcttggctcttgcatcgatgaagaacgcagcgaaatgcgatacgtagtgtga------------------------------------------------------------------------------------------------------------------------------------------------------------------------------------------------------------------------------------------------------------------------------------------------------------------------------------------------------------------------------------------------------------------------------------------------------------------------------------------------------------------------------------------------------------------------------------------------------------------------------------------------------------------------------------------------------------------------------------------------------------------------------------------------------------------------------------------------------------------------------------------------------------------------------------------------------------------------------------------------------------------------------------------------------------------------------------------------------------------------------------------------------------------------------------------------------------------------------------------------------------------------------------------------------------------------------------------------------------------------------------------------------------------------------------------------------------------------------------------------------------------------------------------------------------------------------------------------------------------------------------------------------------------------------------------------------------------------------------------------------------------------------------------------------------------------attgcagattcgtgactcatcgaaattttgaacgcatattgcacctagcggccattccgttaggtatgcttgtttgagtgtctgtctgattttctcaactttttaaaaaaaaaattaaaaccttttttttttttgcaagttggctttggtcttggctgcgttaactcgtgccttggccgtaaataagacagcggtctgctctagttaagctcgcagtgagcttggcaagtaaccgaaatcctagtc----------------------------------------------aagtacttgggtggaaggagcttgtcgactcagcgcgcgcaacacttttctaaagtggccctttttttcgactttggtcgcctgcggtcaagtagaaaaaaagatttttca-----------------------------------------------------------------------------------------------------------------------------------------gtttttcataactggacctcaaatca-agcaaggttacccgctgaac-ttaagcatattaataagc-ggaggaaaagaaactaacaaggattccccgagtaatggcgaatgaaacgggaaaagcccaaatttgaaatctcctagctttt------atcgcta----ggcgagttgtaatttgtagaaggtct---tcatctgaactgt-gtttg---ctaaagtccattggaaaatggcgggcctttatggtcc---tcaagtcg-----tagagggtgacaaccccgt-tcttggcatt-----ctac--tagt--tcttttgtat-gattccttcaaagagtcggattgtt-tgggaatgcaat-ccaaaacgggtgg-taaattccatccaagg--ctaaa-tatt--agcaagagaccgatagcgaac-aagtaccgtgagggaaagatgaaa-agaactctg----aagagagagttcaac-----agtacgtgaaattgct-gaaagggaaacgcttg-aaacgattgtt-gcttttg----gtttcggcc----------------------------------------------------------------------------------------------------------------------------------ttgagcgagtcagcagcagtttt-aaa----cggtaa---------agaagtg----ctt-gtgg--------------------------aa------ggtagtt-------------------------------ttctttggaaaatg-ttatagcca-------taagtaactgtgccg-g------------ttagga-ctgagga------t-cgcttttaagtgtcttgtcgaggaa-------------------------------------------------------------ttttgggccgttagcgccaaggccttgggcttgctcaagacttggtgttaactgttcaggacgaccaaacacaaggcct-----taaaataggttgctgacaa-aatggt-tttaatcg-acccgtcttg-aaacacggaccaagg------agtgcaacaaatttgcaagtcgtagggtg-ac--aaa-cct-gaaggcgcaatg-aaagtgaaaa---------aataccaccca-------------------------gtaaaatgggacagtattgccc-ggtcttgcgg---------ctaccgccaa--aggatctgag-gtagagcaaatttgctgcgaccc-gaaagatggtgaactatgcctgcatagggcgaagccagaggaaactctggtgga-ggctcgt-agcgattctgacgtgcaaatcgatcgtcaaatgtgggtataggggcgaaagactaatcgaaccat-------------------------------------------------------------------------------------------------------------------------------------------------------------------------------------------------------------------------------------------------------------------------------------------------------------------------------------------------------------------------------------------------------------------------------------------------------------------------------------------------------------------------------------------c-tagtagc-tggtttccgccgaagtttccctcaggatagcagag-attcgta---aagtagttttatgaggtaaagcgaatgattagaggcttgggggg-cgaaacgccttt-cacctattctcaaa-ctttaaatatgtaagaagtc--cttgttgcttaa-------ttgaac-ttgga---cc----tt-cgaataca--gaatctctagtgggccattttt-ggt-----------------------------------------------------------------------------------------------------------------------------------------------------------------------------------------------------------------------------------------------------------------------------------------------------------------------------------------aagcagaactggcgatgc-gggatgaaccg-aacgt-taagttaaggtgccaaagtgtacgcttatt-tagataccataaaaggtgttggttcatctagacagcaggacggtggccatggaagtcggaatccgctaagga--gtgtgtaacaactcacctg-ccgaatgaacta-gccctgaaaatggatggcgctcaagcgtacc-acctatacttaaccttta-gagya---at-------tttttttktga----------------------------------tgctctaaagtgta--ggc-ggacgtggaggtttg-------tg------------------ttaaagcgctttgggcgtgagcctgcgtggaacaacc-tctagtgcagatcttggtggtagtagcaaatatt-caaatg-aga-------------actttg-aagactgaag--tggagaagggttccgcaagaacagtgattggttgc-ggg-ttagtcgatcctaagagatagggaaac-tctgtttc----------a---aagcagc-gcattttttc-----------------------------------------------------------------------------------------------------------------------------gcgctctc-tatcgaaa-gggaatctggttaacattccagaacttaagc-------tagcatgtta-------------------------------aagcggcgacg--caaaagaactc-ggtgacgttggcaaggggcctgggaag-agtt---ttcttttcttttt-aacacgtaa-----------------------------------------------------------------a-----cgactgtggaa--tcgatttgctcggcgaagcagt----tgcatgcgtggaaga-gcaggac--------cattttggtc-ttgtcc---------ggtgtcc-tcttaacgacccttgaaaaacc-gagggattt------------------------tatt--agtgtc--------------------------------tagttaagtcgtacccatcaccgcatcaggtctccaa-ggt-gaac-agcctctag-ttgatagaacaatgtagataa-gggaagtcggcaaattagatccgtaacttt-gggaaaaggattggctctaagggttgg-gctggttggtgcttgaattttcttagttgcagggccgcgttt---------------------------------------------------------------------------------------------------------------------------------------------------------------------------------------------------actttggtttatgcagcctagcttctcggaattttcttgggctggccggc---aatttgaacaaccaactta-gaactggtacggacaagaggaa-tctgactgtctaattaaaacatagctttgcgatggtcag-----aaagtgatg-ttgacgcaaagtg-atttctg-cccagtgctctgaatgtcaaag--tgaagaaattcaa-ccaagcgcggg-taaacggcgggagtaactatgact--------------------------------------------------------------------------------------------------------------------------------------------------------------------------------------------------------------------------------------------------------------------------------------------------------------------------ct-----------------------------------------------------------------------------------------------------------------------------------------------------------------------------------------------------------------------------------------------------------------------------------------------------------------------------------------------------------------------------------------------------------------------------------------------------------------------------------cttaaggta---gccaaa-tgcctcgtcatctaattagtgacgcg--catgaatggatt-aacgagattcctactgtccctatctactatctagcgaaaccac--agccaagggaacgggcttggcaaaatcag--cggggaaagaagaccctgttgagcttgactctagtttggca-ttgtgaaaagacatagggggtgtagcataagtgggagagtt--------------tcggctcgatcttgaaataccactacccttatcg-tttttttacttatttgatgaaaaagggttgggagcaatc-----------------------------------------------------------------------------------ccatcttctagcattaactcggcgtcagtcg----------------aggacctttgtcaaagacatggtcagat-ggggagtttggctggggcggcacatctgttaaagaataacgcaggtgtcccaagggcaactcatcgagaacagaaatctcgagtagaacaaaagggtaaaagttgccttgattt--tgattttcagtgtgaatacaaaccatgaaagtgtggcctatcgatcctttag-----ttgctcggaat-----------------------------------------------------------tt-gagcctagaggtgtcagaaaagt-------------------------------------------------------------------------------------------------------------------------------------------------------------------------------------------------------------------------------------------------------------------------------------------------------------------------------------------------------------------------------------------------------------------------------------------------------------------------------------------------------------------------------------------------------------------------------------------------------------------------------------------------------------------------------------------------------------------------------------------------------------------------------------------------------------------------------------------------------------------------------------------------------------------------------------------------------------------------------------------------------------------------------------------------------------------taccacagggat---------------------------------------------------------------------------------------------------------------------------------------------------------------------------------------------------------------------------------------------------------------------------------------------------------------------------------------------------------------------------------------------------------------------------------------------aactggcttgtggcagccaagcgttcatagcgacgttgcttttt-gatccttcgatgtcggctcttcctatcata--ttgaagcagaattcaataagtgttggattgttcacccact----------------------------------------------------------------------------------------------------------------------------------------------------------------------------------------------------------------------------------------------------------------------------------------------------------------------------------------------------------------------------------------------------------------------------------aatagggaacgtgagct-gggtttagaccgtcgtg-agacaggttagttttaccctactg-atggat-----------atttttctcaatagtaattcaacttagtacgagaggaaccgttgaatcgcatccttggtatttgcggttggttgagtagccagtgccgcgaagctaacatgcgtaggattacggctgaa-cgcctctaagtc--ggaatccatgctagaagagaagaaatttggcttctttttttacgcc--------------------------------aatagctggaccttgcaatacccttttgggttaagccatcgccaggcattctggtttacttgcgaataagctcgtattccacacgcctgcaaagacaacgtttagggaaaagaagtaaaatcccttgcagacgacttgaatgtagaagcgggggctgtacgcagtagagtagccttgttgctacgatctgctgaggcttatcccg-------------------------------------------------------------
>ACSY01002289/ACSY01000770_Craspedida_Salpingoecidae_Salpingoeca_Salpingoeca_rosetta
------------------------------------------------------------------------------------------------------------------------------------------------------------------------------------------------------------------------------------------------------------------------------------------------------------------------------------------------------------------------------------------------------------------------------------------------------------------------------------------------------------------------------------------------------------------------------------------------------------------------------------------------------------------------------------------------------------------------------------------------------------------------------------------------------------------------------------------------------------------------------------------------------------------------------------------------------------------------------------------------------------------------------------------------------------------------------------------------------------------------------------------------------------------------------------------------------------------------------------------------------------------------------------------------------------------------------------------------------------------------------------------------------------------------------------------------------------------------------------------------------------------------------------------------------------------------------------------------------------------------------------------------------------------------------------------------------------------------------------------------------------------------------------------------------------------------------------------------------------------------------------------------------------------------------------------------------------------------------------------------------------------------------------------------------------------------------------------------------------------------------------------------------------------------------------------------------------------------------------------------------------------------------------------------------------------------------------------------------------------------------------------------------------------------------------------------------------------------------------------------------------------------------------------------------------------------------------------------------------------------------------------------------------------------------------------------------------------------------------------------------------------------------------------------------------------------------------------------------------------------------------------------------------------------------------------------------------------------------------------------------------------------------------------------------------------------------------------------------------------------------------------------------------------------------------------------------------------------------------------------------------------------------------------------------------------------------------------------------------------------------------------------------------------------------------------------------------------------------------------------------------------------------------------------------------------------------------------------------------------------------------------------------------------------------------------------------------------------------------------------------------------------------------------------------------------------------------------------------------------------------------------------------------------------------------------------------------------------------------------------------------------------------------------------------------------------------------------------------------------------------------------------------------------------------------------------------------------------------------------------------------------------------------------------------------------------------------------------------------------------------------------------------------------------------------------------------------------------------------------------------------------------------------------------------------------------------------------------------------------------------------------------------------------------------------------------------------------------------------------------------------------------------------------------------------------------------------------------------------------------------------------------------------------------------------------------------------------------------------------------------------------------------------------------------------------------------------------------------------------------------------------------------------------------------------------------------------------------------------------------------------------------------------------------------------------------------------------------------------------------------------------------------------------------------gaatcaacta-gccctgaaaatggatggcgctcaagcgtcgt-acctatactcgctgtgtg-tggaagaaagcgagcgaag------cgagcattcgtgcttgttgcgtctcaaactacatgtagccacacacaagta--ggt-gggcgtggaggtgtttgcgtgagagcaatcttttgaacaagccgtggaagcctgtggcgtgagcctgggtggaggggcc-tccagtgcagatcttggtgacagtagcaacgatt-caaatg-aga-------------gctttg-aagactgaag--tggagcaaggttccgtgggaacagcagttggccac-ggg-tgagtcggtcctaagagatggggcagt-cctgtgtc----------aagtggggagttgttgcgtgtgtgtgggtggtggtgatattatcgccatgcttgcacacgtgttgatt------------------------------------------------------------------------------accccagtc-catcgaaa-gggaaccaggttaagattcctggaccaacgcacgccacaaagaatgtttt----------------------gatagagcagcggcaacg--cgtacaaactc-ggagacgctgccgggggccctggaaag-agtt---ttcttttcttttt-aacgagccgcattgtgggggggaatagggggaatagtgttagtttattctgcgctcttcaaccttcctcctcgcattctctgaccctggaa--tcagtttggctggagatggggt----gagaggctcggcaaa-gcaccactgacctctttttgttgtg-gtgtcc---------ggcgcgt-tcccggcggtccatgaaaatcc-gagggtgtgaatggtagcagtgtggggggaagaagagaagcacttgtgctaatctattttctccgctgcatgtgggcatggttggccgtactgataaccgcagcaggtctccaa-ggt-gaag-agcctctagtttgatagacgaatgtaggtaa-gggaagtcggcaaaatagatccgtaagctc-gcgataaggattggctcaagaggttga-ttgtgtgtgtggggggtggcggtgaaagggggtgtgtgtgtg----------------------------------------------------------------------------------------------------------------------------------------------------------------------------------------------------------ttttcatacacgcttccattggcactcttactgtctgcgcacactattttttagcaaccgatctt-gaactggtacggacaaggggaa-tccgactgtttacttaaaacaaagcattgcgaggataggctgttgcgacggtg-tagacgcaatgtg-atttctg-cccagtgctcagaatgtcaacg--tgaagaaattcaagccaagcgcgggatcaacggcggaagtaactatgact--------------------------------------------------------------------------------------------------------------------------------------------------------------------------------------------------------------------------------------------------------------------------------------------------------------------------tt-----------------------------------------------------------------------------------------------------------------------------------------------------------------------------------------------------------------------------------------------------------------------------------------------------------------------------------------------------------------------------------------------------------------------------------------------------------------------------------cttaaggta---gccaaa-tgcctcgtcatttaactggtgacgcg--catgaatggatt-aacgagattcccactgtccctatctacgctctagcgaaaccgc--agccaagggaacggacttggcacaatcag--cggggaaagaagacccgctagagcttgactctagtccgacc-gtgtgaaaagacaccagaggtgtagcataggtgggagcaggtgtgggtttacttgtgcttgcggccttgaaataccactactctggtcg-tttttttgcttattgaatgacacggggctggtgtgggtgattgtggtgtgcgtagcgcgcatttcttgtgtgagctgtgcgcacccgatcacacatgtgcaccatttctggagaaagggagggcagcgtggagtgtttgtgcactttatgttatgccgatc--------ccgacccgctttcaagacgaggtcaggt-ggggagtttggctggggcggcacatctgtaaaacgataacgcaggtgtcccaaggtgagctcaatgagaacggaaatctcatgtggagtaaaaggacaaaagctcacttgattttgtgattttcaggatgaatacaaactgtgaaagcatggcctatcgatcctttag-----tcgcggcggataagagtgaacaacgcactcgtgcgtctaagctcccattctgcactgcgcctgttgacagcttcaacctagaggtgtccgaaaagt-------------------------------------------------------------------------------------------------------------------------------------------------------------------------------------------------------------------------------------------------------------------------------------------------------------------------------------------------------------------------------------------------------------------------------------------------------------------------------------------------------------------------------------------------------------------------------------------------------------------------------------------------------------------------------------------------------------------------------------------------------------------------------------------------------------------------------------------------------------------------------------------------------------------------------------------------------------------------------------------------------------------------------------------------------------------taccggcgggat---------------------------------------------------------------------------------------------------------------------------------------------------------------------------------------------------------------------------------------------------------------------------------------------------------------------------------------------------------------------------------------------------------------------------------------------aactggcttgtggcagccaagcgttcatagcgacgttgcttttt-gatccttcgatgtcgactcttcctatcatt--gtgaagcagaattcaccaagtgttggattgttcacccact----------------------------------------------------------------------------------------------------------------------------------------------------------------------------------------------------------------------------------------------------------------------------------------------------------------------------------------------------------------------------------------------------------------------------------aatagggaacgtgagtt-gggtttagaccgtcgtg-agacaggttagttttaccctactg-atgatatttatgacttacacagttgtgatagtaattcaactcagtacgagaggaaccgttgattcggatagttggttcatgcggttggctgaggagccagggccgcgacgctatcatccgtaggattatgactgaa-cgcctctaagtc--agaatccatgctagatttgcgcagctgtactgttgctggtggtggcatgtaaaagtgttgctgccagtggtttttggtttctcttcgagatttgatggtggtggtgtgttgtggtgcctcgtgtgctgcagtgcactgtcatttattgtaatagcaggcgaa--------------------------------------------------------------------------------------------------------------------------------------------------------------------------------------
>AF084618/AY026374_Craspedida_Codonosigidae_Monosiga_Monosiga_brevicollis
------------------------------------------------------------------------------------------------------------------------------------------------------------------------------------------------------------------------------------------------------------------------------------------------------------------------------------------------------------------------------------------------------------------------------------------------------------------------------------------------------------------------------------------------------------------------------------------------------------------------------------------------------------------------------------------------------------------------------------------------------------------------------------------------------------------------------------------------------------------------------------------------------------------------------------------------------------------------------------------------------------------------------------------------------------------------------------------------------------------------------------------------------------------------------------------------------------------------------------------------------------------------------------------------------------------------------------------------------------------------------------------------------------------------------------------------------------------------------------------------------------------------------------------------------------------------------------------------------------------------------------------------------------------------------------------------------------------------------------------------------------------------------------------------------------------------------------------------------------------------------------------------------------------------------------------------------------------------------------------------------------------------------------------------------------------------------------------aacgcagcaagctgcgatacgtagtgtgaattgcagattttcgtgagtcatcgaatttttgaacgcaaatggcgctcctcggagcatgtctgcttgagtgtcgctaaccaatcttaccctccaaggcggtgtgcttgactgcatgttgtttcttggttagcggtagtggtgatgggttctgttttgctctctg----------------------------------------------ggcaaaagcatggctcattcaagcgcatcgaaggcttggtcttttctttttcttctttgggggaaaatagaaagctttgctcttcttgtttttgtaaaagaaaacaacgcacctctctcgcgtctttgttttcttttttttttctccttttccttttgggaaaggccgaaaaaaaagaagcatgcacgcctctgtgtgtcaacgacaacgcagtttggcaaaaagcttgcagccgcaaagtacgcaacaacactcaaccctcgacctcaagtca-ggcaagactacccgctgaac-ttaagcatatcaataagc-ggaggaaaagaaactaactaggattccctcagtaacggcgagtgaagcgggaagagctcaaatttgaaatctccaaggg---------atccctt----ggcgaattgtagtttagaaatgtc-----gtctgttaccgcg-tttgg---cccaagtgccttggaacaggtc----------------------gcca-----gagagggtgagagccccgt-ccggccacg------acgc--gagt--gacgctacga-ggcattttcgaagagtcgggttgtt-tgggaatgcagc-ccaaaaagggtgg-taaatttcatctaaag--ctaaa-tatt--ggcacgagaccgatagcgaac-aagtaccgtgagggaaagatgaaa-agcactttg----aaaagagagttaaaa-----agtacgtgaaaccgtt-taaagggaaacgattg-aagttagcaat-gtacgcg-tgtcaatcagcc-----------------------------------------------------------------------gcggggacacccgcggtgtacttgg--------------------------------gcgcgtccaggtcaacgtcagttgg-cgc----tgcgag---------agacggc---------agc--------------------------ca------ggtggtc---------------------------------cttcggggggcc-tgattgttt---------------tgtcgcg-g------------tgccga-ctgagga----agtttgcagcgtgttctt----------------------------------tggctcaagtggctctgttgctgcacgcctgccgggacttgtcaagt-------------------------------gtcggtgggacgtgcggcggcaacagcgcggcggcacaca--c-acgcttcggatgttgacga-gatggc-ttcaaccg-acccgtcttg-aaacacggaccaagg------agtctaacatgtgcgcgagtctttgggtg-cc--aaa-ccc-tcgggcgtaatg-aaagtgactg---------gtgagagcttc--------------------------------ggcgcatcatcgacc-gatctggataaaa-----cttgtttttga--gagatttgag-tacgagcgtaaatgttgggaccc-gaaagatggtgaactatgcctgaatagggtgaagccagaggaaactctggtgga-ggctcgt-agtggttctgacgtgcaaatcgatcatcaaatttgggtataggggcgaaagactaatcgaactat-------------------------------------------------------------------------------------------------------------------------------------------------------------------------------------------------------------------------------------------------------------------------------------------------------------------------------------------------------------------------------------------------------------------------------------------------------------------------------------------------------------------------------------------c-tagtagc-tggttcccaccgaagtttccctcaggatagctgga-actct-----tgacagttttatcaggtaaagcgaatgattagaggccttgggga-cgcaaagtcttc-aacctattctcaaa-ctttaaatgggtaagaagtc--cggcttgcttag-------gtgaag-tcggg---------cactgaatgt---gagttccaagtgggccattttt-ggt-----------------------------------------------------------------------------------------------------------------------------------------------------------------------------------------------------------------------------------------------------------------------------------------------------------------------------------------aagcagaactggcgatgc-gggatgaaccg-aacgc-gaagttaaggtgcctaactcaacgctcat--cagatcccacaaaaggtgttggttgatccagacagcaggacggtggccatggaagtcggaatccgctaagga--gtgtgtaacaactcacctg-ccgaatcaacta-gccctgaaaatggatggcgcttaagcgttgg-acctatacttcgccgctg-gcgca---aa-------tg------cga----------------------------------ggcgcc-acgagta--ggt-gggcgtgggggt----------tg------------------tgacgaagccttgggcgtgagcctgggtcgaacagcc-tctagtgcagatcttggtgacagtagcaaatatt-caaatg-aga-------------actttg-aagactgaag--tggagaaaggttccgtgtgaacagcagttggacac-ggg-tgagtcggtcctaagagatagggaaac-tccgtttc--------------aaagtgc-gccgttcttg------------------------------------------------------------------------------------------------------------------------------gcgccgc-tatcgaaa-gggaatcaggttaatattcctggactgggat-------acggatatcttcgttggcttcggtcggcgatgaa-------ctgcggcaacg--caaccaaactc-ggagacgttggcaggggccctggaaag-agtt---ctcttttcttttt-aacaagctg-----------------------------------------------------------------------ccgccctgaaa--tcagattgcctggagatagggc----tcaacgcttgggaaa-gcacgac--at---ctttt---gtt-gtgtcc---------ggtgcgc-ttctgacgacccgtgaaaatcc-gagggag------------------a-g-----aatg--attctc--------------------------------gtacccagccgtactcataaccgcagcaggtctccaa-ggt-gaaa-agcctctag-ttgatagaacaatgtaggtaa-gggaagtcggcaaaatagatccgtaagctc-gcgataaggattggctcaagaggttgg-gtaggtcgggcg-ggggcgcaaaacct--ctggacccggctg-------ggactaccggggctcttcggggc----------------------------------------------------------------------------------------------------------------cctggcggacctggctgggact------------gggggcagagggc----------------cctcgcttttgcttcgctctcgggtgttgcaagtcacggcct-acgcttaacaaccgatctt-gaactggtacggacaaggggaa-tccgactgtttaattaaaacaaagcattgcgatggccgg------aaatggtg-ttgacgcaatgtg-atttctg-cccagtgctctgaatgtcaaag--tgaagaaattcaa-ccaagcgcggg-taaacggcgggagtaactatgact--------------------------------------------------------------------------------------------------------------------------------------------------------------------------------------------------------------------------------------------------------------------------------------------------------------------------ct-----------------------------------------------------------------------------------------------------------------------------------------------------------------------------------------------------------------------------------------------------------------------------------------------------------------------------------------------------------------------------------------------------------------------------------------------------------------------------------cttaaggta---gccaaa-tgcctcgtcatctaactagtgacgcg--catgaatggatt-aacgagattcccactgtccctatctactatctagcgaaaccgc--agccaagggaacggacttggcagaatcag--cggggaaagaagaccctgttgagcttgactctagtccgaca-ttgtgaagagacattggaggtgtagcataggtgggagct------------------tcggcgaacttgaaataccactactctgatcg-tttctttacttattgaatgaggcggaagcaggcttcacggc---------------------------------------------------------------------------------ctaccttctagacttacgcgccttcgtggc-----------------gcaatccgagttcaagacattgtcaggt-ggggagtttggctggggcggcacatctgtcaaacgataacgcaggtgtcctaaggtgagctcaatgagaacggaaatctcatgtagaacaaaagggtaaaagctcacttgattt--tgattttcagtgtgaatacaaactgtgaaagcatggcctatcgatcctttag-----tccttggaaat-----------------------------------------------------------tt-caagctagaggtgtcagaaaagt-------------------------------------------------------------------------------------------------------------------------------------------------------------------------------------------------------------------------------------------------------------------------------------------------------------------------------------------------------------------------------------------------------------------------------------------------------------------------------------------------------------------------------------------------------------------------------------------------------------------------------------------------------------------------------------------------------------------------------------------------------------------------------------------------------------------------------------------------------------------------------------------------------------------------------------------------------------------------------------------------------------------------------------------------------------------taccacagggat---------------------------------------------------------------------------------------------------------------------------------------------------------------------------------------------------------------------------------------------------------------------------------------------------------------------------------------------------------------------------------------------------------------------------------------------aactggcttgtggcagccaagcgttcatagcgacgttgcttttt-gatccttcgatgtcggctcttcctatcatt--gtgaagcagaattcaccaagtgttggattgttcacccact----------------------------------------------------------------------------------------------------------------------------------------------------------------------------------------------------------------------------------------------------------------------------------------------------------------------------------------------------------------------------------------------------------------------------------aatagggaacgt----------------------------------------------------------------------------------------------------------------------------------------------------------------------------------------------------------------------------------------------------------------------------------------------------------------------------------------------------------------------------------------------------------------------------------------------------------------------------------------------------------------------------------------------------------------
>AF164245/DQ273776_Chytridiomycota_Incertae_Sedis_Chytridiomycetes_Spizellomycetales_Powellomycetaceae_Powellomyces_sp_JEL95
-----------------------------------------------------------------------------------------------------------------------------------------------------------------------------------------------------------------------------------------------------------------------------------------------------------------------------------------------------------------------------------------------------------------------------------------------------------------------------------------------------------------------------------------------------------------------------------------------------------------------------------------------------------------------------------------------------------------------------------------------------------------------------------------------------------------------------------------------------------------------------------------------------------------------------------------------------------------------------------------------------------------------------------------------------------------------------------------------------------------------------------------------------------------------------------------------------------------------------------------------------------------------------------------------------------------------------------------------------------------------------------------------------------------------------------------------------------------------------------------------------------------------------------------------------------------------------------------------------------------------------------------------------------------------------------------------------------------------------------------------------------------------------------------------------------------------------------------------------------------------------------------------------------------------------------------------------------------------------------------------------------------------------------------------------------------------------------------------------------------------------------------------------------------------------------------------------------------------------------------------------------------------------------------------------------------------------------------------------------------------------------------------------------------------------------------------------------------------------------------------------------------------------------------------------------------------------------------------------------acttggtctgaaatcg-agcaagaaaacccgctgaac-ttaagcatatcaataagc-ggaggaaaagaaactaacaaggattcccctagtaacggcgagtgaagcgggatgagctcaaatttgaaatctcacggg-c--------ttgcctg----tgcgaattgtagtttagagaaacg-t---tttcgggtgcgac-ttggg---tataagtcctttggaaagaggc----------------------atca-----tagagggtgagaatcccgt-ttatgaccca-----atgc--tcgt--gcctatgtga-tacgttttccaagagtcaggtagtt-tgggattgctgc-ctaaaatgggagg-taaataccttctaaag--ctaaa-tatt--ggcgagagaccgatagcgaac-aagtaccgtgagggaaagatgaaa-agaactttg----aaaagagagttaaac-----agtacgtgaaattgcc-aaaagggaaacgcttg-gaaccagtatt-gcctc-c-aggtaatcagcc-----------tcacgtcccgaaaggggt------------------------------gcg--------------------tgtggtgcacttgc--------------------------ct-gt-----gggcgggccaacatcagtttg-gct----cggggt---------aaaaagc----t-a-gaga--------------------------aa------ggtagctc-------gaa-ctt---------------------gttcgagtg-ttatagtct-c--tggta-----atgccttg-g------------gctgga-ctgaggt------c-tgcagcg-----------t-ttttt-----------gg----------atacccggttgcct-cttgaacctcttgtctagacagcatgctgact-----------------------agagaag-cgtctagggagcccagtc-------ggttc--atcacacc--a-acgcttaggatgttggcga-aatggt-tccaaacg-acccgtcttg-aaacacggaccaagg------agtctaacatatatgcgagtatttgggtg-gc--aaa-ccc-ttatgcgaaatg-aaagtgaact---------taggtgggatc------------tt------c--g---------gtgcaccatcgacc-ggtctgga-t--------tttt---ttga--tagatctgag-taagagcatacatgttgggaccc-gaaagatggtgaactatgcctgaatagggtgaagccagaggaaactctggtgga-ggctcgt-agcgattctgacgtgcaaatcgatcgtcaaatttgggtataggggcgaaagactaatcgaaccat-------------------------------------------------------------------------------------------------------------------------------------------------------------------------------------------------------------------------------------------------------------------------------------------------------------------------------------------------------------------------------------------------------------------------------------------------------------------------------------------------------------------------------------------c-tagtagc-tggttccctccgaagtttccctcaggatagcagaa-gctca-t---at-cagttttatgaggtaaagcgaatgattagaggccttggggt-tgaaacaacctt-aacctattctcaaa-ctttaaatatgtaagaagtc--tgggttacttaa-------ttgaac-ccaga---c-----at-cgaatg-a--gagcttctagtgggccattttt-ggt-----------------------------------------------------------------------------------------------------------------------------------------------------------------------------------------------------------------------------------------------------------------------------------------------------------------------------------------aagcagaactggcgatgc-gggatgaaccg-aacgt-cgagttaaggtgccggaatgcacgcttatt-tagacaccacaaaaggtgttagttcatctagacagcaggacggtggccatggaagtcggaatccgctaagga--gtgtgtaacaactcacctg-ccgaatgaacta-gccctgaaaatggatggcgctcaagcgtgct-acccatactcgaccgaca-gggta---aa-------t-------cga----------------------------------ggccctgtcgagta--gga-gggcgtggaggt-t--------tg------------------tgacgaagccttggatgtgaatccgggtgaaacagcc-tctagtgcagatcttggtggtagtagcaaatatt-caaatg-aga-------------actttg-aagactgaag--tggagaaaggttccatgtgaacagcagttggacat-ggg-ttagtcgatcctaagagataggggaat-tccgtttc----------a---atg-cgc-acgattttc-----------------------------------------------------------------------------------------------------------------------------g-tgccgac-tatcgaaa-gggcatccggttaatattccggaactaggat-------gtggata---tt----t------------------------ttacggcaacg--taaatgaactt-ggagacgccagcggggaccctgggaag-agtt---ctcttttcttttt-gactg-t-g--------------------------------------------ct-------------------a-----tcaccctgaaa--ttggcttagccagagatagggt----tcaatgccaggcaaa-gcaccac--aa----cttt---gtg-gtgtcc---------ggtgcgt-tcccgacggcccttgaaaatcc-gagggag------------------a-g-----ttta--attttc--------------------------------acacctagtcgtactcataaccgcagcaggtctccaa-ggt-gaac-agcctctag-ttgatagaacaatgtagataa-gggaagtcggcaaaatagatccgtaacttc-gggaaaaggattggctctaagggttgg-gtgcatcgggcc-gtggttcaaaacct--tgggactgtgctg-------ggactactcgagctt--------------cacggcg---------------------------------------------------------------------------------------------------agagcggac-ctggcgcggacct-----------gggcgtggcgggc--------c----atggca-tgctc----------------t--cgggcgtctggtgc-acaattaacaaccaactta-gaactggtacggacaaggggaa-tctgactgtctaattaaaacatagcattgcgatggccag-----aaagtggtg-ttgacgcaatgtg-atttctg-cccagtgctctgaatgtcaaag--tgaagaaattcaa-ccaagcgcggg-taaacggcgggagtaactatgact--------------------------------------------------------------------------------------------------------------------------------------------------------------------------------------------------------------------------------------------------------------------------------------------------------------------------ct-----------------------------------------------------------------------------------------------------------------------------------------------------------------------------------------------------------------------------------------------------------------------------------------------------------------------------------------------------------------------------------------------------------------------------------------------------------------------------------cttaaggta---gccaaa-tgcctcgtcatctaattagtgacgcg--catgaatggatt-aacgagattcccactgtccctatctactatctagcgaaaccac--agccaagggaacgggcttggcataatcag--cggggaaagaagaccctgttgagcttgactctagtttgaca-ttgtgaaaaaacatagggggcgtagaataagtgggagct----------------t--cggcaccggtgaaataccactacccttatcg-tttttttacttattcaatgaagcagggctggccttcac-------------------------------------------------------------------------------ggg--ccaccttctagcgttacga---cactt------tgcg-tg-------ttaacctgggttgaagacattgtcaggt-ggggagtttggctggggcggcacatctgttaaaagataacgcaggtgtcctaagggtagctcatcgagaacagaaatctcgagtagaacaaaagggtaaaagctaccttgattt--tgattttcagtgtgaatacaaaccatgaaagtgtggcctatcgatcctttag-----tcgctgggtat-----------------------------------------------------------tt-cagcctagaggtgtcagaaaagt-------------------------------------------------------------------------------------------------------------------------------------------------------------------------------------------------------------------------------------------------------------------------------------------------------------------------------------------------------------------------------------------------------------------------------------------------------------------------------------------------------------------------------------------------------------------------------------------------------------------------------------------------------------------------------------------------------------------------------------------------------------------------------------------------------------------------------------------------------------------------------------------------------------------------------------------------------------------------------------------------------------------------------------------------------------------taccacagggat---------------------------------------------------------------------------------------------------------------------------------------------------------------------------------------------------------------------------------------------------------------------------------------------------------------------------------------------------------------------------------------------------------------------------------------------aactggcttgtggcagccaagcgttcatagcgacgttgcttttt-gatccttcgatgtcggctcttcctatcatt--gagaagcagaattctcaaagtgtcggattgttcacccgcc----------------------------------------------------------------------------------------------------------------------------------------------------------------------------------------------------------------------------------------------------------------------------------------------------------------------------------------------------------------------------------------------------------------------------------aatagggaacgtgagct-gggtttagaccgtcgtg-agacaggttagttttaccctactg-atgaa---g--------tgttatcgcaatagtaattcaacttagtacgagaggaaccgttgattcgcataattggtatttgcggttagc----------------------------------------------------------------------------------------------------------------------------------------------------------------------------------------------------------------------------------------------------------------------------------------------------------------------------------------------------------------------------------------------------------------------
>AF164247/DQ273778_Chytridiomycota_Incertae_Sedis_Chytridiomycetes_Spizellomycetales_Spizellomycetaceae_Gaertneriomyces_Gaertneriomyces_semiglobifer
-----------------------------------------------------------------------------------------------------------------------------------------------------------------------------------------------------------------------------------------------------------------------------------------------------------------------------------------------------------------------------------------------------------------------------------------------------------------------------------------------------------------------------------------------------------------------------------------------------------------------------------------------------------------------------------------------------------------------------------------------------------------------------------------------------------------------------------------------------------------------------------------------------------------------------------------------------------------------------------------------------------------------------------------------------------------------------------------------------------------------------------------------------------------------------------------------------------------------------------------------------------------------------------------------------------------------------------------------------------------------------------------------------------------------------------------------------------------------------------------------------------------------------------------------------------------------------------------------------------------------------------------------------------------------------------------------------------------------------------------------------------------------------------------------------------------------------------------------------------------------------------------------------------------------------------------------------------------------------------------------------------------------------------------------------------------------------------------------------------------------------------------------------------------------------------------------------------------------------------------------------------------------------------------------------------------------------------------------------------------------------------------------------------------------------------------------------------------------------------------------------------------------------------------------------------------------------------------------------------acttggtctgaaatcg-ggcaagaaaacccgctgaac-ttaagcatatcaataagc-ggaggaaaagaaactaacaaggattcccctagtaactgcgagtgaagagggaaaagctcaaatttgaaatctcactgg-t--------ttaccag----tgcgaattgtagtttagagaagtg-t---tttcgggggcagc-tcggg---tataagtcctttggaatgaggc----------------------gtca-----tagagggtgagaatcccgt-atatgatccg-----atgt--ctgc--tcctatgtga-tacactttccaagagtcaggtagtt-tgggattgctgc-ctaaaatgggtgg-taaataccatctaaag--ctaaa-tatt--ggcgagagaccgatagcgaac-aagtaccgtgagggaaagatgaaa-agaactttg----aaaagagagttaaac-----agtacgtgaaattgcc-aaaagggaaacgcttg-taaccagtatt-gtgtg-c-aggtaatcaact-----------ttacttaccgaaagggac------------------------------a-g--------------------tggagtgcacttgc--------------------------ct-gt-----acacaagtcagcatcagtttgaact----cgaggg---------aaatgtc----c-a-tagg--------------------------aa------ggtgactt-------gga-ttc---------------------gttcaagtg-ttatagcct-g--tggtc-----gagccttg-a------------tttaga-ctgaggt------c-tatagtg-----------t-tattt-----------gg----------gttgctggtcgcct-gttgaaacttggctgcagacagcttgctgact-----------------------gtgatca-aacgtagatagcccggct-------agtgt--atcacacc--a-acactttggatgctgacga-aatggt-tccaaacg-acccgtcttg-aaacacggaccaagg------agtctaacatatatgcgagtatttgggtt-gc--aaa-ccc-ttatgcggaatg-aaagtgaaaa---------ta-atgggatc------------tt------c--g---------gtgcaccattgacc-ggtctgga-t--------tttt---ttga--tggacctgag-taagagcatatctgttgggaccc-gaaagatggtgaactatgcctgaatagggtgaagccagaggaaactctggtgga-ggctcgt-agcgattctgacgtgcaaatcgatcgtcaaatttgggtataggggcgaaagactaatcgaaccat-------------------------------------------------------------------------------------------------------------------------------------------------------------------------------------------------------------------------------------------------------------------------------------------------------------------------------------------------------------------------------------------------------------------------------------------------------------------------------------------------------------------------------------------c-tagtagc-tggttccctccgaagtttccctcaggatagcagaa-gctca-t---at-cagttttatgaggtaaagcgaatgattagaggccttggggt-tgaaacaacctt-aacctattctcaaa-ctttaaatatgtaagaagtc--tgggttacttaa-------ttgaac-ccaga---c-----at-cgaatg-a--gagcttctagtgggccattttt-ggt-----------------------------------------------------------------------------------------------------------------------------------------------------------------------------------------------------------------------------------------------------------------------------------------------------------------------------------------aagcagaactggcgatgc-gggatgaaccg-aacgt-tgagttaaggtgccggaatgtacgcttatt-tagacaccacaaaaggtgttagttcatctagacagcaggacggtggccatggaagtcggaatccgctaagga--gtgtgtaacaactcacctg-ccgaatgaacta-gccctgaaaatggatggcgctcaagcgtgct-acccatactcaaccgcca-gggta---ta-------t-------cga----------------------------------ggccctggcgagta--gga-gggcgtggaggt-t--------tg------------------tgaagaagctttggacgtgagtccgagtgaaacagcc-tctagtgcagatcttggtggtagtagcaaatatt-caaatg-aga-------------actttg-aagactgaag--tggagaaaggttccatgtgaacagcagttggacat-ggg-ttagtcgatcctaagagataggggaat-tccgtttc----------a---atg-tgc-acgattttc-----------------------------------------------------------------------------------------------------------------------------g-tgccgac-tatcgaaa-gggcatccggttaatattccggaactgggat-------gtggata---ct----t------------------------ttacggcaacg--taaatgaactt-ggagacgccagcagggaccctgggaag-agtt---ctcttttcttttt-gactg-t----------------------------------------------tt-------------------a-----tcaccctgaaa--tcagtttagctggagatagggt----tcaataacaggcaaa-gcaccac--aa----cttt---gtg-gtgtcc---------ggtgcgt-tcctgacggcccttgaaaatcc-gagggag------------------a-g-----ttta--attttc--------------------------------acacctagtcgtactcataaccgcagcaggtctccaa-ggt-gaac-agcctctag-ttgatagaacaatgtagataa-gggaagtcggcaaaatagatccgtaacttc-gggaaaaggattggctctaagggttgg-gtacattgggcc-atagttcaaaacct--cgagactggtctg-------ggactacttctgggc--------------aac--tg---------------------------------------------------------------------------------------------------gaggcggac-ccggaccggtttt-----------gggtgtagcgggc--------t----atggca-tgctc----------------t--cgggcgtctggtgt-acaattaacaaccaactta-gaactggtacggacaaggggaa-tctgactgtctaattaaaacatagcattgcgatggccag-----aaagtggtg-ttgacgcaatgtg-atttctg-cccagtgctctgaatgtcaaag--tgaagaaattcaa-ccaagcgcggg-taaacggcgggagtaactatgact--------------------------------------------------------------------------------------------------------------------------------------------------------------------------------------------------------------------------------------------------------------------------------------------------------------------------ct-----------------------------------------------------------------------------------------------------------------------------------------------------------------------------------------------------------------------------------------------------------------------------------------------------------------------------------------------------------------------------------------------------------------------------------------------------------------------------------cttaaggta---gccaaa-tgcctcgtcatctaattagtgacgcg--catgaatggatt-aacgagattcccactgtccctatctactatctagcgaaaccac--agccaagggaacgggcttggcataatcag--cggggaaagaagaccctgttgagcttgactctagtttgaca-ttgtgaaaaaacatagggggtgtaggataagtgggagcg----------------c--aagcaacggtgaaataccactacccttatcg-tttttttacttattcaatgaagcagggctggccttcac-------------------------------------------------------------------------------ggg--ccaccttctggtattacgg---cactt------tgcg-tg-------ctaacctgggttgaagacattgtcaggt-ggggagtttggctggggcggcacatctgttaaaagataacgcaggtgtcctaagggtagctcatcgagaacagaaatctcgagtagaacaaaagggtaaaagctaccttgattt--tgattttcagtgtgaatacaaaccatgaaagtgtggcctatcgatcctttag-----tcgctgggtat-----------------------------------------------------------tt-cagcctagaggtgtcagaaaagt-------------------------------------------------------------------------------------------------------------------------------------------------------------------------------------------------------------------------------------------------------------------------------------------------------------------------------------------------------------------------------------------------------------------------------------------------------------------------------------------------------------------------------------------------------------------------------------------------------------------------------------------------------------------------------------------------------------------------------------------------------------------------------------------------------------------------------------------------------------------------------------------------------------------------------------------------------------------------------------------------------------------------------------------------------------------taccacagggat---------------------------------------------------------------------------------------------------------------------------------------------------------------------------------------------------------------------------------------------------------------------------------------------------------------------------------------------------------------------------------------------------------------------------------------------aactggcttgtggcagccaagcgttcatagcgacgttgcttttt-gatccttcgatgtcggctcttcctatcatt--gagaagcagaattctcaaagtgtcggattgttcacccgcc----------------------------------------------------------------------------------------------------------------------------------------------------------------------------------------------------------------------------------------------------------------------------------------------------------------------------------------------------------------------------------------------------------------------------------aatagggaacgtgagct-gggtttagaccgtcgtg-agacaggttagttttaccctactg-atgaa---g--------tgttatcgcaatagtaattcaacttagtacgagaggaaccgttgattcgcataattggtatttgcggttagctgaaaagctagtgccgcgaagc------------------------------------------------------------------------------------------------------------------------------------------------------------------------------------------------------------------------------------------------------------------------------------------------------------------------------------------------------------------------------------------------
>AF164253/DQ273815_Chytridiomycota_Incertae_Sedis_Chytridiomycetes_Lobulomycetales_Lobulomycetaceae_Lobulomyces_Lobulomyces_angularis
-----------------------------------------------------------------------------------------------------------------------------------------------------------------------------------------------------------------------------------------------------------------------------------------------------------------------------------------------------------------------------------------------------------------------------------------------------------------------------------------------------------------------------------------------------------------------------------------------------------------------------------------------------------------------------------------------------------------------------------------------------------------------------------------------------------------------------------------------------------------------------------------------------------------------------------------------------------------------------------------------------------------------------------------------------------------------------------------------------------------------------------------------------------------------------------------------------------------------------------------------------------------------------------------------------------------------------------------------------------------------------------------------------------------------------------------------------------------------------------------------------------------------------------------------------------------------------------------------------------------------------------------------------------------------------------------------------------------------------------------------------------------------------------------------------------------------------------------------------------------------------------------------------------------------------------------------------------------------------------------------------------------------------------------------------------------------------------------------------------------------------------------------------------------------------------------------------------------------------------------------------------------------------------------------------------------------------------------------------------------------------------------------------------------------------------------------------------------------------------------------------------------------------------------------------------------------------------------------------------acttgatctcaaatca-gataagactacccgctgaac-ttaagcatatcaataagc-ggaggaaaagaaactaacaaggattcccctagtaacggcgagtgaagcgggaatagctcaaatttgaaatcctactgg----------tttccag----tatgaattgtagtttaaagaagca-c---tttcgaagacaaa-ctaag---attaagtttcttgggatggaac----------------------atca-----tagagggtgagaatcccgt-atgtgtttt------agat--ttgt--ttttatgtga-tgtgttttcaaagagtcgggttgtt-tgggaatgcagc-ccaaaatgggtgg-taaataccatctaaag--ctaaa-tatt--ggcgagagaccgatagcgaac-aagtaccgtgagggaaagatgaaa-agaactttg----aaaagagagttaaa------agtacgtgaaattgtc-aaaagggaaacacttg-aaaccagtctt-ataat-t-aaaatcccaact-----------aatttaaca--------------------------------------------------------------attagcatatgttt--------------------------tt-aa-----ttataggtcaatatcaatttt-ttc----tgaagt---------acaaagc----t-t-gaag--------------------------aa------ggtagct-----------------------------------cctcggagtg-ttatagctt-c--aagta-----atgctttg-g------------gaaaga-ttgagga------a-tgcagtgc-----------agtctt-----------gg----------gtaccttgttgcta-gttgatgcatttttctagaatacttgtatatt-----------------------agaagaa-tgataatgctaatcaa---------tgagtttgccacacc--t-gtacttaggatattgacat-aatggt-tttaaatg-acccgtcttg-aaacacggaccaagg------agtctaacacatatgcgagtttttgggtg-gt--aaa-cccgggaagcgcaatg-aaagtagtaa---------ggtgggaatcg--------------------taag---------atgcaccatcgacc-ggtctgga-t-a------tttt---ttga--tagatctgag-taagagcatatttgttaggaccc-gaaagatggtgaactatgcctgaatagggtgaagccagaggaaactctggtgga-ggctcgt-agacattctgacgtgcaaatcgatgttcaaatttgggtataggggcgaaagactaatcgaaccat-------------------------------------------------------------------------------------------------------------------------------------------------------------------------------------------------------------------------------------------------------------------------------------------------------------------------------------------------------------------------------------------------------------------------------------------------------------------------------------------------------------------------------------------c-tagtagc-tggttccctccgaagtttccctcaggatagcagaa-gcttg-----tatcagttttatgaggtaaagcgaatgattagaggccttggggt-tgtaacaacctt-aacctattctcaaa-ctttaaatatgtaagacgtg--ttgctttcttaa-------ttgaag---caa---ca----cattgaatg-a--aagcttttagtgggccattttt-ggt-----------------------------------------------------------------------------------------------------------------------------------------------------------------------------------------------------------------------------------------------------------------------------------------------------------------------------------------aagcagaactggcgatgc-gggatgaaccg-aacgt-taagttaaagtgccagaattcacgctcatt-tagacaccacaaaaggtgttagttcatctagacagcaggacggtggccatggaagtcggaatccgctaagga--gtgtgtaacaactcacctg-ccgaatgaacta-gccctgaaaatggatggcgcttaagcgtgat-actcatacttaaccgaca-atgta---aa-------tt------tta----------------------------------tatgttgtcgagta--gga-gggcgtggaggt-t--------tg------------------tgacgaagctttggatgtgaatccgagtgaaacagcc-tctagtgcagatcttggtggtagtagcaaatatt-caaatg-aga-------------actttg-aagactgaag--tagagaaaggtttcttgtgaacggcagttggacaa-gag-ttagtcgatcytaagagatagggaaac-tccgtttt----------a---acg-----taagctattt----------------------------------------------------------------------------------------------------------------------------ttagcttcactatcgaaa-gggaatctggttaatattccagaacttggat-------ttggata---ct----t------------------------atacggtaacg--taaatgaactc-agatacgtcagtagggggcctgggaag-agtt---atcttttcttcttaaccaa------------------------------------------------ct-------------------a-----tcaccctgaaa--ttggattatccagagatagggt----taaatgttgggaaaa-gcactgc--at----tttc---gtt-gtgtcc---------ggtgccc-tcctaatgatccttgaaactct-gagggaa------------------a-g-----aata--attttc--------------------------------aaacctagtcgtactcataaccgcagcaggtctccaa-ggt-taac-agcctctag-ttgatagaacaatgtagataa-gggaagtcggcaaaatagatccgtaacttc-gggaaaaggattggctctaagggttgg-gtagattgggct-ttagactaaagtct--ttggatctcatca-------ggactaagtagccct--------------cacgggc---------------------------------------------------------------------------------------------------agctcggac-ttggagtgaactgaagtatggcagtttaaagcatgtg--------g--------------------------------gcaaccacgtccggttt-acaattaacaaccaactta-gaactggtacggacaaggggaa-tctgactgtctaattaaaacatagcattgcgatggtcag-----aaagtgatg-ttgacgcaatgtg-atttctg-cccagtgctctgaatgtcaaag--tgaagaaattcaa-ccaagcgcggg-taaacggcgggagtaactatgact--------------------------------------------------------------------------------------------------------------------------------------------------------------------------------------------------------------------------------------------------------------------------------------------------------------------------ct-----------------------------------------------------------------------------------------------------------------------------------------------------------------------------------------------------------------------------------------------------------------------------------------------------------------------------------------------------------------------------------------------------------------------------------------------------------------------------------cttaaggta---gccaaa-tgcctcgtcatctaattagtgacgcg--catgaatggatt-aacgagattcccactgtccctatctactatctagcgaaaccac--agccaagggaacgggcttggcaaaatcag--cggggaaagaagactctgttgagcttgactctagtttgaca-ttgtgaaaagacatagagggtgtagaataagtgggagcg----------------t--aagcaacagtgaaataccactacctttatcg-tttttttacttattcaattaagcaggattggacttaacg------------------------------------------------------------------------------gtccactttctggaattaagtcgctttacgcg--------------------atgacctgggttgaagacattgtcaggt-ggggagtttggctggggcggcacatctgttaaaaaataacgcaggtgtcctaaggggaactcatcgagaacagaaatctcgagtagaacaaaagggtaaaagttcccttgattt--tgattttcagtgtgaatacaaaccatgaaagtgtggcctatcgatcctttag-----tcgcttggtat-----------------------------------------------------------tt-aagcctagaggtgtcagaaaagt-------------------------------------------------------------------------------------------------------------------------------------------------------------------------------------------------------------------------------------------------------------------------------------------------------------------------------------------------------------------------------------------------------------------------------------------------------------------------------------------------------------------------------------------------------------------------------------------------------------------------------------------------------------------------------------------------------------------------------------------------------------------------------------------------------------------------------------------------------------------------------------------------------------------------------------------------------------------------------------------------------------------------------------------------------------------taccacagggat---------------------------------------------------------------------------------------------------------------------------------------------------------------------------------------------------------------------------------------------------------------------------------------------------------------------------------------------------------------------------------------------------------------------------------------------aactggcttgtggcagccaagcgttcatagcgacgttgcttttt-gatccttcgatgtcggctcttcctatcatt--gagaagcagaattctcaaagcgtcggattgttcacccgct----------------------------------------------------------------------------------------------------------------------------------------------------------------------------------------------------------------------------------------------------------------------------------------------------------------------------------------------------------------------------------------------------------------------------------aatagggaacgtgagct-gggtttagaccgtcgtg-agacaggttagttttaccctactg-atgaa---g--------agttatcgcaatagtaactgaagttagtacgagaggaacccttcattcacgcaattggtgtataccgttagttgaaaagctagtgcggtgacgctaccacgtgtaggattatgg----------------------------------------------------------------------------------------------------------------------------------------------------------------------------------------------------------------------------------------------------------------------------------------------------------------------------------------------------------------------------
>AF164272/DQ273775_Chytridiomycota_Incertae_Sedis_Chytridiomycetes_Rhizophlyctidales_Rhizophlyctidaceae_Rhizophlyctis_Rhizophlyctis_harderi
-----------------------------------------------------------------------------------------------------------------------------------------------------------------------------------------------------------------------------------------------------------------------------------------------------------------------------------------------------------------------------------------------------------------------------------------------------------------------------------------------------------------------------------------------------------------------------------------------------------------------------------------------------------------------------------------------------------------------------------------------------------------------------------------------------------------------------------------------------------------------------------------------------------------------------------------------------------------------------------------------------------------------------------------------------------------------------------------------------------------------------------------------------------------------------------------------------------------------------------------------------------------------------------------------------------------------------------------------------------------------------------------------------------------------------------------------------------------------------------------------------------------------------------------------------------------------------------------------------------------------------------------------------------------------------------------------------------------------------------------------------------------------------------------------------------------------------------------------------------------------------------------------------------------------------------------------------------------------------------------------------------------------------------------------------------------------------------------------------------------------------------------------------------------------------------------------------------------------------------------------------------------------------------------------------------------------------------------------------------------------------------------------------------------------------------------------------------------------------------------------------------------------------------------------------------------------------------------------------------ccatggtctcaaatca-ggtaggaagacccgctgaac-ttaagcatatcaataagc-ggaggaaaagaaactaacaaggattcccctagtaacggcgagtgaagcgggaacagctcaaatttgaaatcttactg--t--------tttacag----tacgaattgtagtttagagaaacg-t---tttcgaggtcaacctttag---tacaagttctttggaacaagac----------------------atca-----tagagggtgaaaatcccgt-ctttgactaa-----gggt--tcga--ttttatgtga-tacgttttccaagagtcggtttgtt-tgggaatgcaga-ccaaaatgggtgg-taaataccatctaaag--ctaaa-tatt--ggcgagagaccgatagcgaac-aagtaccgtgagggaaagatgaaa-agaactttg----aaaagagagttaaac-----agtacgtgaaattgtc-aaaagggaaacgcttg-aaaccagtatt-gtggg-c-agaaattcaact------------gtagttta-----------------------------------------c--------------------tacagtgtattttt--------------------------ct-gt-----ttacgagtcaacatcagtttg-att----cgaagt---------aaaaagc----a-t-tagg--------------------------aa------tgtaacct---------------------------------atttataggta-ttatagcct-a--atgtc-----atgctttg-g------------gttaga-ctgagga------c-tgcagcgt----------t-atttg-----------gc---------------------------------------------------------------------------------------------------------c-------ttcg---ggtacacc--a-acgcttaggatgttgacga-aatggt-tttaaacg-acccgtcttg-aaacacggaccaagg------agtctaacatatatgcgagtatttgggtg-gt--aaa-ccc-ttatgcgtagtg-aaagcgaaaa---------ggtgggattct------------tt------actg---------atgcaccatcggcc-gcgccagg-t--------tatt---actacctcggcgtgag-tatgagcatacatgttgggaccc-gaaagatggtgaactatgcctgaatagggtgaagccagaggaaactctggtgga-ggctcgt-agcggttctgacgtgcaaatcgatcgtcaaatttgggtataggggcgaaagactaatcgaaccat-------------------------------------------------------------------------------------------------------------------------------------------------------------------------------------------------------------------------------------------------------------------------------------------------------------------------------------------------------------------------------------------------------------------------------------------------------------------------------------------------------------------------------------------c-tagtagc-tggttccctccgaagtttccctcaggatagcagaa-gctca-t---at-cagttttatgaggtaaagcgaatgattagaggtcttgggga-tgtaaaatcctt-aacctattctcaaa-ctttaaatatgtaagacgtt--caggtttcttaa-------ttgaac-ctgaa---ct----tt-cgaatg-a--gagcttctagtgggccattttt-ggt-----------------------------------------------------------------------------------------------------------------------------------------------------------------------------------------------------------------------------------------------------------------------------------------------------------------------------------------aagcagaactggcgatgc-gggatgaaccg-aacgt-tgagttaaggtgccggaatacacgctcatt-tagacaccacaaaaggtgttagttcatctagacagcaggacggtggccatggaagtcggaatccgctaagga--gtgtgtaacaactcacctg-ccgaatgaacta-gccctgaaaatggatggcgctcaagcgtgtt-acccatactcaaccgtca-gggta---aa--------a------tgc----------------------------------agctctgacgagta--gga-gggcgtggagg--t--------tg------------------tatagaagctttagacgtaagtctgagtgaaacatcc-tctagtgcagatcttggtggtagtagcaaatatt-caaatg-aga-------------actttg-aagactgaag--tggagaaaggttccgtgtgaacagcagttggacac-ggg-ttagtcgatcctaagagatagggaaac-tccgtttt----------a---aag-----gtgaaatt-t----------------------------------------------------------------------------------------------------------------------------t-caccgtc-tatcgaaa-gggtatcaggttaatattcctgaactgggat-------gtggata---ct----t------------------------gtatggtaaca--taactaaactc-agagacgccagtagggatcctgggaag-agtt---ctcttttcttttt-gactg-a----------------------------------------------at-------------------a-----tcaccatgaaa--tcgacttagtcggagctatggt----ttcatttcaggcaaa-gcagtat--aa----cttt---gta-ctgtcc---------ggtgcat-tcctaacggcccttgaaaatct-gagggaa------------------a-g-----attc--attttc--------------------------------acacctagtcgtactcataaccgcagcaggtctccaa-ggt-gaac-agcctctag-ttgatagaacaatgtagataa-gggaagtcggcaaaatagatccgtaacttc-gggaaaaggattggctctaagggttgg-gtatagtgggcc-ttttactgaagcaa--tggaatggaactt-------ggactgagc-tgctt--------------cacggcg---------------------------------------------------------------------------------------------------gcgaggacc-tcgtactgatctg-----------ttgt---gaatgt--------t----ttaggc-tgctt----------------t--cgggctactgctat-acaattaacaaccaactta-gaactggtacggacaaggggaa-tctgactgtctaattaaaacatagcattgcgatggccag-----aaagtggtg-ttgacgcaatgtg-atttctg-cccagtgctctgaatgtcaaag--tgaagaaattcaa-ccaagcgcggg-taaacggcgggagtaactatgact--------------------------------------------------------------------------------------------------------------------------------------------------------------------------------------------------------------------------------------------------------------------------------------------------------------------------ct-----------------------------------------------------------------------------------------------------------------------------------------------------------------------------------------------------------------------------------------------------------------------------------------------------------------------------------------------------------------------------------------------------------------------------------------------------------------------------------cttaaggta---gccaaa-tgcctcgtcatctaattagtgacgcg--catgaatggatt-aacgagattcccactgtccctatctactatctagcgaaaccac--agccaagggaacgggcttggcaaaatcag--cggggaaagaagaccctgttgagcttgactctagtttgaca-ttgtgaaaaaacatagggggtgtagaataagtgggagct----------------t--cggcgccggtgaaataccactacccttatcg-tttttttacttattcaattaagcagggctggttatca--------------------------------------------------------------------------------tga--ccaccttctagcgttacgg---cagct------tgtc-tg-------ctaacctgggttgaagacattgtcaggt-ggggagtttggctggggcggcacatctgttaaaaaataacgcaggtgtcctaagggggactcatggagaacagaaatctccagtagaacaaaagggtaaaagtccccttgattt--tgattttcagtgtgaatacaaaccatgaaagtgtggcctatcgatcctttag-----tcgctgggtat-----------------------------------------------------------tt-cagcctagaggtgtcagaaaagt-------------------------------------------------------------------------------------------------------------------------------------------------------------------------------------------------------------------------------------------------------------------------------------------------------------------------------------------------------------------------------------------------------------------------------------------------------------------------------------------------------------------------------------------------------------------------------------------------------------------------------------------------------------------------------------------------------------------------------------------------------------------------------------------------------------------------------------------------------------------------------------------------------------------------------------------------------------------------------------------------------------------------------------------------------------------taccacagggat---------------------------------------------------------------------------------------------------------------------------------------------------------------------------------------------------------------------------------------------------------------------------------------------------------------------------------------------------------------------------------------------------------------------------------------------aactggcttgtggcagccaagcgttcatagcgacgttgcttttt-gatccttcgatgtcggctcttcctatcatt--gagaagcagaattctcaaagcgtcggattgttcacccgcc----------------------------------------------------------------------------------------------------------------------------------------------------------------------------------------------------------------------------------------------------------------------------------------------------------------------------------------------------------------------------------------------------------------------------------aatagggaacgtgagct-gggtttagaccgtcgtg-agacaggttagttttaccctactg-atgaa---g--------ggttatcccaatagtaattaaacttagtacgagaggaaccgtttattcgcataattggtttttgcggttag-----------------------------------------------------------------------------------------------------------------------------------------------------------------------------------------------------------------------------------------------------------------------------------------------------------------------------------------------------------------------------------------------------------------------
>AF164278.2/DQ273814.1_Arkaya_lepida
-----------------------------------------------------------------------------------------------------------------------------------------------------------------------------------------------------------------------------------------------------------------------------------------------------------------------------------------------------------------------------------------------------------------------------------------------------------------------------------------------------------------------------------------------------------------------------------------------------------------------------------------------------------------------------------------------------------------------------------------------------------------------------------------------------------------------------------------------------------------------------------------------------------------------------------------------------------------------------------------------------------------------------------------------------------------------------------------------------------------------------------------------------------------------------------------------------------------------------------------------------------------------------------------------------------------------------------------------------------------------------------------------------------------------------------------------------------------------------------------------------------------------------------------------------------------------------------------------------------------------------------------------------------------------------------------------------------------------------------------------------------------------------------------------------------------------------------------------------------------------------------------------------------------------------------------------------------------------------------------------------------------------------------------------------------------------------------------------------------------------------------------------------------------------------------------------------------------------------------------------------------------------------------------------------------------------------------------------------------------------------------------------------------------------------------------------------------------------------------------------------------------------------------------------------------------------------------------------------------acttggtctcaaatca-gacgggattacccgctgaac-ttaagcatatcaataagc-ggaggaaaagaaaataacaatgattaccctagtaacggcgagtgaagcggtaagagctcaaatttgaaatctccaaggtttt------ttacttt----ggcgaattgtagtttaaagaacca-t---tttcttggataaa-ctgag---tataagtcctttggaacgaggc----------------------atcg-----tagagggtgataatcccgt-ttatgattca-----gttt--taat--tcatttgtga-tatggtttctaagagtcgggttgtt-tgggaatgcagc-cctaaatgggagg-taaataccttctaaag--ctaaa-tatt--gacgagagactgatagcgaat-aagtaccgtgagggaaagatgaaa-agaactttg----aaaagagagttaaat-----agtacgtgaaattgtc-aatagtgaacggtttg-gaactattgta-tgtgaat-ttctaatcaatt--------------------------------------------------------------------------acttataaagtagtgcacttag-------------------------------attttttacaggtcaacatcagttta-att----tgaagt---------aaaaagc----ttaaaggt----------------------------------tttattctc--------------------------------------------ttttgggtaaaactctttttgctatgctttg-g------------aataga-ctgagga------a-tgtagtatggatg-----------------------------------gtgaacttgttgccttttgaagatgcctggtaaacaatttattgatt----------------------------------atcaggtaattcctattaagcccagcttgtaagcccct---gtactctggatgttgacga-aatggt-tttaagcc-acccgtcttg-aaacacggaccaagg------agtctaacatatccgcgagtatttgggtg-tc--aaa-ccc-acatgcgtaatg-aaagtgaata---------agatgggatcc----------------------aatttatttcggtgcaccatcaacc-ggtctggat---------tttt---ttga--tagatctgag-ttagagcgtacatgttaggaccc-gaaagatggtgaactaagcctgaatagggtgaagtcagaggaaactctgatgga-agctcgt-agcggttctgacgtgcaaatcgatcgtcgaatttgggtttaggggcgaaagactaatcgaaccat-------------------------------------------------------------------------------------------------------------------------------------------------------------------------------------------------------------------------------------------------------------------------------------------------------------------------------------------------------------------------------------------------------------------------------------------------------------------------------------------------------------------------------------------c-tagtagc-tggttccctccgaagtttccctcaggatagcagag-gctcattg--tatcagttttacgaggtaaagcgaatgattagaggccttggggt-tgtaacaacctt-aacctattctcaaa-ctttaaatatgtaagatgct--aaggtttcttaa-------ttgaac-cttgg--------ctttcgaatga---gagcctctagtgggccattttt-ggt-----------------------------------------------------------------------------------------------------------------------------------------------------------------------------------------------------------------------------------------------------------------------------------------------------------------------------------------aagcagaactggcgatgc-gggatgaaccg-aacgt-tgagttaaggcgccggaatatatgctcata-tagacaccacaaaaggtgttggttcatatagacagcaggacggtggccatggaagtcggaatccgctaagga--gtgtgtaacaactcacctg-ccgaatgaacca-gccctgaaaatggatggcgctcaagcgtatt-gcctatactcaaccctta-gtgttaag-----------------tta----------------------------------tatactaaggagta--gga-gggcgtgaaggtt---------tg------------------tgacgaagctttggacgtaagtctgagtgaaacggcc-tttagtgcaggtcttggtggtagtagcaaatatt-caaatg-aga-------------actttg-aagactgaag--tggggaaaggttccatgtgaacagcagttggacat-ggg-ttagtcgatcctaagagatagggaacg-tccgtttt-------------aatgttgtgttattttttttttt------------------------------------------------------------------------------------------------------------------------aacaccgcc-tatcgaaa-gggtatcaggttaatattcctgaactgggat-------gtggatttt--------------------------------ctgcggtaacg--caaaggaactc-ggagacattggcagggatccccggaag-agtt---atcttttcttttt-aaccaacta-----------------------------------------------------------------------aaaccttgaaa--tcggattacccggagatagggt----ttgaagttgggtaga-gcactta--aa----tttt---taa-gtgtcg---------ggtgcat-tcttgacgatccttgaaaatcc-gagggac--------------------------agaataattttc--------------------------------acacctagtcgtactcataaccgcagcaggtctccaa-ggt-gaac-agcctctag-ttgatagtataatgtaggtaa-gggaagtcggcaaaatagatccgtaacttc-gggaaaaggattggctcttagggctgg-gtaagttgggcc-agcatttgaacact--aaggatttgatta-------ggactaccccggcttcgcggc------------------------------------------------------------------------------------------------------------------tagggcggacttgaacaagactttagtcggaagg--------------------------tgttggcatgttttcttttttaaccgaaagatgaacgtctggctt-acaattaacaaccaactaa-gaactggtgcggacaaggggaa-tctgactgtctaattaaaacatagcattgcgatgaccag-----aaagtggtg-ttgacgcaatgtg-atttctg-cccagtgctctgaatgtcaaag--tgaagaaattcaa-ccaagcgcggg-taaacggcgggagtaactatgactctcaaccattaagggaggcaaaagtgggattgttttaattaaaatagaaatatttttacttaaacaatttagacctgctagtcgatctgaccattaagaatttcttaactgtgggaggtcagcggcaacataacctggaacggggaaggcctctaagcatttatttgttttgggataaaatatttttttcttaatgataataatatttttgaagagacatttctgaatgtatggggttaatcccgtggcgagtcgttagagtgtgaattctaacaatgaccgtcgtagagcacgcaaaggtatgggccaacttatt-----------------------------------------------------------------------------------------------------------------------------------------------------------------------------------------------------------------------------------------------------------------------------------------------------------------------------------------------cactaagctggcttaaggtacgtgccgtcccacacggtaataaagtgtgcaattcaaaataactcccacagggtgaagttgaattgggaaagttttttcttttttttgaaaccactttctgggttaataatgcttaaggta---gccaaa-tgcctcgtcatctaattagtgacgcg--catgaatggatt-aacgagattcccactgtccctatctactatctagcgaaaccac--agccaagggaacgggcttggcagaatcag--cggggaaagaagaccctgttgagcttgactctagtttgaca-ttgtggaaagacatagagggtgtagaataagtgggagct----------------ttcgggcgacagtgaaataccactacctttatcg-tttttctacttattcaatgaagcggggatgccttcgg-------------------------------------------------------------------------------------gcaaattctagcattaagatcttttaaaga-----------------ttgacccgggttgaagacattgtcaggt-ggggagtttggctggggcggcacatctgttaaaagataacgcaggtgtcctaaggggagctcatcgagaacagaaatctcgagtagaataaaagggtaaaagctcccttgattt--tgattttcagtgtgaatacaaaccatgaaagtgtggcctatcgatcctttagtaattttgcttagtat------------------------------------------------------------ttaagcctagaggtgtcagaaaagttgagtaagcaaatggacattaataatataattaaaagaaataaatctggtaacacagaaaaaataaaagtcactaaggattcagtatatgcaaaggaagttctttctcttatcaaaagtaattgtcctcctaataaaattggttggtgtgatgtttctcctttgaaaccaatatctaagaagggatatatccaagtctctgtaaatggcgcaaacaagtttatcttgttgcatcacttagtattggcagcccgaggtgaaaatccaaatccttttgataaaaatggagacgtgttgggtaataaacatgtgtcgcacttatgcaatcgaccaaattgtatgacgattggacatatggcagttgaggatgcagattataacaattcccgcaagggatgtccagtgtttgtgtcttgtcctcactgcagtccacacgtagataattgcccttatccttttattttagtctgtcaacatattccattttgtgtgaaatatgttccaggttataaagatctggatgagttattatctgttctgcctaatagtcataaattgacttctaagtgatcttgtgttttggttagtagtttttttcttttgttcttttgtggtagcttttaatagcggtctaaaagggatacgctagtcagccttttctgttattgactaagaaaagtgtactggcgacactgtcaaattgcgggaagttccttagagcttacactaccaagcagtcttggaaacaatgattgtggccagggtaatgacctcgggtatggtaaaaacgtgtaagattggataatccgcagccaagtcctaagggattttcttagtgataagagaattctatggatgcagttcagagactagatggcagtgggttcaaaaaaaaataatatttttttgggcttaagatatagtccgtcctacctgaaaaggtgccttgagatgaaaagttataagtcaaactcggagctcaaggagttagtattattttttaataattctaatggggttacctaatgtaccacagggat---------------------------------------------------------------------------------------------------------------------------------------------------------------------------------------------------------------------------------------------------------------------------------------------------------------------------------------------------------------------------------------------------------------------------------------------aactggcttgtggcagccaagcgttcatagcgacgttgcttttt-gatccttcgatgtcggctcttcctatcatt--gagaagcagaattctcaaagcgtcggattgttcacccgct----------------------------------------------------------------------------------------------------------------------------------------------------------------------------------------------------------------------------------------------------------------------------------------------------------------------------------------------------------------------------------------------------------------------------------aatagggaacgtgagct-gggtttagaccgtcgtg-agacaggttagttttaccctactgatgagaaatg--------ggatatcgcaatagtaattcaacctagtacgagaggaaccgttgattcgcataattggtatttgcggttagctgaaaagctagtgccgcgaagctaccatgcgttggattatgg----------------------------------------------------------------------------------------------------------------------------------------------------------------------------------------------------------------------------------------------------------------------------------------------------------------------------------------------------------------------------
>AF164337.1/DQ273777.1_Monoblepharella_mexicana
-----------------------------------------------------------------------------------------------------------------------------------------------------------------------------------------------------------------------------------------------------------------------------------------------------------------------------------------------------------------------------------------------------------------------------------------------------------------------------------------------------------------------------------------------------------------------------------------------------------------------------------------------------------------------------------------------------------------------------------------------------------------------------------------------------------------------------------------------------------------------------------------------------------------------------------------------------------------------------------------------------------------------------------------------------------------------------------------------------------------------------------------------------------------------------------------------------------------------------------------------------------------------------------------------------------------------------------------------------------------------------------------------------------------------------------------------------------------------------------------------------------------------------------------------------------------------------------------------------------------------------------------------------------------------------------------------------------------------------------------------------------------------------------------------------------------------------------------------------------------------------------------------------------------------------------------------------------------------------------------------------------------------------------------------------------------------------------------------------------------------------------------------------------------------------------------------------------------------------------------------------------------------------------------------------------------------------------------------------------------------------------------------------------------------------------------------------------------------------------------------------------------------------------------------------------------------------------------------------------actgaatctcaaatca-ggcaagactacccgctgaac-ttaagcatatcaataagc-ggaggaaaagaaactaacaaggattcccctagtaactgcgagtgaagcgggaacagctcaaatttgaaatctccgcggtc---------cgccgt----ggcgaattgtagtttcgagaagcg-t---tttcggcggcggc-cttgg---cccaagtcccttggaacagggt----------------------gtca-----tagagggtgagaaccccgt----gaggcct-----tggc--ttgc--tgctatgtga-tacgctttcaaagagtcgggttgtt-tgggattgcagc-ccaaaatgggagg-taaatttcttctaaag--ctaaa-tatt--ggcgagagaccgatagcgaac-aagtaccgtgagggaaagatgaaa-agaactttg----aaaagagagttaaac-----agtacgtgaaattgtc-aaaagggaacggcttg-gaaccagtcat-gctgt-c-tgggattcagcg-----------ggccacgcc-----------------------------------------g--------------------gcccgtgtacttct--------------------------ca-ga-----tggcaggtcaacgtcagttct-ctt----cgtgtc---------gaaacgc----cgg-cggg--------------------------aa------ggtaact---------cg-cctt-------------------cgggtgagcg-ttatagcccgc--cggct-----ctggcatgtg------------ggggga-ctgagga------c-cgcagggc-----------gcgctg-----------gg----------cgaac-cggtcagg-cgaata-ccttttggcggactgcacgcaggcc-----------------------gtcagaa-ggcataaacctctgcc---------gggga-agcctctcc--g-tccctttggacgttgacga-aatggt-tttaaacc-acccgtcttg-aaacacggaccaagg------agtctaacatatacgcgagtgtttgggtg-gc--aaa-ccc-atgcgcggaatg-aaagtgattc---------aggtgggatcc------------ctcctcgcgggg---------gtgcaccatcgacc-ggtctgga-t-a------tttta-attga--tagatctgag-taagagcgtatctgttgggaccc-gaaagatggtgaactatgcctgaatagggcgaagccagaggaaactctggtgga-ggctcgt-agcggttctgacgtgcaaatcgatcgtcaaatttgggtataggggcgaaagactaatcgaactat-------------------------------------------------------------------------------------------------------------------------------------------------------------------------------------------------------------------------------------------------------------------------------------------------------------------------------------------------------------------------------------------------------------------------------------------------------------------------------------------------------------------------------------------c-tagtagc-tggttccctccgaagtttccctcaggatagcagaa-gctcgtt-tgat-cagttttatgaggtaaagcgaatgattagaggacttgggga-tgaaacatcctt-aacctattctcaaa-ctttaaatatgtaagacgcg--ttggttacttaa-------gtgaac-ctccg---c-----tt-cgaatg-a--gagcttctagtgggccattttt-ggt-----------------------------------------------------------------------------------------------------------------------------------------------------------------------------------------------------------------------------------------------------------------------------------------------------------------------------------------aagcagaactggcgatgc-gggatgaaccg-aacgc-gaggttaaggtgccggaatgcacgctcatt-tagataccacaaaaggtgttagttcatccagacagcaggacggtggccatggaagtcggaacccgctaagga--gtgtgtaacaactcacctg-ccgaatgaacta-gccctgaaaatggatggcgctcaagcgtgct-acccatacctcgccgtca-gggta---aa-------tg------cga----------------------------------cgctctgacgagta--gga-gggcgtggaggtct--------cg------------------tgacgaagcgcacggggtaacccggcgtgaaacggcc-tctagtgcagatcttggtggtagtagcaaatatt-caaatg-aga-------------actttg-aagactgaag--tggagaaaggttccatgtgaacagcagttggacat-ggg-ttagtcgatcctaagagataggggaag-tccgttag----------c----aatgcg-gcgtttcact----------------------------------------------------------------------------------------------------------------------------acgcccgcc-tatcgaaa-gggaatccggttaatattccggaaccaggat-------ggggatt---t------------------------------atacggcaacg--taaatgaacca-ggagacgtcggcgggagccctgggaag-agtt---ctcttttcttctt-aacgg-c-c---------------------------------------------c-------------------a-----tcaccctgaaa--tcagattacctggagctagggt----tcagtggccggtaga-gcatcac--aa----ctct---gtg-gtgtccctttcacttggtgcgc-tcccgacggcccttgaaaatcc-tggggaa------------------a-g-----cgta--attctc--------------------------------ccacctggtcgtactcataaccgcagcaggtctccaa-ggt-gaat-agcctctag-ttgatagaacaatgtagataa-gggaagtcggcaaaatagatccgtaacttc-gggaaaaggattggctctgagggctgg-gcacgcggggcc-tgtcttcgaagcgc--cggaactagcctg-------ggactacccgagggctctc----------gggcctg---------------------------------------------------------------------------------------------------acggcggac-ccgggccggagct-----------ggtcgccaagggg--------g----caggct-tgggg--ctgggcaactggcccctct----tcctgcgt-gcgattaacagtcaactca-gaactggtacggacaaggggaa-tctgactgtctaattaaaacatagcattgcgatggccag-----aaagtggtg-ttgacgcaatgtg-atttctg-cccagtgctctgaatgtcaaag--tgaagaaattcaa-ccaagcgcggg-taaacggcgggagtaactatgact--------------------------------------------------------------------------------------------------------------------------------------------------------------------------------------------------------------------------------------------------------------------------------------------------------------------------ct-----------------------------------------------------------------------------------------------------------------------------------------------------------------------------------------------------------------------------------------------------------------------------------------------------------------------------------------------------------------------------------------------------------------------------------------------------------------------------------cttaaggta---gccaaa-tgcctcgtcatctaattagtgacgcg--catgaatggatt-aacgagattcccactgtccctatctactatctagcgaaaccac--agccaagggaacgggcttggcaaaatcag--cggggaaagaagaccctgttgagcttgactctagtttgaca-ttgtgaaaaaacatggggggtgtagaataagtgggagct----------------t--cggcgccggtgaaataccactacccccatcg-tttttttacttattcaattaggcagagtgggc----gt-------------------------------------------------------------------------------cag--cccccttcttgctttaagg---tcctc------cgcg-gg-------ccgatctgggttgaagacattgtcaggt-ggggagtttggctggggcggcacatctgttaaaagataacgcaggtgtcctaaggggaactcatcgagaacagaaatctcgagtagaacaaaagggtaaaagttcccttgattt--tgattttcagtgtgaatacaaaccatgaaagtgtggcctatcgatcctttag-----tccctggaaat-----------------------------------------------------------tt-caggctagaggtgtcagaaaagt-------------------------------------------------------------------------------------------------------------------------------------------------------------------------------------------------------------------------------------------------------------------------------------------------------------------------------------------------------------------------------------------------------------------------------------------------------------------------------------------------------------------------------------------------------------------------------------------------------------------------------------------------------------------------------------------------------------------------------------------------------------------------------------------------------------------------------------------------------------------------------------------------------------------------------------------------------------------------------------------------------------------------------------------------------------------taccacagggat---------------------------------------------------------------------------------------------------------------------------------------------------------------------------------------------------------------------------------------------------------------------------------------------------------------------------------------------------------------------------------------------------------------------------------------------aactggcttgtggcagccaagcgttcatagcgacgttgcttttt-gatccttcgatgtcggctcttcctatcatt--aagaagcagaattcttaaagtgttggattgttcacccact----------------------------------------------------------------------------------------------------------------------------------------------------------------------------------------------------------------------------------------------------------------------------------------------------------------------------------------------------------------------------------------------------------------------------------aatagggaacgtgagct-gggtttagaccgtcgtg-agacaggttagttttaccctactg-atgaa---g--------tgttgttgcaatagtaattcaacttagtacgagaggaaccgttgattcgcataattggtatttgcggttagct---------------------------------------------------------------------------------------------------------------------------------------------------------------------------------------------------------------------------------------------------------------------------------------------------------------------------------------------------------------------------------------------------------------------
>AF349564/AY724688_Ministeriida_Capsasporidae_Capsaspora_Capsaspora_owczarzaki
----------------------------------------------------------------------------------------------------------------------------------------------------------------------------------------------------------------------------------------------------------------------------------------------------------------------------------------------------------------------------------------------------------------------------------------------------------------------------------------------------------------------------------------------------------------------------------------------------------------------------------------------------------------------------------------------------------------------------------------------------------------------------------------------------------------------------------------------------------------------------------------------------------------------------------------------------------------------------------------------------------------------------------------------------------------------------------------------------------------------------------------------------------------------------------------------------------------------------------------------------------------------------------------------------------------------------------------------------------------------------------------------------------------------------------------------------------------------------------------------------------------------------------------------------------------------------------------------------------------------------------------------------------------------------------------------------------------------------------------------------------------------------------------------------------------------------------------------------------------------------------------------------------------------------------------------------------------------------------------------------------------------------------------------------------------------------------------------------------------------------------------------------------------------------------------------------------------------------------------------------------------------------------------------------------------------------------------------------------------------------------------------------------------------------------------------------------------------------------------------------------------------------------------------------------------------------------------------------------------------------------------------------------------acc-gaaggaaaagaaactaactaggattcctttagtaacggcgagtgaaacaggaaaagctcaaatttaaaatctccgcgg----------ctcccgc----ggcgagttgtaatctcgagaggcg-t---tttctaggccaac-cccgg---tacaagtccgttggaaaacggc----------------------atca-----gtgagggtgagaatcccgt-tcatgactgggtgc-acat--ttgg--tcttccacga-tacgtcttcaaagagtcgggttgtt-tgggaatgcagc-ccaaaatgggtgg-taaatttcatctaaag--ctaaa-tagc--gacacgagaccgatagcgaac-aagtaccgcgagggaaagatgaaa-agaactttg----aaaagagagttaaac-----agtacgtgaaaccgtt-aaaagggaagcgattg-aagctagcatttgcgttgc-gtgaaatcagtc-------------gtaagactgccgaactgtgcgttgtgcggtgagccaaaagccacggcggcgtattgaggtgaggtgtcttgcggtgcactttt--------------------------acgtagctttgagcaggtcagcatcggtttg-gtt----ttgtgc---------agcaaacggcgtgc-tggg--------------------------aa------ggtgagtttactgtcggttcgctg-----------------actttgaactg-ttatagccc-----agtgtctgcccgctgcg-c------------cccaga-ccgaggt----ggt-tgcggcatgtgttctc--ttcggag-----------gg----------ctagcctccctgttcaatggctgttcgtgttggatttattgctaaac-------------------ggcaatgtgtttgacatttgcagtggtcattgggtggggttgtgtatacgtg--a-atgcctaggatgctgacga-aatggc-tttaaccg-acccgtcttg-aaacacggaccaagg------agtctaacatgtacgcgagtctttgggtg-gc--aaa-ccc-atcggcgcaatg-aaagtgaagg---------caagttcggct--tgctgaggtgagagcttcgttctcggacgttgtgcatcatcgacc-ggtctagaga--------ttta---tcaa--aagatctgag-taagagcgtacctgctgggaccc-gaaagatggtgaactatgcccgcctagggtgaagccagaggaaactctggtgga-agctcgt-aggggttctgacgtgcaaatcgattctcaaaggtgggtataggggcgaaagactaatcgaaccat-------------------------------------------------------------------------------------------------------------------------------------------------------------------------------------------------------------------------------------------------------------------------------------------------------------------------------------------------------------------------------------------------------------------------------------------------------------------------------------------------------------------------------------------c-tagtagc-tggttccctccgaagtttcccccaggatagcagga-actttgt---acacagttttatcaggtcgagcgaatgattagaggttctgggga-tgaaacatcctc-aacctattctcaaa-cttcaaataggtaagaagcc--tgacttgcttaa-------gtgaag-ccagg---ca----t--tgaatg-t--gagttcctagtgggccgtcttt-ggt-----------------------------------------------------------------------------------------------------------------------------------------------------------------------------------------------------------------------------------------------------------------------------------------------------------------------------------------aagcagagctggcgatgc-gggatgaaccg-atcgc-aaagttaaggtgccaaaatcaacgctcattccagatcccacaaaaggtgttggttgatatagacagcaggacggtggccatggaagcaggaaaccgctaagga--gtgcgtaacagctcacctg-ccgaatcaacta-gccctgaaaatggatggcgctcaagcgttgt-accgatactttgccgttg-gcgca---aa-------tg------cga----------------------------------tgtgtcaacgagta--gga-gggcgtagaggt----------tg------------------tgacgaagcctttggcgtgagcctgggtgaaacggcc-tctagtgcagatcttggtggtagtagcaaatatt-caaatg-aga-------------actttg-aagactgaag--tggggaaaggttccgtgagaacagcagttggtcac-ggg-tcagtcgatcctaagagataggttaac-tccgtatc----------a---aag-cgt-gcgattcctttttttgtgtggcttttttttgggcaaaaaagttgaattttaaataagacattaaaaaaatcttgtttcttacaaaacccaaaaaccaaaaaaataccacataacaaaacaaaaaaaagcgtgtatgcaccgcc-tatcgaaa-gggaatcaggttaatattcctgaaccagaat-------gcggataatttc----c------------------------atgcggcaacg-caaaatgaactc-gaagacgccggcaggagccctgggaag-agtt---ctcttttcttctt-aacga---g--------------------------------------------cc-------------------a-----gcaccctggaa--ttggattaaccagagatagggt----ttaatgctcggtaaa-gcactct--aa----tttt---gga-gtgtcc---------ggtgcgc-tcttgacggcccttgaaaattc-gagggaa------------------a-g-----aata--attttc--------------------------------gtatctggtcgtactcataaccgcagcaggtctccaa-ggt-gaat-agcctctag-ttgatagaataatgtaggtaa-gggaagtcggcaaaatagatccgtaacttc-gggataaggattggctctaagggttgg-gcaggctgggct-gcatcttgaagttg--ttggacccgactg-------ggactacctgaggct--------------tcggctg---------------------------------------------------------------------------------------------------agggcggac-ctggttgggact------------ggctatggacggg--------t----gtagcaggggttggagattcgttctctggcttcttttttcggcct-gcaattaacaactaactta-gaactggtacggtcacggggaa-tccgactgtttaattaaaacatagcatcgagatggcctc-----ata-cggtg-ttgactcgatgtg-atttctg-cccagtgctctgaatgtcaaag--tgaagaaattcaa-ccaagcgcggg-taaacggcgggagtaactatgact--------------------------------------------------------------------------------------------------------------------------------------------------------------------------------------------------------------------------------------------------------------------------------------------------------------------------ct-----------------------------------------------------------------------------------------------------------------------------------------------------------------------------------------------------------------------------------------------------------------------------------------------------------------------------------------------------------------------------------------------------------------------------------------------------------------------------------cttaaggta---gccaaa-tgcctcgtcatctaattagtgacgcg--catgaatggatt-aacgagattcccactgtccctatctactatctagcgaaaccgc--tgccaagggaacggacttggcaaaatcag--cggggaaagaagaccctgttgagcttgactctagtttgaca-ttgtgaaaagacatgaggggtgtagaataagtgggagct----------------t--cggcgcaagtgaaataccactaccttcatcg-tttttttacttatttaatgaagcagaagcaggcagcaa-------------------------------------------------------------------------------tgc--ctacttttttgtgttaaggtggtctcgcaccg---------------ccgatctgggttaaagacagtgtcaggt-ggggagtttggctggggcggcacatctgttaaacaataacgcaggtgtcctaaggtgagctcaatgagaacagaaatctcatgtcgaccaaaaggggaaatgctcacttgattt--tgattttcagtatgaatacaaactgtgaaagcatggcctatcgatcctttag-----tctttggaaat-----------------------------------------------------------tt-caagctagaggtgtcagaaaagt-------------------------------------------------------------------------------------------------------------------------------------------------------------------------------------------------------------------------------------------------------------------------------------------------------------------------------------------------------------------------------------------------------------------------------------------------------------------------------------------------------------------------------------------------------------------------------------------------------------------------------------------------------------------------------------------------------------------------------------------------------------------------------------------------------------------------------------------------------------------------------------------------------------------------------------------------------------------------------------------------------------------------------------------------------------------taccacagggat---------------------------------------------------------------------------------------------------------------------------------------------------------------------------------------------------------------------------------------------------------------------------------------------------------------------------------------------------------------------------------------------------------------------------------------------aactggcttgtggcagccaagcgctcatagcgacgttgcttttt-gatccttcgatgtcggctcttcctatcatt--gtgaagcagaattcaccaagcgttggattgttcacccact----------------------------------------------------------------------------------------------------------------------------------------------------------------------------------------------------------------------------------------------------------------------------------------------------------------------------------------------------------------------------------------------------------------------------------aacagggaacgtgtagctgggtttagaccgtcgtgtagacaggttagttttaccctactgtatgaa-----g------tgttgttgcaatagtaattcaacatagtacgagaggaaccgttgattcagataattggtatttgcggttggttgaaaagccaatgccgcgaagctaccatctgtaggattatga----------------------------------------------------------------------------------------------------------------------------------------------------------------------------------------------------------------------------------------------------------------------------------------------------------------------------------------------------------------------------
>AGBC01000333/AF205941_Mucoromycota_Mucoromycotina_Incertae_Sedis_Mucorales_Lichtheimiaceae_Rhizomucor_Rhizomucor_miehei_CAU432
----------------------------------------------------------------------------------------------------------------------------------------------------------------------------------------------------------------------------------------------------------------------------------------------------------------------------------------------------------------------------------------------------------------------------------------------------------------------------------------------------------------------------------------------------------------------------------------------------------------------------------------------------------------------------------------------------------------------------------------------------------------------------------------------------------------------------------------------------------------------------------------------------------------------------------------------------------------------------------------------------------------------------------------------------------------------------------------------------------------------------------------------------------------------------------------------------------------------------------------------------------------------------------------------------------------------------------------------------------------------------------------------------------------------------------------------------------------------------------------------------------------------------------------------------------------------------------------------------------------------------------------------------------------------------------------------------------------------------------------------------------------------------------------------------------------------------------------------------------------------------------------------------------------------------------------------------------------------------------------------------------------------------------------------------------------------------------------------------------------------------------------------------------------------------------------------------------------------------------------------------------------------------------------------------------------------------------------------------------------------------------------------------------------------------------------------------------------------------------------------------------------------------------------------------------------------------------------------------------tcatggatctgaactta-gacgggactacccgctgaac-ttaagcatatcaataagc-ggaggaaaagaaaataacaatgatacccttagtagcggcgagcgaagtgggtaaagctcaagtttaaaacctgtttgtca--------tagacaa----accggattgtaaactatggacatg-t---tatccaggctctttggacc---ttcaagtcctttggaataaggc----------------------ttca-----cagagggtgacaatcccgttagagggtctt-----gaac--agag--tctattgcga-tgcatgctccaagagtcaagttgtt-tgggaatgcaac-ctaaattgcaggg-taaatccctcctaaag--ctaaa-tatt--ggcgagaaaccgatagcaaac-aagtaccgtgagggaaagttgaaa-agaactttg----aaaagagagtcaaa------agtacgtgaaattgct-taaagggaagcgtttg-gagctagtttg-gctag-t-ctgttatcagcc-----------------------------------------------------------------------tgagcttcggctttggtgtactatc--------------------------ag-gctatttttgccggccaactctcaggat--------tgaaag---------gaaagct----------------------------------------------tggtgct----------------------------------------------ttggagtctaaagagaccctctcctgaagcctc-------------------tggtgga------g-cgtggtct------------------------------------------------------------------------------------------------------------------------------------------------gcccttggcccttt----tgagcctatagtttggctt-aatggc-tctaaacg-gcccgtcttg-aaacacgggccaagg------agtccaccactgttgcgagtattttggtg-gc--aaa-ccc-atacgcgaaatg-aaattgaaag---------ctatgaaatcc--------------------------gcaaggatggcaatagcgtccaggcctt-------------------------taggaccgag-acaaagcaatagtgatgggaccc-gaaagatggtgaactatgcttgagtagagtgaagccagaagaaattctggtgga-agctcgt-aacggttctgacgtgcaaatcgatcgtcgaacttgagcataggggcgaaagactaatcgaaccat-------------------------------------------------------------------------------------------------------------------------------------------------------------------------------------------------------------------------------------------------------------------------------------------------------------------------------------------------------------------------------------------------------------------------------------------------------------------------------------------------------------------------------------------c-tagtagcatggttcctgccgaagtttccctcaggatagcagaa-gcttat----aggcagttttatgtggtaaagcgaatgattagaggtcttgggac----gcaatcctt-aacctattctcaaa-ctttaaatatgtaagacgtt--cttgctgcttga----attatgagc-ttgaa---cc----gt-cgaatgct--gagcttctagtgggccgttctt-ggt-----------------------------------------------------------------------------------------------------------------------------------------------------------------------------------------------------------------------------------------------------------------------------------------------------------------------------------------aagcaggactggcgatgc-gggatgaaccg-aacgc-aaagataaggcgtcaaagaacacgctcat--cagacaccacaaaaggtgttggttcatctagacagcaggacggtggccatggaagtcg------gctaagga--gtgtgtaacaactcacctg-ccgaatgaaccacgccctggaaataaatggcgctgaagcgtgtc-gcccatactttcccgtca-aagttaaaag---------------cga----------------------------------agctttgacgagta--ggc-aggcgtggagtttt--attgagcg------------------ttggaaccctttggcggtgagccggagtggacagccc-tctagtgcagatcttggtggtagtagcaaatattccaattg-aaa-------------tctttg-aggactgaag--tggagaaggtttcctcgagaacattagttggtcga-ggg-ttagtcgatcctaagagatagggtagt-tccgtttt----------accaa-------atggtccttt----------------------------------------------------------------------------------------------------------------------------ggaccatcc-tatcgaaa-gggaagctggttaatattccagcaccaagac-------atggatt---ct-----------------------------atgcggcaacg--cagatgaacat-agggacattggcatggatcctgggaag-agtt---ctcttttcttttt-gacag---c--------------------------------------------gt-------------------tttcttaagccatgaaa--tcggtctaaaccggggcaatgtttgcttaagagctgttaga-gtaacgc--aa---ttttt---gtg-gtagcc---------acagcat-tcatgacgatccttgaagacct-acgggaa------------------a-g-----aatg--aatttc--------------------------------atgcttgggcgtac-cataaccgcagcaggtccccaa-ggtctaga-agcctctac-ttgatggaagaatgtagataa-gggaagtcggcaaattggatccgtaacttc-gggagaaggattggctctaagggttgg-gtgctttaagaaccatggccttagcggcctga--------------------------------------------------------------------------------------------------------------------------------------------------------gcaatcgggctgcttccaggctt---------------------------------------------------------------------ggagctcttgggc-acgcttaacaaccagctta-gaactggtacggaccaagggaa-tctgactgtctaattaaaacatagcattgcgattgccat-----aaagtggta-ttgacgcaatgtg-atttctg-cccagtgctctgaatgtcaagt--tgaataaattcaa-ccaagcgcggg-taaaccgcgggtattactatgaga--------------------------------------------------------------------------------------------------------------------------------------------------------------------------------------------------------------------------------------------------------------------------------------------------------------------------gc-----------------------------------------------------------------------------------------------------------------------------------------------------------------------------------------------------------------------------------------------------------------------------------------------------------------------------------------------------------------------------------------------------------------------------------------------------------------------------------tttgtgatatagtccaagtttctagaactgctaattagtgacgcg--catgaatggatt-aacgagattcccactgtccctatctactatccagcgaaaccac--aaccaagggaacgggcttggcaaaatcag---cgggaaagaagcgccagttgagcttgactctagtttgaca-ttgtgaaaggacatag-gggtgtagaatatgtgggagct------------------tcggcgccagtg-aataccacaacccttatagttttttttacttaaataatcaagtgggagaaggcttcac-------------------------------------------------------------------------------ggc--ctatcttctagcgttaagcagtcttcgggct----------------gcgacccatgttattgacattgtcaagt-ggggagtttggctggggcggcacatctgttaaacgataacgcaggtgtcctaaggggagctcaacgagaacagaaatctcgtgtagagcaaaagggcaaaagctcccttgattt--tgattttcagcgtgaatacgaaccatgaaagtgtggcctatcgatcctttat-------gccatttcc-----------------------------------------------------------tt-aggatttaaggcgccagaaaagt-------------------------------------------------------------------------------------------------------------------------------------------------------------------------------------------------------------------------------------------------------------------------------------------------------------------------------------------------------------------------------------------------------------------------------------------------------------------------------------------------------------------------------------------------------------------------------------------------------------------------------------------------------------------------------------------------------------------------------------------------------------------------------------------------------------------------------------------------------------------------------------------------------------------------------------------------------------------------------------------------------------------------------------------------------------------taccacagggat---------------------------------------------------------------------------------------------------------------------------------------------------------------------------------------------------------------------------------------------------------------------------------------------------------------------------------------------------------------------------------------------------------------------------------------------aactggcttgtggcagccaagcgttcatagcgacgttgcttttt-gattcttcgatgtcggctcttcctatcata--cagaagcagaattctgtaagcgttggattgttcacccact----------------------------------------------------------------------------------------------------------------------------------------------------------------------------------------------------------------------------------------------------------------------------------------------------------------------------------------------------------------------------------------------------------------------------------aatagggaacgtgagct-gggtttagaccgtcgtg-agacaggttagttttaccctactg-atgaatcag-t------aggcgtcccgacagtaattgaagttagtacgagaggaacccttcattcagataattggtttttgcggttggttgaaaggccaatgccgcgaagctaccatctgctggataatggctgaa-agcctctaagtc--agaatccatgctggttaagggacgctaaaaccagacctttaaagcgcgagaaagtgctcaaatagatctcttatgggatcgaatgcctaatatgaggttatcctcttgggttgaaaggctcaagtcggatacctctcatgataatgtctagcttaaaggttgtaaatctcgagcagacgacttgaaatcgacgggctattgtaagcactagagtagcctttgttgctacgatgtgctgagattaaggccttgtctttagattt---------------------------------------------------------------------------------
>AH009039.2/HQ901700.1_Lacustromyces_hiemalis
-----------------------------------------------------------------------------------------------------------------------------------------------------------------------------------------------------------------------------------------------------------------------------------------------------------------------------------------------------------------------------------------------------------------------------------------------------------------------------------------------------------------------------------------------------------------------------------------------------------------------------------------------------------------------------------------------------------------------------------------------------------------------------------------------------------------------------------------------------------------------------------------------------------------------------------------------------------------------------------------------------------------------------------------------------------------------------------------------------------------------------------------------------------------------------------------------------------------------------------------------------------------------------------------------------------------------------------------------------------------------------------------------------------------------------------------------------------------------------------------------------------------------------------------------------------------------------------------------------------------------------------------------------------------------------------------------------------------------------------------------------------------------------------------------------------------------------------------------------------------------------------------------------------------------------------------------------------------------------------------------------------------------------------------------------------------------------------------------------------------------------------------------------------------------------------------------------------------------------------------------------------------------------------------------------------------------------------------------------------------------------------------------------------------------------------------------------------------------------------------------------------------------------------------------------------------------------------------------------------------------------------gtacccgctgaac-ttaagcatatcaataagc-ggaggaaaagaaaataacaatgattcccctagtaacggcgagtgaagcgggaacagctcaaatttgaaatctccttgg----------tctccaa----ggcgaattgtagtttaaagaatct-t---tttcggggacagg-caggg---tataagtcctttggaacaaggc----------------------atcg-----tagagggtgacaatcccgt-acacgatccc-----gcta--ttgg--ccctatgtga-taagatttcaaagagtcgggttgtt-tgggaatgcagc-cctaaatgggtgg-taaataccatccaaag--ctaaa-tatt--ggcgagagaccgatagcgaac-aagtaccgtgagggaaagatgaga-agaactttg----aaaagagagttaaat-----agtacgtgaaattgtc-aatagtgaacggtttg-gaactattgtttgtgac-t-agaaaatcaatg-----------aatctttatg-------------------------------------------------------------gtttatgcactttt--------------------------ct-at-----ttacaggtcaacatcagtttg-att----cgagat---------aaaaagc----t-t-tatg--------------------------aaccctcgggcaagt--------------------------------------------------------a--aggtg-----ctgtcttg-g------------gttgga-ctgagga------c-tgcagcgt----------agtcata-----------gg----------atagcgggttgcct-ctttggatccttttgtaaacagcttgctgatt-----------------------gcattagacgtctggggagctcga---------ttcgtgattcactac--t-atgctttggatgttgacaa-aatggt-ttcaagcc-acccgtcttg-aaacacggaccaagg------agtctaacatatctgcgagtttttgggtg-tc--aaa-ccc-ataagcgtaatg-aaagtgaata---------agatgggatct------------------------------tcggtgcaccatcgacc-ggtctgga-t--------tttt---ttga--tagatctgag-tcagagcatatatgttaggaccc-gaaagatggtgaactaagcctgaatagggtgaagccagaggaaactctggtgga-agctcgt-agcggttctgacgtgcaaatcgatcgtcgaatttgggtttaggggcgaaagactaatcgaaccat-------------------------------------------------------------------------------------------------------------------------------------------------------------------------------------------------------------------------------------------------------------------------------------------------------------------------------------------------------------------------------------------------------------------------------------------------------------------------------------------------------------------------------------------c-tagtagc-tggttccctccgaagtttccctcaggat------------------------------------------------------------------------------------------------------------------------------------------------------------------------------------------------------------------------------------------------------------------------------------------------------------------------------------------------------------------------------------------------------------------------------------------------------------------------------------------------------------------------------------------------------------------------------------------------------------------------------------------------------------------------------------------------------------------------------------------------------------------------------------------------------------------------------------------------------------------------------------------------------------------------------------------------------------------------------------------------------------------------------------------------------------------------------------------------------------------------------------------------------------------------------------------------------------------------------------------------------------------------------------------------------------------------------------------------------------------------------------------------------------------------------------------------------------------------------------------------------------------------------------------------------------------------------------------------------------------------------------------------------------------------------------------------------------------------------------------------------------------------------------------------------------------------------------------------------------------------------------------------------------------------------------------------------------------------------------------------------------------------------------------------------------------------------------------------------------------------------------------------------------------------------------------------------------------------------------------------------------------------------------------------------------------------------------------------------------------------------------------------------------------------------------------------------------------------------------------------------------------------------------------------------------------------------------------------------------------------------------------------------------------------------------------------------------------------------------------------------------------------------------------------------------------------------------------------------------------------------------------------------------------------------------------------------------------------------------------------------------------------------------------------------------------------------------------------------------------------------------------------------------------------------------------------------------------------------------------------------------------------------------------------------------------------------------------------------------------------------------------------------------------------------------------------------------------------------------------------------------------------------------------------------------------------------------------------------------------------------------------------------------------------------------------------------------------------------------------------------------------------------------------------------------------------------------------------------------------------------------------------------------------------------------------------------------------------------------------------------------------------------------------------------------------------------------------------------------------------------------------------------------------------------------------------------------------------------------------------------------------------------------------------------------------------------------------------------------------------------------------------------------------------------------------------------------------------------------------------------------------------------------------------------------------------------------------------------------------------------------------------------------------------------------------------------------------------------------------------------------------------------------------------------------------------------------------------------------------------------------------------------------------------------------------------------------------------------------------------------------------------------------------------------------------------------------------------------------------------------------------------------------------------------------------------------------------------------------------------------------------------------------------------------------------------------------------------------------------------------------------------------------------------------------------------------------------------------------------------------------------------------------------------------------------------------------------------------------------------------------------------------------------------------------------------------------------------------------------------------------------------------------------------------------------------------------------------------------------------------------------------------------------------------------------------------------------------------------------------------------------------------------------------------------------------------------------------------------------------------------------------------------------------------------------------------------------------------------------------------------------------------------------------------------------------------------------------------------------------------------------------------------------------------------------------------------------------------------------------------------------------------------------------------------------------------------------------------------------------------------
>AH009044.2/AY349083.1_Chytridium_lagenaria
--------------------------------------------------------------------------------------------------------------------------------------------------------------------------------------------------------------------------------------------------------------------------------------------------------------------------------------------------------------------------------------------------------------------------------------------------------------------------------------------------------------------------------------------------------------------------------------------------------------------------------------------------------------------------------------------------------------------------------------------------------------------------------------------------------------------------------------------------------------------------------------------------------------------------------------------------------------------------------------------------------------------------------------------------------------------------------------------------------------------------------------------------------------------------------------------------------------------------------------------------------------------------------------------------------------------------------------------------------------------------------------------------------------------------------------------------------------------------------------------------------------------------------------------------------------------------------------------------------------------------------------------------------------------------------------------------------------------------------------------------------------------------------------------------------------------------------------------------------------------------------------------------------------------------------------------------------------------------------------------------------------------------------------------------------------------------------------------------------------------------------------------------------------------------------------------------------------------------------------------------------------------------------------------------------------------------------------------------------------------------------------------------------------------------------------------------------------------------------------------------------------------------------------------------------------------------------------------------------------------------------------------------------------------------------------------------------ggcgagtgaagcgggatcagctcaaatttgaaatctc---------------cttc--g----ggcgaattgtagtttagagaagtg-t---tttctaggatagc-tcggg---cataggtcctttggaacgaggc----------------------atca-----tagagggtgagaatcccgt-ctgtggtccg-----atgt--ctat--tctgatgtga-tacactttcaaagagtcaggttgtt-tgggattgcagc-ctaaaa-gggtgg-taaataccatctaaag--ctaaa-tatt--ggcgagagaccgatagcgaac-aagtaccgtgagggaaagatgaaa-agaactttg----aaaagagagttaaac-----agtacgtgaaattgcc-aaaagggaaacgcttg-gaaccagtgtt-gcaac-t-a-gtaatcagcc-----------gttct-tc------------------------------------------g--------------------aacggtgcacttgc--------------------------t--ag-----gcgcaggtcaacatcagtttg-tct----cggagt---------aaaaacc----c-t-cctc--------------------------tc------ggttttc------------------------------------------gga-ccgcg--tg-g--ttgac-----atgctctg-g------------gacaga-ctgaggt------c-tgcta-------------------------------------------------------------------------------------------------------------------------------------------------------------------------acaggatgttgacga-aatggt-ttcaaacg-acccgtcttg-aaacacggaccaagg------agtctaacaaatatgcgagtatttgggtg-gt--aaa-ccc-ttatgcgcaatg-aaagtgaaat---------tggtgggatct------------tc------g------------gtgcaccatcgacc-ggtctgga-t--------tttt---ttga--tagatctgag-tatgagcatatctgttaggaccc-gaaagatggtgaactatgcctgaatagggtgaagtcagaggaaa---------------------------------------------------------------------------------------------------------------------------------------------------------------------------------------------------------------------------------------------------------------------------------------------------------------------------------------------------------------------------------------------------------------------------------------------------------------------------------------------------------------------------------------------------------------------------------------------------------------------------------------------------------------------------------------------------------------------------------------------------------------------------------------------------------------------------------------------------------------------------------------------------------------------------------------------------------------------------------------------------------------------------------------------------------------------------------------------------------------------------------------------------------------------------------------------------------------------------------------------------------------------------------------------------------------------------------------------------------------------------------------------------------------------------------------------------------------------------------------------------------------------------------------------------------------------------------------------------------------------------------------------------------------------------------------------------------------------------------------------------------------------------------------------------------------------------------------------------------------------------------------------------------------------------------------------------------------------------------------------------------------------------------------------------------------------------------------------------------------------------------------------------------------------------------------------------------------------------------------------------------------------------------------------------------------------------------------------------------------------------------------------------------------------------------------------------------------------------------------------------------------------------------------------------------------------------------------------------------------------------------------------------------------------------------------------------------------------------------------------------------------------------------------------------------------------------------------------------------------------------------------------------------------------------------------------------------------------------------------------------------------------------------------------------------------------------------------------------------------------------------------------------------------------------------------------------------------------------------------------------------------------------------------------------------------------------------------------------------------------------------------------------------------------------------------------------------------------------------------------------------------------------------------------------------------------------------------------------------------------------------------------------------------------------------------------------------------------------------------------------------------------------------------------------------------------------------------------------------------------------------------------------------------------------------------------------------------------------------------------------------------------------------------------------------------------------------------------------------------------------------------------------------------------------------------------------------------------------------------------------------------------------------------------------------------------------------------------------------------------------------------------------------------------------------------------------------------------------------------------------------------------------------------------------------------------------------------------------------------------------------------------------------------------------------------------------------------------------------------------------------------------------------------------------------------------------------------------------------------------------------------------------------------------------------------------------------------------------------------------------------------------------------------------------------------------------------------------------------------------------------------------------------------------------------------------------------------------------------------------------------------------------------------------------------------------------------------------------------------------------------------------------------------------------------------------------------------------------------------------------------------------------------------------------------------------------------------------------------------------------------------------------------------------------------------------------------------------------------------------------------------------------------------------------------------------------------------------------------------------------------------------------------------------------------------------------------------------------------------------------------------------------------------------------------------------------------------------------------------------------------------------------------------------------------------------------------------------------------------------------------------------------------------------------------------------------------------------------------------------------------------------------------------------------------------------------------------------------------------------------------------------------------------------------------------------------------------------------------------------------------------------------------------------------------------------------------------------------------------------------------------------------------------------------------------------------------------------------------------------------------------------------------------------------------------------------------------------------------------------------------------------------------------------------------------------------------------------------------------------------------------------------------------------------------------------------------------------------------------------------------------------------------------------------------
>AH009066.2/KJ668088.1_Gonapodya_sp.
------------------------------------------------------------------------------------------------------------------------------------------------------------------------------------------------------------------------------------------------------------------------------------------------------------------------------------------------------------------------------------------------------------------------------------------------------------------------------------------------------------------------------------------------------------------------------------------------------------------------------------------------------------------------------------------------------------------------------------------------------------------------------------------------------------------------------------------------------------------------------------------------------------------------------------------------------------------------------------------------------------------------------------------------------------------------------------------------------------------------------------------------------------------------------------------------------------------------------------------------------------------------------------------------------------------------------------------------------------------------------------------------------------------------------------------------------------------------------------------------------------------------------------------------------------------------------------------------------------------------------------------------------------------------------------------------------------------------------------------------------------------------------------------------------------------------------------------------------------------------------------------------------------------------------------------------------------------------------------------------------------------------------------------------------------------------------------------------------------------------------------------------------------------------------------------------------------------------------------------------------------------------------------------------------------------------------------------------------------------------------------------------------------------------------------------------------------------------------------------------------------------------------------------------------------------------------------------------------------------------------------------------------------------------------------------attcccctagtaactgcgagtgaagcgggaacagctcaaatttgaaatctccggggtt---------c-ccct----ggcgaattgtagtttcaagaagtg-t---tttcggcggcggc-cttgg---ctcaagtcccttggaacagggt----------------------gtca-----tagagggtgagaaccccgt----gaagcct-----tggc--ttgc--tgctatgtga-tacactttcaaagagtcggattgtt-tgggattgcagt-ccaaaatgggagg-taaatttcttctaaag--ctaaa-tact--ggcgagagaccgatagcgaac-aagtaccgtgagggaaagatgaaa-agaactttg----aaaagagagttaaac-----agtacgtgaaattgtc-aaaagggaaaggcttg-aaaccagtcat-gctgt-c-tgagattcagcg-----------ggccaccct-----------------------------------------g--------------------gaacgtctacttct--------------------------ca-ga-----tggcaggtcaacgtcagttct-ctt----cgtgtc---------gaaaggc----c-t-ttgg--------------------------aa------ggtagcc---------tg-cctc-------------------cgggtgggtg-ttatagact-t--tggct-----ctggcacgtg------------ggggga-ctgagga------c-cgcagggc-----------gcattg-----------gg----------ttagt-tgggtagg-tccatt-cctttctgcagactgcatgcaggct-----------------------gcaggaa-ggcgcaatcctttcct---------ggcaa-cacctctcc--g-tcccttaggacgttgacga-aatggt-tttaaacc-acccgtcttg-aaacacggaccaagg------agtctaacatatatgcgagtgtttgggtg-gc--aaa-ccc-atgcgcgaaatg-aaagtgattc---------aggtgggatcc------------tc---------g---------gtgcaccatcgacc-ggtctgga-t-a------tttta-attga--tagatctgag-taagagcatacatgttgggaccc-gaaagatggtgaactatgcctgaatagggcgaagccagaggaaactctggtgga-ggctcgt-agcggttctgacgtgcaaatcgatcgtcaaatttgggtataggggcgaaagactaatcgaactat-------------------------------------------------------------------------------------------------------------------------------------------------------------------------------------------------------------------------------------------------------------------------------------------------------------------------------------------------------------------------------------------------------------------------------------------------------------------------------------------------------------------------------------------c-tagtagc-tggttccctccgaagtttccctcaggatagcagaa-gctcat----at-cagttttatgaggtaaagcgaatgattagaggccttggggc-tgaaacagcctt-aacctattctcaaa-ctttaaatatgtaagacgcg--gttgttacttaa-------ttgaac-ctccg---c-----tt-cgaatg-a--gagcttctagtgggccattttt-ggt-----------------------------------------------------------------------------------------------------------------------------------------------------------------------------------------------------------------------------------------------------------------------------------------------------------------------------------------aagcagaactggcgatgc-gggatgaaccg-aacgc-gaggttaaggtgccggaatacacgctcatg-tagatcccacaaaaggtgttagttcatccagacagcaggacggtggccatggaagtcggaacccgctaagga--gtgtgtaacaactcacctg-ccgaatgaacta-gccctgaaaatggatggcgctcaagcgtgtt-acccatacctcgccgtca-gggta---aa-------tg------cga----------------------------------tgctctgacgagta--gga-gggcgtggagg--t--------cg------------------tgacgaagcccatggggtgacccag-gtcgaacggcc-tctagtgcagatcttggtggtagtagcaaatatt-caaatg-aga-------------actttg-aagactgaag--tggagaaaggttccatgtgaacagcagttggacat-ggg-ttagtcgatcctaagagatagggaaag-tccgttag----------c----aatgcg-gtgtttt--g----------------------------------------------------------------------------------------------------------------------------gcacccgcc-tatcgaaa-gggaatccggttaatattccggaaccaggat-------ggggatt---t------------------------------atacggcaacg--taagtgaaccg-ggagacgtcggcgggagccctgggaag-agtt---ctcttttcttctt-aacag-c-t---------------------------------------------c-------------------a-----tcaccctgaaa--tcagattacctggagatagggt----tcaatagctggcaga-gcgtcac--aa----cttc---gtg-gcgtcc---------ggtgcgc-tctcgacggcccgtgaaaatcc-cggggaa------------------a-g-----cgta--attctc--------------------------------ccacctggtcgtactcataaccgcagcaggtctccaa-ggt-gaac-agcctctag-ttgatagaacaatgtagataa-gggaagtcggcaaaatagatccgtaacttc-gggaaaaggattggctctgagggttgg-gcacgtggggcc-tgtcttcaaagcat--cggcattagtttg-------ggactacctgagggccttc----------gggtctg---------------------------------------------------------------------------------------------------atggcggac-ctggaccgaagct-----------ggtcgccgagggg--------g----caggct------------------gggcaacct----acctgcgt-gcaattaacaaccaactca-gaactggtacggacaaggggaa-tctgactgtctaattaaaacatagcattgcgatgcccag-----aaagtggtg-ttgacgcaatgtg-atttctg-cccagtgctctgaatgtcaaag--tgaagaaattcaa-ccaagcgcggg-taaacggcgggagtaactatgact--------------------------------------------------------------------------------------------------------------------------------------------------------------------------------------------------------------------------------------------------------------------------------------------------------------------------ct-----------------------------------------------------------------------------------------------------------------------------------------------------------------------------------------------------------------------------------------------------------------------------------------------------------------------------------------------------------------------------------------------------------------------------------------------------------------------------------cttaaggta---gccaaa-tgcctcgtcatctaattagtgacgcg--catgaatggatt-aacgagattcccactgtccctatctactatctagcgaaaccac--agccaagggaacgggcttggcaaaatcag--cggggaaagaagaccctgttgagcttgactctagtttgaca-ttgtgaaaaaacatggggggtgtagaataagtgggagct----------------t--cggcgccggtgaaataccactacccccatcg-tttttttacttattcaatcaagcagaattggg----gt-------------------------------------------------------------------------------aac--ccaccttctcgctttaagg---tcctt------cgcg-gg-------ctgatctgggttgaagacattgtcaggt-ggggagtttggctggggcggcacatctgttaaaagataacgcaggtgtcctaaggggaactcaacgagaacagaaatctcgtgtagaacaaaagggtaaaagttcccttgattt--tgattttcagtgtgaatacaaaccatgaaagtgtggcctatcgatcctttag-----tccctggaaat-----------------------------------------------------------tt-caggctagaggtgtcagaaaagt-------------------------------------------------------------------------------------------------------------------------------------------------------------------------------------------------------------------------------------------------------------------------------------------------------------------------------------------------------------------------------------------------------------------------------------------------------------------------------------------------------------------------------------------------------------------------------------------------------------------------------------------------------------------------------------------------------------------------------------------------------------------------------------------------------------------------------------------------------------------------------------------------------------------------------------------------------------------------------------------------------------------------------------------------------------------taccacagggat---------------------------------------------------------------------------------------------------------------------------------------------------------------------------------------------------------------------------------------------------------------------------------------------------------------------------------------------------------------------------------------------------------------------------------------------aactggcttgtggcagccaagcgttcatagcgacgttgcttttt-gatccttcgatgtcggctcttcctatcatt--aagaagcagaattcttaaagtgttggattgttcacccact----------------------------------------------------------------------------------------------------------------------------------------------------------------------------------------------------------------------------------------------------------------------------------------------------------------------------------------------------------------------------------------------------------------------------------aatagggaacgtgagct-gggtttagaccgtcgtg-agacaggttagttttaccctactg-atgaa---g--------tgttgttgcaatagtaattcaacttagtacgagaggaaccgttgattcgcataattggtatttgcggttagct---------------------------------------------------------------------------------------------------------------------------------------------------------------------------------------------------------------------------------------------------------------------------------------------------------------------------------------------------------------------------------------------------------------------
>AY546683/AY546688_Chytridiomycota_Incertae_Sedis_Chytridiomycetes_Cladochytriales_Cladochytriaceae_Cladochytrium_Cladochytrium_replicatum
-----------------------------------------------------------------------------------------------------------------------------------------------------------------------------------------------------------------------------------------------------------------------------------------------------------------------------------------------------------------------------------------------------------------------------------------------------------------------------------------------------------------------------------------------------------------------------------------------------------------------------------------------------------------------------------------------------------------------------------------------------------------------------------------------------------------------------------------------------------------------------------------------------------------------------------------------------------------------------------------------------------------------------------------------------------------------------------------------------------------------------------------------------------------------------------------------------------------------------------------------------------------------------------------------------------------------------------------------------------------------------------------------------------------------------------------------------------------------------------------------------------------------------------------------------------------------------------------------------------------------------------------------------------------------------------------------------------------------------------------------------------------------------------------------------------------------------------------------------------------------------------------------------------------------------------------------------------------------------------------------------------------------------------------------------------------------------------------------------------------------------------------------------------------------------------------------------------------------------------------------------------------------------------------------------------------------------------------------------------------------------------------------------------------------------------------------------------------------------------------------------------------------------------------------------------------------------------------------------------acttggtctcaaatca-ggcaagaagacccgctgaac-ttaagcatattaataagc-ggaggaaaagaaactaacaaggattcccctagtaacggcgagtgaagcgggaagagctcaaatttgaaatctccctaa---------------cg----ggcgaattgtagttgatagaaacg-t---tttcgggggtagg-ctggg---cacaagttgcctggaaaggcac----------------------atca-----tagagggtgagaatcccgt-ctgtggtcca-----gc-t--ctgc--tcctatgtga-tacgttttctaagagtcgggttgtt-tgggattgcagc-cctaaatgggtgg-taaataccatctaaag--ctaaa-tact--agcgagagaccgatagcgaac-aagtaccgtgagggaaagatgaaa-agaactttg----aaaagagagttaaac-----agtacgtgaaattgtc-agaagggaacggcttg-aaaccagtctt-gcgtc-t--ggaattcagcc-----------tctctaac------------------------------------------g--------------------aggggtgcaattcg--------------------------ct-ag-----atgcaggtcagcgtcagtttg-agg----aggggg---------aaaaaga----c-t-agag--------------------------aa------ggtagcc-------------------------------------ttcgggtg-ttatagctc-t--tgttt-----ctacccct-c------------tttgga-ctgaggg------c-cgcggcgt----------g----at-----------ac----------ggggttgatgggtt-ccggtgacctactggtaaactgcatgcagatt-----------------------gctggca-----aggctcgcttgatt-------ccctt--cagctcca--c-acgtctaggatgctgacga-aatggt-ctcaaacc-acccgtcttg-aaacacggaccaagg------agtctaacgtatatgcgagtgtatgggtg-tc--aaa-ccc-ctgcgcgtaatg-aaagtgaaac---------tggtgtgaacc------------tt------c-gg---------gtgcaacatcgacc-ggtctgga-t--------tttt---ttga--tagatctgag-taagagcatatacgctaggaccc-gaaagatggtgaactatgcctgaatagggtgaagccagaggaaactctggtgga-agctcgt-agcgattctgacgtgcaaatcgatcgtcaaatttgggtataggggcgaaagactaatcgaaccat-------------------------------------------------------------------------------------------------------------------------------------------------------------------------------------------------------------------------------------------------------------------------------------------------------------------------------------------------------------------------------------------------------------------------------------------------------------------------------------------------------------------------------------------c-tagtagc-tggttccctccgaagtttccctcaggatagcagta-gctca-t---at-cagttttatgaggtaaagcgaatgattagaggccttggggt-tgaaacaacctt-aacctattctcaaa-ctttaaatctgtaagacctc--cgggttacttga-------ttgaac-ccgga---g-----at-tgaatg-a--gagctactagtgggccattttt-ggt-----------------------------------------------------------------------------------------------------------------------------------------------------------------------------------------------------------------------------------------------------------------------------------------------------------------------------------------aagcagaactggcgatgc-gggatgaaccg-aacgt-tgagttaaggtgccagaatacacgcttatt-tcgacaccacaaaaggtgttagttcatctagacagcaggacggtggccatggaagtcggaatccgctaagga--gtgtgtaacaactcacctg-ccgaatgaacta-gccctgaaaatggatggcgctcaagcgtgtt-acccatactcaaccgtta-gggca---aa-------tt------ctt----------------------------------tgctctaacgagta--gga-gggcgtggggg--t--------cg------------------tgacgaagccttagacgtgagtctgggtgaaacggcc-tctagtgcagatcttggtggtagtagcaaatatt-caaatg-aga-------------actttg-aagactgaag--tggggaaaggttccatgtgaacagcagttggacat-ggg-ttagtcggtcctaagagataggggaac-tccgtgtc----------a---aag-tgt-gctatt---a----------------------------------------------------------------------------------------------------------------------------g-caccacc-tatcgaaa-gggaatccggttaatattccggaactaggat-------ggggatt---tt----t------------------------ttgtggtaaca--caaccgaactc-ggagacgtcgggaggagccctggagag-agtt---ctcttttctcttt-aacca-g----------------------------------------------ct-------------------g-----tcaccctgaaa--tcggattaaccggagatagggt----tcaacgctgggtaga-gcaccac--ag----cttt---gtg-gtgtcc---------ggtgcgc-ttctaacggcccatgaaaatcc-gagggag------------------a-g-----at----attttc--------------------------------ccacctagccgtactcataaccgcagcaggtctccaa-ggt-gaac-agcctctag-ttgatagaacaatgtagataa-gggaagtcggcaaaatagatccgtaacttc-gggaaaaggattggctctaagggttgg-gtacattgggct-ctagcttgaagctt--tggaactagcctg-------ggactaccg-tgcct--------------cacggc----------------------------------------------------------------------------------------------------atggcggac-ccgggctggatct-----------ggacgtggagggc--------t----agggca-tgctt----------------t--acggcgtccggtgt-acgattaacaaccaactta-gaactggtacggacaaggggaa-tctgactgtctaattaaaacatagcattgcgatggccag-----aaagtggtg-ttgacgcaatgtg-atttctg-cccagtgctctgaatgtcaaag--tgaagtaattcaa-ccaagcgcggg-taaacggcgggagtaactatgact--------------------------------------------------------------------------------------------------------------------------------------------------------------------------------------------------------------------------------------------------------------------------------------------------------------------------ct-----------------------------------------------------------------------------------------------------------------------------------------------------------------------------------------------------------------------------------------------------------------------------------------------------------------------------------------------------------------------------------------------------------------------------------------------------------------------------------cttaaggta---gccaaa-tgcctcgtcatctaattagtgacgcg--catgaatggatt-aacgagattcccactgtccctatctactatctagcgaaaccac--agccaagggaacgggcttggcaaaatcag--cggggaaagaagaccctgttgagcttgactctagtttgaca-ttgtgaaaaaacatagagggtgtagaataagtgggagct----------------t--cggcaccggtgaaataccactacctttatcg-tttttttacttattcaatgaagcagggctagccttcac-------------------------------------------------------------------------------cgg--ctaccttctggtgttaagc---agctt------tacg-ct-------gtgacctgggttgaagacattgtcaggt-ggggagtttggctggggcggcacatctgttaaaaaataacgcaggtgtcctaaggggaactcaatgagaacagaaatctcatgtagaatggaagggtaaaagttcccttgattt--tgattttcagtgtgaatacaaaccatgaaagtgtggcctatcgatcctttag-----tcgctgggtat-----------------------------------------------------------tt-cagcctagaggtgtcagaaaagt-------------------------------------------------------------------------------------------------------------------------------------------------------------------------------------------------------------------------------------------------------------------------------------------------------------------------------------------------------------------------------------------------------------------------------------------------------------------------------------------------------------------------------------------------------------------------------------------------------------------------------------------------------------------------------------------------------------------------------------------------------------------------------------------------------------------------------------------------------------------------------------------------------------------------------------------------------------------------------------------------------------------------------------------------------------------taccacagggat---------------------------------------------------------------------------------------------------------------------------------------------------------------------------------------------------------------------------------------------------------------------------------------------------------------------------------------------------------------------------------------------------------------------------------------------aactggcttgtggcagccaagcgttcatagcgacgttgcttttt-gatccttcgatgtcggctcttcctatcatt--gagaagcagaattctcaaagcgtcggattgttcacccgcc----------------------------------------------------------------------------------------------------------------------------------------------------------------------------------------------------------------------------------------------------------------------------------------------------------------------------------------------------------------------------------------------------------------------------------aatagggaacgtgagct-gggtttagaccgtcgtg-agacaggttagttttaccctactg-atgaa---g--------tgttgtcacaatagtaattgaactta--------------------------------------------------------------------------------------------------------------------------------------------------------------------------------------------------------------------------------------------------------------------------------------------------------------------------------------------------------------------------------------------------------------------------------------------------------------------
>AY601707/DQ273766_Cryptomycota_Incertae_Sedis_Incertae_Sedis_Incertae_Sedis_Incertae_Sedis_Rozella_Rozella_sp_JEL347
-----------------------------------------------------------------------------------------------------------------------------------------------------------------------------------------------------------------------------------------------------------------------------------------------------------------------------------------------------------------------------------------------------------------------------------------------------------------------------------------------------------------------------------------------------------------------------------------------------------------------------------------------------------------------------------------------------------------------------------------------------------------------------------------------------------------------------------------------------------------------------------------------------------------------------------------------------------------------------------------------------------------------------------------------------------------------------------------------------------------------------------------------------------------------------------------------------------------------------------------------------------------------------------------------------------------------------------------------------------------------------------------------------------------------------------------------------------------------------------------------------------------------------------------------------------------------------------------------------------------------------------------------------------------------------------------------------------------------------------------------------------------------------------------------------------------------------------------------------------------------------------------------------------------------------------------------------------------------------------------------------------------------------------------------------------------------------------------------------------------------------------------------------------------------------------------------------------------------------------------------------------------------------------------------------------------------------------------------------------------------------------------------------------------------------------------------------------------------------------------------------------------------------------------------------------------------------------------------------------atgtgatctcaaatca-gataaggttacccgctgaac-ttaagcatatcagtaagc-ggaggaaaagaaactaacaaggattcctttagtaacggcgagtgaagagggaatagctcaactttgaaatctggaagc----------tttgctt----ctcgaattgtgggttgaagagtcg-t---tttctgactaggt-ctttg---tacaaatcccttggaatagggt----------------------atca-----tagagggtgagaatcccgt-ctttgacattga---------ctga--atctatatga-tacgaactctaagagtcgggttgtt-tgggaatgcagc-ccaaaatgggtgg-taaatttcatctaaag--ctaaa-tatt--ggcaggagaccgatagcgaac-aagtaccgtgagggaaagatgaaa-agcactttg----aaaagagagtcaaat-----agtacgtgaaattgtt-aaaggggaaacggttg-agatcagtgat-ggttt-c-caagattcaatt-------------------------------------------------------------------------taccggtcggtgaatgtacttct--------------------------tgg-------agccaggtcaacatcaatttg-tct----gactgg---------ataaaga----cta--aag--------------------------aa------ggtggca-------------------------------gtattcgtactgtg-ttatagctt-t--agttg-----atacagac-g------------gatgga-ttgagga------a-agcagggt------------------------------------------------------------------------------------------------------------------------------------------aattgggacattgtcactcc--a-actctgacgatgttgacga-aatggt-cttaactg-acccgtcttg-aaacacggaccaagg------agtctaacatatgtgcgagtatttgggtg-at--aag-ctc-aagtgcgcaatg-aaagtgaggta--------taaatgggata--------------------------------tttgcaccattgacc-gatctggata--------tttt---ttga--aagatttgag-taagagcatatctgttgggaccc-gaaagatggtgaactatgcctgaatagggtgaagccagaggaaactctggtgga-ggctcgt-agcgattctgacgtgcaaatcgatcgtcaaatttgggtataggggcgaaagactaatcgaaccat-------------------------------------------------------------------------------------------------------------------------------------------------------------------------------------------------------------------------------------------------------------------------------------------------------------------------------------------------------------------------------------------------------------------------------------------------------------------------------------------------------------------------------------------c-tagtagc-tggttccctccgaagtttccctcaggatagcagga-gctcatg---taacagttttatcaggtaaagcgaatgattagaggtcttggggc-aataactgcctt-aacctattctcaaa-ctttaaatgggtaagaagta--catgtttcttaa-------ttgaac-atgaa---------cgttgaatg-a--gagctcctagtgggccgttttt-ggt-----------------------------------------------------------------------------------------------------------------------------------------------------------------------------------------------------------------------------------------------------------------------------------------------------------------------------------------aagcagaactggcgatgc-gggatgaaccg-aacgc-tgagttacggtgccggagtacacgctcat--cagacaccacaaaaggtgttagttcatcttgacagcaggacggtggccatggaagtcggaatccgctaagga--gtgtgtaacaactcacctg-ccgaatgaacta-gcccttaaaatggatggcgcttaagcgtgtc-acctatactcagccgtca-aagtt---ag-------ag------cga----------------------------------aactttgacgagta--gga-gggcgtggaggt----------tg------------------tgacgaagcttaggcagtaatgccaagtgaaacaacc-tctagtgcagatcttggtggtagtagcaaatatt-caaatg-aga-------------actttg-aagactgaag--tggagaaaggttccatgagaacagcagttggtcat-ggg-ttagtcgatcctaagttgtaggttaac-tccgtgga--------------aag-tgt-gcaattg---------------------------------------------------------------------------------------------------------------------------------caccgcc-tatcgaaa-gggaatccggttaatattccggaaccagagc-------gtggaat---tt-----------------------------aaacggcaacg--taactgaactt-ggagacatcagcaggagccctgggaag-agtt---ctcttttcttttt-aacagtctc--------------------------------------------tt-------------------------agaccctggaa--tcggattaaccggagaaggggt----ttactgactgggaaa-gcacatc--ac--tttttc---gat-gtgtcc---------ggtgcgc-ttctgatggtccttgaaaatcc-aagggaa------------------a-g-----gata--attttc--------------------------------acatctggtcgtactcataaccgcagcaggtctccaa-ggt-taac-agcctctag-ttgatagaataatgtaggtaa-gggaagtcggcaaaatagatccgtaacttc-gggaaaaggattggctcaaaggactgg-gtgcatcgggct-gacagctgaagtgc--tgggactgcgatt-------------------------------------------------------------------------------------------------------------------------------------ggctgtacgaaagtatggacttttgcggacct------------ggtatggatactg------------ttagcatgcttc---------------------ggcgtctggtgc-acaattaacagttgtcttt-gaactgttaccaactaggggaa-tctgactgtctaattaaaacatagcattgcgatggccag-----aaaatggtg-ttgacgcaatgtg-atttctg-cccagtgctctgaatgtcaaag--tgaagaaattcaa-ccaagcgcggg-taaacggcgggagtaactatgact--------------------------------------------------------------------------------------------------------------------------------------------------------------------------------------------------------------------------------------------------------------------------------------------------------------------------ct-----------------------------------------------------------------------------------------------------------------------------------------------------------------------------------------------------------------------------------------------------------------------------------------------------------------------------------------------------------------------------------------------------------------------------------------------------------------------------------cttaaggta---gccaaa-tgcctcgtcatctaattagtgacgcg--catgaatggatt-aacgagattcccactgtccctatctactatctagcgaaaccac--agccaagggaacgggcttggcagaatcag--cggggaaagaagacccggttgagcttgactctagtccgact-ttgtgaaaagacatagagggtgtagcataagtgggaggt------------------tcgccgacaatgaaataccactacctttatcg-tttttttgcttatttaatgaagtagaaggc---------------------------------------------------------------------------------------ttacgccatcttcttgtgttaaggatcctcgcgat-----------------ctgatctaggttaaagacatagtcaggt-ggggagtttggctggggcggcacatctgttaaataataacgcaggtgtcctaaggtgagctcaatgagaacagaaatctcatgtagaacaaaagggtaaaagctcacttgattt--tgattttcagtatgaatacaaaccgagaaatcgtggcctatcgatcctttag-----tcccttgaaat-----------------------------------------------------------tt-aaggctagaggtgtcagaaaagt-------------------------------------------------------------------------------------------------------------------------------------------------------------------------------------------------------------------------------------------------------------------------------------------------------------------------------------------------------------------------------------------------------------------------------------------------------------------------------------------------------------------------------------------------------------------------------------------------------------------------------------------------------------------------------------------------------------------------------------------------------------------------------------------------------------------------------------------------------------------------------------------------------------------------------------------------------------------------------------------------------------------------------------------------------------------taccacagggat---------------------------------------------------------------------------------------------------------------------------------------------------------------------------------------------------------------------------------------------------------------------------------------------------------------------------------------------------------------------------------------------------------------------------------------------aactggcttgtggcagccaagcgttcatagcgacgttgcttttt-gatccttcgatgtcggctcttcctatcatt--gtgttgcagaaggcacaaagtgttggattgttcacccact----------------------------------------------------------------------------------------------------------------------------------------------------------------------------------------------------------------------------------------------------------------------------------------------------------------------------------------------------------------------------------------------------------------------------------aacagggaacgtgagct-gggtttagaccgtcgtg-agacaggttagttttaccctactg-atgag------------tgttgttgcaatagtaattcaactcagtacgagaggaaccgttgagtcggataattggtatttgcccttggctgaaaagccagtggggcgaagctaccatccg---------------------------------------------------------------------------------------------------------------------------------------------------------------------------------------------------------------------------------------------------------------------------------------------------------------------------------------------------------------------------------------
>AY601708/DQ273768_Blastocladiomycota_Incertae_Sedis_Blastocladiomycetes_Blastocladiales_Physodermataceae_Physoderma_Physoderma_maydis
--------------------------------------------------------------------------------------------------------------------------------------------------------------------------------------------------------------------------------------------------------------------------------------------------------------------------------------------------------------------------------------------------------------------------------------------------------------------------------------------------------------------------------------------------------------------------------------------------------------------------------------------------------------------------------------------------------------------------------------------------------------------------------------------------------------------------------------------------------------------------------------------------------------------------------------------------------------------------------------------------------------------------------------------------------------------------------------------------------------------------------------------------------------------------------------------------------------------------------------------------------------------------------------------------------------------------------------------------------------------------------------------------------------------------------------------------------------------------------------------------------------------------------------------------------------------------------------------------------------------------------------------------------------------------------------------------------------------------------------------------------------------------------------------------------------------------------------------------------------------------------------------------------------------------------------------------------------------------------------------------------------------------------------------------------------------------------------------------------------------------------------------------------------------------------------------------------------------------------------------------------------------------------------------------------------------------------------------------------------------------------------------------------------------------------------------------------------------------------------------------------------------------------------------------------------------------------------------------------------------------------------------------------------------------------actaacaaggattcccctagtaacggcgagtgaagcgggaagagctcaaatttggaatctgggagcgttaa-----ttcgcac----tccgaattgtaatttgaagaagtg-t---tatctgtggtcgttcttgg---taaaagtcccttggaagagggc----------------------atca-----cagagggtgagaatcccgt-ctttgaccaa-----gttt--ccgtactgctttgtgt-tacactttctaagagtcgggttgtt-tgggaatgcagc-ccaaaatgggtgg-taaatttcatccaaag--ctaaa-tatt--ggcaagagaccgatagcgaac-aagtaccgtgagggaargatgaaa-agaactttg----aaaagagagttaaa------agtacgtgaaattgct-gaaagggaaacgcttg-aaactgttgga-ttttacg-attagatcagtc-----------atttgacttgacgtattttgttatatgaaggaggtgtcaaaacccctcatgtggatgaagtatggtaagttagtggtgcactcta--------------------------------atcgtagagagtcaacgtcaatttt-gat----tactgg---------aaaaagg----tta-aaag--------------------------aa------ggtagct------------------------tgatacttttagtgtcaagtg-ttatagcttttaattttg-----atacggtg-a------------ttaaga-ttgaggt------t-cgctgtgttcccccttttttttttt---------------------------agggggcgaagttgacttgcttgtcaacgattggcggctgatttaactaagctcctggagttttagatagttggtacgtcagttgttgctcttgtaagttactttttttttttt--a-acgcaaaggatgttgacta-aacggt-tttaatcg-acccgtcttg-aaacacggaccaagg------agtctaccaaatgcgcgagtgtttgggtg-aa--aaa-ccc-atacgcgaaatg-aaagtaagag---------gatgggatccc----------------------cgtcaaaaaaggagcaccatcggcc-ggctaataaa--------ctttatcaagtttttggtctgag-caagagcgtatttgttaggaccc-gaaagatggtgaactatgcctgaatagggtgaagccagaggaaactctggtgga-agctcgt-agcgattctgacgtgcaaatcgatcgtcaaatttgggtataggggcgaaagactaatcgaaccat-------------------------------------------------------------------------------------------------------------------------------------------------------------------------------------------------------------------------------------------------------------------------------------------------------------------------------------------------------------------------------------------------------------------------------------------------------------------------------------------------------------------------------------------c-tagtagc-tggtttccgccgaagtttccctcaggatagcagaa-actcaat---actcagttttatgaggtaaagcgaatgattagaggccttggggt-tgaaacaacctt-aacctattctcaaa-ctttaaatatgtaagaagtt--caggttacttaa-------ttgaac-ctgtgaccct----tt-cgaatg-t--gagtttctagtgggccattwtt-ggt-----------------------------------------------------------------------------------------------------------------------------------------------------------------------------------------------------------------------------------------------------------------------------------------------------------------------------------------aagcagaactggcgatgc-gggatgaaccg-aacgt-tgagttaaggtgccagaatgcacgctcatt-tagacaccacaaaaggtgttagttcatctagacagcaggacggtggccatggaagtcggaatccgctaagga--gtgtgtaacaactcacctg-ccgaatgaacta-gccctgaaaatggatggcgcttaagcgtgct-acctatactcaaccgtca-aggta---aa-------tg------cga----------------------------------tgctttgacgagta--ggc-ggacgtggggat----------ag------------------tgaagaagctttgggcgtgagcctgagtgaaactgtc-tctagtgcagatcttggtggtagtagcaaatatt-caaatg-aga-------------actttg-aagactgaag--tggagaaaggttccatgtgaacagcagttggacat-ggg-ttagtcgatcctaagagataggttaac-tccgtttt--------------aaagttgtgttatttttt------------------------------------------------------------------------------------------------------------------------tttaacaccttcc-tatcgaaa-gggaatccggttaatattccggaaccaggat-------atgggtg----------------------------------ttgcggtaacg--caaatgaactt-ggagacgccagcgagagccctgggaag-agtt---atcttttcttctt-aacaaacta-------------------------------------------------------------------aattttaccctgaaa--tcagattacctggagatagggt----tacatgtttggtaga-gcagtgc--at----tttt---gta-ttgtcc---------ggtgcgc-tctcgacggcccttgaaaatcc-aagggaa------------------a-g-----aatc--atcttc--------------------------------atgcctggtcgtactcataaccgcagcaggtctccaa-ggt-gaac-agcctctag-ttgatagaataatgtagataa-gggaagtcggcaaattagatccgtaacttc-gggaaaaggattggctctaagagttgg-gtatgttgggct-gcttactgaagcca--ggaacctaagaag-------ggactactggaaattttcggatgg---------------------------------------------------------------------------------------------------------------aaagtggacctttctttgggtacttgttgtctaaagttt---------------------gtagtatttctc------tctttattgcagaggatttaccagtat-acaattaacaactggctta-gaactggtacggacaaggggaa-tctgactgtctaattaaaacatagctttgcgatggccag-----aaagtggtg-ttgacgcaaagtg-atttctg-cccagtgctctgaatgtcaaag--tgaagaaattcaa-ccaagcgcggg-taaacggcgggagtaactatgact--------------------------------------------------------------------------------------------------------------------------------------------------------------------------------------------------------------------------------------------------------------------------------------------------------------------------ct-----------------------------------------------------------------------------------------------------------------------------------------------------------------------------------------------------------------------------------------------------------------------------------------------------------------------------------------------------------------------------------------------------------------------------------------------------------------------------------cttaaggta---gccaaa-tgcctcgtcatctaattagtgacgcg--catgaatggatt-aacgagattcccactgtccctatctactatctagcgaaaccac--agccaagggaacgggcttggcaaaatcag--cggggaaagaagaccctgttgagcttgactctagtttgaca-ttgtgaaaagacatagggggtgtagaataagtgggagct------------------tcggcaacagtgaaataccactacccttatcg-tttttttacttatttgatggagtagaattgggagcaatc-----------------------------------------------------------------------------------ccactttctagcgttaaatcactttatgtg-----------------atgatctacgtcaaagacattgtcaggt-ggggagtttggctggggcggcacatctgttaaaagataacgcaggtgtcctaagggggactcaacgagaacagaaatctcgtgtagaacaaaagggtaaaagtccccttgattt--tgattttcagtgtgaatacaaaccatgaaagtgtggcctatcgatcctttag-----tcgctggaaat-----------------------------------------------------------tt-cagcctagaggtgtcagaaaagt-------------------------------------------------------------------------------------------------------------------------------------------------------------------------------------------------------------------------------------------------------------------------------------------------------------------------------------------------------------------------------------------------------------------------------------------------------------------------------------------------------------------------------------------------------------------------------------------------------------------------------------------------------------------------------------------------------------------------------------------------------------------------------------------------------------------------------------------------------------------------------------------------------------------------------------------------------------------------------------------------------------------------------------------------------------------taccacagggat---------------------------------------------------------------------------------------------------------------------------------------------------------------------------------------------------------------------------------------------------------------------------------------------------------------------------------------------------------------------------------------------------------------------------------------------aactggcttgtggcagccaagcgtttatagcgacgttgcttttt-gatccttcgatgtcggctcttcctatcata--ttgaagcagaattcaataagtgttggattgttcacccact----------------------------------------------------------------------------------------------------------------------------------------------------------------------------------------------------------------------------------------------------------------------------------------------------------------------------------------------------------------------------------------------------------------------------------aatagggaacgtgagtt-gggtttagaccgtcgtg-agacaggttagttttaccctactg-atgaat-----------agttgttgcgatagtaattcaacttagtacgagaggaaccgttgattcggatatttggtatttgcggttagct---------------------------------------------------------------------------------------------------------------------------------------------------------------------------------------------------------------------------------------------------------------------------------------------------------------------------------------------------------------------------------------------------------------------
>AY601710.1/NG_060069.1_Rhizophydium_brooksianum
------------------------------------------------------------------------------------------------------------------------------------------------------------------------------------------------------------------------------------------------------------------------------------------------------------------------------------------------------------------------------------------------------------------------------------------------------------------------------------------------------------------------------------------------------------------------------------------------------------------------------------------------------------------------------------------------------------------------------------------------------------------------------------------------------------------------------------------------------------------------------------------------------------------------------------------------------------------------------------------------------------------------------------------------------------------------------------------------------------------------------------------------------------------------------------------------------------------------------------------------------------------------------------------------------------------------------------------------------------------------------------------------------------------------------------------------------------------------------------------------------------------------------------------------------------------------------------------------------------------------------------------------------------------------------------------------------------------------------------------------------------------------------------------------------------------------------------------------------------------------------------------------------------------------------------------------------------------------------------------------------------------------------------------------------------------------------------------------------------------------------------------------------------------------------------------------------------------------------------------------------------------------------------------------------------------------------------------------------------------------------------------------------------------------------------------------------------------------------------------------------------------------------------------------------------------------------------------------------------catggtctcaaatca-ggtaggaagacccgctgaac-ttaagcatatcaataagc-ggaggaaaagaaactaacaaggattcccctagtaacggcgagtgaagcgggaatagctcaaatttgaaatctcacta--t--------tttatag----tgcgaattgtagtttagagaaatg-t---tttcgaggtttaagattag---tacaagttctttggaacaaggc----------------------atca-----tagagggtgacaatcccgt-ctttgactaa-----ttat--taaa--tctcatatga-tacattttctaagagtcggtttgtt-tgggaatgcaga-ccaaaatgggtgg-taaataccatctaaag--ctaaa-tatt--ggcgagagaccgatagcgaac-aagtaccgtgagggaaagatgaaa-agaactttg----aaaagagagttaaat-----agtacgtgaaattgtc-aaaagggaaacgtttg-aaaccagtatt-gtaag-t-tattattcaact-----------attccttcg-----------------------------------------g--------------------attagtgtatttaa--------------------------ta-at-----ttatgagtcaacatcagtttg-att----tgttat---------aaaaagc----t-c-tagt--------------------------ca------tgtagcc------------------------------------ctttgggtg-ttatagatt-a--gagtc-----atataatg-g------------attgga-ctgagga------c-tgcagtgt----------t-attta-----------aa----------gatccttatcgcct-atgaagtacgttgtaaagattacttgtaaatt-----------------------ttatgat-agtatgattagtacggtt-------tggt---attatacc--a-acgcttaggatgttgacga-aatggt-tttaagcg-acccgtcttg-aaacacggaccaagg------agtctaacaaatatgcgagtatttgggtg-gt--aaa-ccc-ttatgcgtagtg-aaagcgaaaa---------ggtgggatact------------tt------acag---------ttgcaccatcgacc-gcgctaga-t--------tatt---actatctcagcgtgag-tatgagcatatttgctgggaccc-gaaagatggtgaactatgcctgaatagggtgaagtcagaggaaactctgatgga-ggctcgt-agcggttctgacgtgcaaatcgatcgtcaaatttgggtataggggcgaaagactaatcgaaccat-------------------------------------------------------------------------------------------------------------------------------------------------------------------------------------------------------------------------------------------------------------------------------------------------------------------------------------------------------------------------------------------------------------------------------------------------------------------------------------------------------------------------------------------c-tagtagc-tggttccctccgaagtttccctcaggatagcagaa-gctca-t---at-cagttttatgaggtaaagcgaatgattagaggccttgggga-tgtaacatcctt-aacctattctcaaa-ctttaaatatgtaagacgtt--ctcgtttcttaa-------ttgaac-ctgaa---ct----tt-cgaatg-a--gagcttctagtgggccattttt-ggt-----------------------------------------------------------------------------------------------------------------------------------------------------------------------------------------------------------------------------------------------------------------------------------------------------------------------------------------aagcagaactggcgatgc-gggatgaaccg-aacgt-tgagttaaggtgccggaatacacgctcatt-tagacaccacaaaaggtgttagttcatctagacagcaggacggtggccatggaagtcggaatccgctaagga--gtgtgtaacaactcacctg-ccgaatgaacta-gccctgaaaatggatggcgctcaagcgtgtt-acccatactcaaccgtca-tagta---aa-------ta------tga----------------------------------agctatgacgagta--gga-gggcgtggagg--t--------tg------------------taaagaagctttagatgtgaatctaagtgaaacagcc-tctagtgcagatcttggtggtagtagcaaatatt-caaatg-aga-------------actttg-aagactgaag--tggagaaaggttccatgtgaacagcagttggacat-ggg-ttagtcgatcctaagagatagggaaac-tccgtttt----------a---aag-----ttataattat----------------------------------------------------------------------------------------------------------------------------a-taacgtc-tatcgaaa-gggtatcaggttaatattcctgaactaggat-------atggata---at----t------------------------gtacggtaacg--taagtaaactc-ggagacgtcagtaggaatcctgggaag-agtt---ctcttttcttttt-gacta-a----------------------------------------------tt-------------------a-----tcaccatgaaa--tcgacttagtcggagatatggt----ttcatattaggcaaa-gcagtat--aa----cttt---gta-ctgtcc---------ggtgcat-tcctaacgatccttgaaaatcc-gagggaa------------------a-g-----attc--attttc--------------------------------atacctagtcgtactcataaccgcagcaggtctccaa-ggt-gaac-agcctctag-ttgatagaacaatgtagataa-gggaagtcggcaaaatagatccgtaacttc-gggaaaaggattggctctaagggttga-gtataatgggtc-ttttatcgaagtat--agggattattcga-------ggattgagt-tttag--------------caatatt---------------------------------------------------------------------------------------------------acgagaact-tcttatgaacctt-----------atgc---ctagat--------t----ttagat-tggtt----------------t--cgaccttccgttat-acaattaacaaccaactta-gaactggtacggacaaggggaa-tctgactgtctaattaaaacatagcattgcgatggccag-----aaagtggtg-ttgacgcaatgtg-atttctg-cccagtgctctgaatgtcaaag--tgaagaaattcaa-ccaagcgcggg-taaacggcgggagtaactatgact--------------------------------------------------------------------------------------------------------------------------------------------------------------------------------------------------------------------------------------------------------------------------------------------------------------------------ct-----------------------------------------------------------------------------------------------------------------------------------------------------------------------------------------------------------------------------------------------------------------------------------------------------------------------------------------------------------------------------------------------------------------------------------------------------------------------------------cttaaggta---gccaaa-tgcctcgtcatctaattagtgacgcg--catgaatggatt-aacgagattcccactgtccctatctactatctagcgaaaccac--agccaagggaacgggcttggcaaaatcag--cggggaaagaagaccctgttgagcttgactctagtttgaca-ttgtgaaaaaacatagggggtgtagaataagtgggagct----------------t--cggcaacagtgaaataccactacccttatcg-tttttttacttattcaatgaagcaggattggttatca--------------------------------------------------------------------------------tga--ccaccttctagcgttaaaa---tagtt------tatc-ta-------tttacctgggttgaagacattgtcaggt-ggggagtttggctggggcggcacatctgttaaaaaataacgcaggtgtcctaaggggaactcatgaagaacagaaatcttcagtagaacaaaagggtaaaagttcccttgattt--tgattttcagtgtgaatacaaaccatgaaagtgtggcctatcgatcctttag-----tcgctgggtat-----------------------------------------------------------tt-cagcctagaggtgtcagaaaagt-------------------------------------------------------------------------------------------------------------------------------------------------------------------------------------------------------------------------------------------------------------------------------------------------------------------------------------------------------------------------------------------------------------------------------------------------------------------------------------------------------------------------------------------------------------------------------------------------------------------------------------------------------------------------------------------------------------------------------------------------------------------------------------------------------------------------------------------------------------------------------------------------------------------------------------------------------------------------------------------------------------------------------------------------------------------taccacagggat---------------------------------------------------------------------------------------------------------------------------------------------------------------------------------------------------------------------------------------------------------------------------------------------------------------------------------------------------------------------------------------------------------------------------------------------aactggcttgtggcagccaagcgttcatagcgacgttgcttttt-gatccttcgatgtcggctcttcctatcatt--gagaagcagaattctcaaagcgtcggattgttcacccgcc----------------------------------------------------------------------------------------------------------------------------------------------------------------------------------------------------------------------------------------------------------------------------------------------------------------------------------------------------------------------------------------------------------------------------------aatagggaacgtgagct-gggtttagaccgtcgtg-agacaggttagttttaccctactg-atgaa---g--------ggttatcgcaatagtaattaaacttagtacgagaggaaccgtttattcgcataattggtttttgcggttagttgaaaagctagtgccgcgaagctaccatgcgtaggattacgg----------------------------------------------------------------------------------------------------------------------------------------------------------------------------------------------------------------------------------------------------------------------------------------------------------------------------------------------------------------------------
>AY601711/AY546686_Chytridiomycota_Incertae_Sedis_Chytridiomycetes_Polychytriales_Incertae_Sedis_Polychytrium_Polychytrium_aggregatum
-----------------------------------------------------------------------------------------------------------------------------------------------------------------------------------------------------------------------------------------------------------------------------------------------------------------------------------------------------------------------------------------------------------------------------------------------------------------------------------------------------------------------------------------------------------------------------------------------------------------------------------------------------------------------------------------------------------------------------------------------------------------------------------------------------------------------------------------------------------------------------------------------------------------------------------------------------------------------------------------------------------------------------------------------------------------------------------------------------------------------------------------------------------------------------------------------------------------------------------------------------------------------------------------------------------------------------------------------------------------------------------------------------------------------------------------------------------------------------------------------------------------------------------------------------------------------------------------------------------------------------------------------------------------------------------------------------------------------------------------------------------------------------------------------------------------------------------------------------------------------------------------------------------------------------------------------------------------------------------------------------------------------------------------------------------------------------------------------------------------------------------------------------------------------------------------------------------------------------------------------------------------------------------------------------------------------------------------------------------------------------------------------------------------------------------------------------------------------------------------------------------------------------------------------------------------------------------------------------------acttggtctcaaatca-ggcaagattacccgctgaac-ttaagcatatcaataagc-ggaggaaaagaaaataacaatgattcccctagtaacggcgagtgaagcgggaaaagctcaaatttgaaatctcctggc----------tttgtca----ggcgaattgtagtttaaagaatct-t---tttcggggacagg-cgggg---tataagtcctttggaacaaggc----------------------atcg-----tagagggtgacaatcccgt-tcacgatccc-----gcca--ttgg--ccctatgtga-taagatttcaaagagtcgggttgtt-tgggaatgcagc-cctaaatgggtgg-taaataccatctaaag--ctaaa-tatt--ggcgagagaccgatagcgaac-aagtaccgtgagggaaagatgaaa-agaactttg----aaaagagagttaaat-----agtacgtgaaattgtc-aatagtgaacggttta-gaactattgtttgtcct-g-ggaaaatcaatt-----------ggtccaagc-----------------------------------------g--------------------gccagtgcactttt--------------------------cc-tc-----ggacaggtcaacatcagtttgggct----cgggat---------aaaaagc----t-c-catg--------------------------cgcctc--ggcaagt--------------------------------------------------------g--gagtg-----ctgtcccg-g------------accgga-ctgagga------c-tgcagcac----------agtcata-----------gg----------atagccagtcgcct-cagtgcgtacggatgtaaacagcatgctgatt-----------------------gcgtctagtgcggacggagctcggtg-------ggtgatttctctcct--g-tcgcttaggatgttgacga-aatggt-tttaagcc-acccgtcttg-aaacacggaccaagg------agtctaacatatctgcgagtttttgggtg-cc--aaa-ccc-ataagcgcaatg-aaagtgaata---------agatgggatcc------------tc------g------------gagcaccatcgacc-ggtctgga-t--------tttt---ttga--tagatctgag-ttagagcatatatgttaggaccc-gaaagatggtgaactaagcctgaatagggtgaagccagaggaaactctggtgga-agctcgt-agcggttctgacgtgcaaatcgatcgtcgaatttgggtttaggggcgaaagactaatcgaaccat-------------------------------------------------------------------------------------------------------------------------------------------------------------------------------------------------------------------------------------------------------------------------------------------------------------------------------------------------------------------------------------------------------------------------------------------------------------------------------------------------------------------------------------------c-tagtagc-tggttccctccgaagtttccctcaggatagcagaa-gctcatt---at-cagttttatgaggtaaagcgaatgattagaggccttgggga-tgaaacatcctt-aacctattctcaaa-ctttaaatatgtaagacgcc--ttggttacttga-------gtgaac-cttgg---c-----tt-tgaatg-a--gagcttctagtgggccattttt-ggt-----------------------------------------------------------------------------------------------------------------------------------------------------------------------------------------------------------------------------------------------------------------------------------------------------------------------------------------aagcagaactggcgatgc-gggatgaaccg-aacgt-cgagttaaggcgccggaatatacgcttata-tagacaccacaaaaggtgttggttcatctagacagcaggacggtggccatggaagtcggaatccgctaagga--gtgtgtaacaactcacctg-ccgaatgaacca-gccctgaaaatggatggcgctcaagcgtatt-gcctatactcgaccgtca-gggtt---aa--------a------cta----------------------------------ggctctgacgagta--gga-gggcgtggaggt-t--------tg------------------tgacgaagctttgggcgtgagcctgagtgaaacggcc-tctagtgcagatcttggtggtagtagcaaatatt-caaatg-aga-------------actttg-aagactgaag--tggagaaaggttccatgtgaacagcagttggacat-ggg-ttagtcgatcctaagagatagggaaacatccgtttt----------a---atgttgt-gcaattcact----------------------------------------------------------------------------------------------------------------------------tgcaccgcc-tatcaaaa-gggtatcaggttaatattcctgaactgggat-------gtggata---gt----t------------------ttttaattgcggcaacg--caaatgaactc-ggagacgctggtagggatccccggaag-agtt---atcttttcttttt-aacca-a----------------------------------------------tt-------------------g-----aaaccctgaaa--tcggattaaccggagatagggt----ttgatgttgggtaga-gcatctc--aa----tttt---gag-gtgtcg---------ggagcgt-tcctgacggcccttgaaaatcc-gagggaa------------------a-g-----aata--attttc--------------------------------acacctagtcgtactcataaccgcagcaggtctccaa-ggt-taac-agcctctag-ttgatagaataatgtaggtaa-gggaagtcggcaaaatagatccgtaacttc-gggaaaaggattggctctaagggttgg-gtgcattgggct-ggggtttgaaggct--tgggaccgatctg-------ggactactctagctt--------------cacggca---------------------------------------------------------------------------------------------------ggagcggac-ccggactggacct-----------gagttggacggcc--------tcagcatgggccggttt--cggc----------c--ggtccgtctggtgc-acaattaacaaccaactta-gaactggtgcggacaaggggaa-tctgactgtctaattaaaacatagcattgcgatggccag-----aaagtggtg-ttgacgcaatgtg-atttctg-cccagtgctctgaatgtcaaag--tgaagaaattcaa-ccaagcgcggg-taaacggcgggagtaactatgact--------------------------------------------------------------------------------------------------------------------------------------------------------------------------------------------------------------------------------------------------------------------------------------------------------------------------ct-----------------------------------------------------------------------------------------------------------------------------------------------------------------------------------------------------------------------------------------------------------------------------------------------------------------------------------------------------------------------------------------------------------------------------------------------------------------------------------cttaaggta---gccaaa-tgcctcgtcatctaattagtgacgcg--catgaatggatt-aacgagattcccactgtccctatctactatctagcgaaaccac--agccaagggaacgggcttggcagaatcag--cggggaaagaagaccctgttgagcttgactctagtttgaca-ttgtggaaagacatagggggtgtagaataagtgggagcc----------------t--cggcaacagtgaaataccactacccttatcg-tttttctacttattcaatgaagcaggaatgggcgtca--------------------------------------------------------------------------------tgc--ccagattctagcgttaagg---tatct------cagc-at------accgacctgggttgaagacattgtcaggt-ggggagtttggctggggcggcacatctgttaaaagataacgcaggtgtcctaaggggagctcaacgagaacagaaatctcgtgtagaataaaagggtaaaagctcccttgattt--tgattttcagtgtgaatacaaaccatgaaagtgtggcctatcgatcctttag-----tcgctgggtat-----------------------------------------------------------tt-cagcctagaggtgtcagaaaagt-------------------------------------------------------------------------------------------------------------------------------------------------------------------------------------------------------------------------------------------------------------------------------------------------------------------------------------------------------------------------------------------------------------------------------------------------------------------------------------------------------------------------------------------------------------------------------------------------------------------------------------------------------------------------------------------------------------------------------------------------------------------------------------------------------------------------------------------------------------------------------------------------------------------------------------------------------------------------------------------------------------------------------------------------------------------taccacagggat---------------------------------------------------------------------------------------------------------------------------------------------------------------------------------------------------------------------------------------------------------------------------------------------------------------------------------------------------------------------------------------------------------------------------------------------aactggcttgtggcagccaagcgttcatagcgacgttgcttttt-gatccttcgatgtcggctcttcctatcatt--gagaagcagaattctcaaagcgtcggattgttcacccgct----------------------------------------------------------------------------------------------------------------------------------------------------------------------------------------------------------------------------------------------------------------------------------------------------------------------------------------------------------------------------------------------------------------------------------aatagggaacgtgagct-gggtttagaccgtcgtg-agacaggttagttttaccctactg-atgaa---g--------ggatatcgcaatagtaattcaacccagtacgagaggaaccgttgattcgcataattggtatttgcggttagctgaaaagctagtgccgcgaagctaccatgcgttggattatgg----------------------------------------------------------------------------------------------------------------------------------------------------------------------------------------------------------------------------------------------------------------------------------------------------------------------------------------------------------------------------
>AY635821/DQ273779_Chytridiomycota_Incertae_Sedis_Chytridiomycetes_Rhizophydiales_uncultured_Rhizophydium_sp_JEL317
-----------------------------------------------------------------------------------------------------------------------------------------------------------------------------------------------------------------------------------------------------------------------------------------------------------------------------------------------------------------------------------------------------------------------------------------------------------------------------------------------------------------------------------------------------------------------------------------------------------------------------------------------------------------------------------------------------------------------------------------------------------------------------------------------------------------------------------------------------------------------------------------------------------------------------------------------------------------------------------------------------------------------------------------------------------------------------------------------------------------------------------------------------------------------------------------------------------------------------------------------------------------------------------------------------------------------------------------------------------------------------------------------------------------------------------------------------------------------------------------------------------------------------------------------------------------------------------------------------------------------------------------------------------------------------------------------------------------------------------------------------------------------------------------------------------------------------------------------------------------------------------------------------------------------------------------------------------------------------------------------------------------------------------------------------------------------------------------------------------------------------------------------------------------------------------------------------------------------------------------------------------------------------------------------------------------------------------------------------------------------------------------------------------------------------------------------------------------------------------------------------------------------------------------------------------------------------------------------------------ccttggtctcaaatca-ggtaggagtacccgctgaac-ttaagcatatcaataagc-ggaggaaaagaaactaacaaggattcccttagtaacggcgagtgaagcgggaagagctcaaatttgaaatctcac--------------ctctgg----tgcgaattgtagtttagagaaacg-t---tttcgggcttgacggtagg---tacaagttcattggaacatgac----------------------atca-----tagagggtgaaaatcccgt-ctttgaccta-----ctgt--tcaa--gtctatatga-tacgttttccaagagtcggattgtt-tgggaatgcagt-ccaaaatgggtgg-taaataccatctaaag--ctaaa-tatt--ggcgagagaccgatagcgaac-aagtaccgtgagggaaagatgaaa-agaactttg----aaaagagagttaaac-----agtacgtgaaattgtc-aaaagggaaacgtttg-aaaccagtatt-gcatg-c-aagaatttagct------------gtggttta-----------------------------------------t--------------------tgcagtgtcctttt--------------------------tt-gt-----ttgcaagtcaacatcagtttg-att----tggagt---------aaaaagc----t-a-aagg--------------------------aa------ggtggcc-------------------------------------ttcgggtg-ttatagcct-t--tagtt-----ctgctctg-a------------attgga-ctgaggt------c-tgcagctt----------t--------------------------------------------------------------------------------------------------------------------------------------------------------tgcttaggatgttgacga-aatggt-tttaagcg-acccgtcttg-aaacacggaccaagg------agtctaacatgtatgcgagtatttgggtg-gc--aaa-ccc-ttatgcgtaatg-aaagtgaaaa---------ggtgggattcc------------tc-------tgg---------atgcaccatcgacc-gcgccaga-t--------tatt---gctatctcggcgtgag-tatgagcatatatgctgggaccc-gaaagatggtgaactatacctgaatagggtgaagccagaggaaactctggtgga-ggctcgt-agcggttctgacgtgcaaatcgatcgtcaaatttgggtataggggcgaaagactaatcgaaccat-------------------------------------------------------------------------------------------------------------------------------------------------------------------------------------------------------------------------------------------------------------------------------------------------------------------------------------------------------------------------------------------------------------------------------------------------------------------------------------------------------------------------------------------c-tagtagc-tggttccctccgaagtttccctcaggatagcagaa-gctca-t---at-cagttttatgaggtaaagcgaatgattagaggccttgggga-tgtaacatcctt-aacctattctcaaa-ctttaaatatgtaagacgtt--caggtttcttaa-------ttgaac-ctgaa---ct----tt-cgaatg-a--gagcttctagtgggccattttt-ggt-----------------------------------------------------------------------------------------------------------------------------------------------------------------------------------------------------------------------------------------------------------------------------------------------------------------------------------------aagcagaactggcgatgc-gggatgaaccg-aacgt-tgagttaaggtgccggaatacacgctcatt-tagacaccacaaaaggtgttagttcatctagacagcaggacggtggccatggaagtcggaacccgctaagga--gtgtgtaacaactcacctg-ccgaatgaacta-gccctgaaaatggatggcgctcaagcgtgtt-acccatactcaaccgtca-gggta---aa--------a------tgc----------------------------------ggctctgacgagta--gga-gggcgtggagg--t--------tg------------------tgtagaagcttaagacgtaagtctgagtgaaacagcc-tctagtgcagatcttggtggtagtagcaaatatt-caaatg-aga-------------actttg-aagactgaag--tggagaaaggttccgtgtgaacagcagttggacac-ggg-ttagtcgatcctaagagatagggaaac-tctgtttg----------a---aag-----gtgcaatt-t----------------------------------------------------------------------------------------------------------------------------g-caccgtc-tatcgaaa-gggtatcaggttaatattcctgaactgggat-------gtggatt---ct----t------------------------gtacggtaacg--taactaaactc-ggagacgcctgtagggatcctgggaag-agtt---ctcttttcttttt-gactg-a----------------------------------------------tt-------------------a-----tcaccatgaaa--tcgacttggtcggagaaatggt----ttcatatcaggcaaa-gcagcat--aa----cttt---gtg-ctgtcc---------ggtgcat-tcctaacggtccttgaaaatcc-gagggaa------------------a-g-----attc--attttc--------------------------------acacctagtcgtactcataaccgcagcaggtctccaa-ggt-gaac-agcctctag-ttgatagaacaatgtagataa-gggaagtcggcaaaatagatccgtaacttc-gggataaggattggctctaagggttgg-gtatattgggcc-agtttctgcagcct--tggattgagactt-------ggactgagt-tgctt--------------cacggcg---------------------------------------------------------------------------------------------------acgaggacc-ttgattcgatctt-----------tggt---gaacga--------t----tctggc-tgctc----------------t--cgggcgtctgatat-acaattaacaaccaactta-gaactggtacggacaaggggaa-tctgactgtctaattaaaacatagcattgcgatggccag-----aaagtggtg-ttgacgcaatgtg-atttctg-cccagtgctctgaatgtcaaag--tgaagaaattcaa-ccaagcgcggg-taaacggcgggagtaactatgact--------------------------------------------------------------------------------------------------------------------------------------------------------------------------------------------------------------------------------------------------------------------------------------------------------------------------ct-----------------------------------------------------------------------------------------------------------------------------------------------------------------------------------------------------------------------------------------------------------------------------------------------------------------------------------------------------------------------------------------------------------------------------------------------------------------------------------cttaaggta---gccaaa-tgcctcgtcatctaattagtgacgcg--catgaatggatt-aacgagattcccactgtccctatctactatctagcgaaaccac--agccaagggaacgggcttggcaaaatcag--cggggaaagaagaccctgttgagcttgactctagtttgaca-ttgtgaaaaaacatagagggtgtagaataagtgggagct----------------t--cggcgccggtgaaataccactacctttatcg-tttttttacttattcaatgaagcaggattggttatca--------------------------------------------------------------------------------tga--ccaccttctagcgttacgc---cagtt------tatc-tg-------gtaacctgggttgaagacattgtcaggt-ggggagtttggctggggcggcacatctgttaaaaaataacgcaggtgtcctaagggggactcatggagaacagaaatctccagtagaacaaaagggtaaaagtccccttgattt--tgattttcagtgtgaatacaaaccatgaaagtgtggcctatcgatcctttag-----tcgctgggtat-----------------------------------------------------------tt-cagcctagaggtgtcagaaaagt-------------------------------------------------------------------------------------------------------------------------------------------------------------------------------------------------------------------------------------------------------------------------------------------------------------------------------------------------------------------------------------------------------------------------------------------------------------------------------------------------------------------------------------------------------------------------------------------------------------------------------------------------------------------------------------------------------------------------------------------------------------------------------------------------------------------------------------------------------------------------------------------------------------------------------------------------------------------------------------------------------------------------------------------------------------------taccacagggat---------------------------------------------------------------------------------------------------------------------------------------------------------------------------------------------------------------------------------------------------------------------------------------------------------------------------------------------------------------------------------------------------------------------------------------------aactggcttgtggcagccaagcgttcatagcgacgttgcttttt-gatccttcgatgtcggctcttcctatcatt--gagaagcagaattctcaaagcgtcggattgttcacccgcc----------------------------------------------------------------------------------------------------------------------------------------------------------------------------------------------------------------------------------------------------------------------------------------------------------------------------------------------------------------------------------------------------------------------------------aatagggaacgtgagct-gggtttagaccgtcgtg-agacaggttagttttaccctactg-atgaa---g--------ggttatcgcaatagtaactaaacttagtacgagaggaaccgtttattcgcataattggtttttgcggttag-----------------------------------------------------------------------------------------------------------------------------------------------------------------------------------------------------------------------------------------------------------------------------------------------------------------------------------------------------------------------------------------------------------------------
>AY635823/DQ273781_Chytridiomycota_Incertae_Sedis_Chytridiomycetes_Rhizophydiales_Rhizophydiaceae_Rhizophydium_Rhizophydium_sphaerotheca
-----------------------------------------------------------------------------------------------------------------------------------------------------------------------------------------------------------------------------------------------------------------------------------------------------------------------------------------------------------------------------------------------------------------------------------------------------------------------------------------------------------------------------------------------------------------------------------------------------------------------------------------------------------------------------------------------------------------------------------------------------------------------------------------------------------------------------------------------------------------------------------------------------------------------------------------------------------------------------------------------------------------------------------------------------------------------------------------------------------------------------------------------------------------------------------------------------------------------------------------------------------------------------------------------------------------------------------------------------------------------------------------------------------------------------------------------------------------------------------------------------------------------------------------------------------------------------------------------------------------------------------------------------------------------------------------------------------------------------------------------------------------------------------------------------------------------------------------------------------------------------------------------------------------------------------------------------------------------------------------------------------------------------------------------------------------------------------------------------------------------------------------------------------------------------------------------------------------------------------------------------------------------------------------------------------------------------------------------------------------------------------------------------------------------------------------------------------------------------------------------------------------------------------------------------------------------------------------------------------acagcacctcaaatca-tacaggaatacccgctgaac-ttaagcatatcaataagc-ggaggaaaagaaactaacaaggattcccctagtaacggcgagtgaagcgggaaaagctcaaatttgaaatctc---------------ccaccag----ggcgaattgtagtttaaagagtcg-c---aatcgaagaccga-acgtg---cacaagttctttggaacgagac----------------------atca-----gagagggtgagaatcccgt-ggatggtgc------gttt--gtgt--ttttgtgtga-ggcgtgctcgaagagtcggtttgtt-tgggaatgcaga-cc-aaatgggtgg-taaatagcatccaagg--ctaaa-tatt--ggcgagagaccgatagcgaac-aagtaccgtgagggaaagatgaaa-agaactttg----aaaagagagttaaa------agtgcgtgaaattgtc-aaaagggaaacgtttg-gaaccagttgg-gacgt-t-gcaaagcccacc-----------att-----------------------------------------------------------------------ggtgggtggtc--------------------------gt-gc-----gtctgggccaggaggggtttg-gcg----tgggtg---------aaaaagc----c-c-gggg--------------------------aa------ggtagcc--------------------------------------attggtg-ttatagccc-t--gggtg-----atagcctg-t------------gctgga-ct-----------------------------------------------------------------------------------------------------------------------------------------------------------------------------------------------tttgctggcga-aatggg-ttcaagcg-acccgtcttg-aaacacggaccaagg------agtctaacatgtatgcgagtatttgggtg-gc--aaa-ccc-tgatgcgaaatg-aaagtgaaag---------ggtgggatcct------------cg-------------------gagcaccatcggcc-gcatcc---t--------gcgc---aggc--agggtgtgag-cacgagcatatatgctgggaccc-gaaagatggtgaactatgcctgaatagggtgaagccagaggaaactctggtgga-ggctcgt-agcggttctgacgtgcaaatcgatcgtcgaatttgggtataggggcgaaagactaatcgaaccat-------------------------------------------------------------------------------------------------------------------------------------------------------------------------------------------------------------------------------------------------------------------------------------------------------------------------------------------------------------------------------------------------------------------------------------------------------------------------------------------------------------------------------------------c-tagtagc-tggttccctccgaagtttccctcaggatagcagaa-gctcgg----aa-cagttttatgaggtaaagcgaatgattagaggccttgggga-tgtaagatcctt-aacctattctcaaa-ctttaaatatgtaagacgct--caggttgcttaa-------ttgaac-ctggg---c-----ta-cgaatg-a--gagcttctagtgggccattttt-ggt-----------------------------------------------------------------------------------------------------------------------------------------------------------------------------------------------------------------------------------------------------------------------------------------------------------------------------------------aagcagaactggcgatgc-gggatgaaccg-aacgt-tgagttaaggtgccggaatgcacgctcatt-tagataccacaaaaggtgttggttcatttagacagcaggacggtggccatggaagtcggaacccgctaagga--gtgtgtaacaactcacctg-ccgaatgaacta-gccctgaaaatggatggcgctaaagcgtgat-acccatactcaaccgtc----------------------------------------------------------------tttcgagacgagta--gga-gggcgtggagg--t--------tg------------------tgaggaagccttgggcgtgagcctgggtgaaacggcc-tctagtgcagatcttggtggtagtagcaaatatt-caaaag-aga-------------actttg-aagactgaag--tggagaaaggttccgtgtgaacagcagttggacac-ggg-tgagtcgatcctaagagataggggaga-tctgtttc----------a---aag--gt-gcaattg---------------------------------------------------------------------------------------------------------------------------------cgccgtc-tatcgaaa-gggcatacggttaatattccgtaactgggaa-------gtggaca---t------------------------------gtgcggcaacg--caaacgaactt-ggagacgcccgtgtggaccctgggaag-agtt---ttcttttcttttt-gactg-c----------------------------------------------ca-------------------a-----gcgccttgaaa--tcgacttggtcggagcagaggc----ttggaggcaggcaga-gcagcac--gc----gttt---gtg-ttgtcc---------ggagcgt-tcgcaacggcccgtgaaaatcc-gagggag------------------a-g-----tg------tttc--------------------------------acacctagtcgtactgataaccgcagcaggtctccaa-ggt-gaag-agcctctag-ttgatagaacaatgtaggtaa-gggaagtcggcaaaatagatccgtaacttt-gggaaaaggattggctctaagggttgt-ctcttcggag------------------------------------------------------------------------------------------------------------------------------------------------------------------------------------------------------------------------------------------------------------------------------------------aatgaacaaccgactta-gaactggtacggacaaggggaa-tctgactgtctaattaaaacatagcattgtgaaggcctt-----tgca-ggtg-ttgacacaatgtg-atttctg-cccagtgctctgaatgtcaaag--tgaagaaattcaa-ccaagcgcggg-taaacggcgggagtaactatgact--------------------------------------------------------------------------------------------------------------------------------------------------------------------------------------------------------------------------------------------------------------------------------------------------------------------------ct-----------------------------------------------------------------------------------------------------------------------------------------------------------------------------------------------------------------------------------------------------------------------------------------------------------------------------------------------------------------------------------------------------------------------------------------------------------------------------------cttaaggta---gccaaa-tgcctcgtcatctaattagtgacgcg--catgaatggatt-aacgagattcccactgtccctatctactatctagcgaaaccac--agccaagggaacgggcttggcaaaatcag--cggggaaagaagaccctgttgagcttgactctagtttgaca-ttgtgaaaaaacatagagggtgtagcataggtgggagct----------------t--cggcaaccgtgaaataccactacctttatcg-tttttttacttattcaatgaagcagggctggttgtca--------------------------------------------------------------------------------tga--ccacgttctagcgttacgg---tacct------tgtg-tg-------ccaacctgggttgaagacattgtcaggt-ggggagtttggctggggcggcacatctgttaaaagataacgcaggtgtcccaaggggaactcatggagaacagaaatctccagtagaacaaaagggtaaaagtttccttgattt--tgattttcagtgtgaatacaaaccatgaaagtgtggcctatcgatcctttag-----tcgctgggtat-----------------------------------------------------------tt-cagcctagaggtgtcagaaaagt-------------------------------------------------------------------------------------------------------------------------------------------------------------------------------------------------------------------------------------------------------------------------------------------------------------------------------------------------------------------------------------------------------------------------------------------------------------------------------------------------------------------------------------------------------------------------------------------------------------------------------------------------------------------------------------------------------------------------------------------------------------------------------------------------------------------------------------------------------------------------------------------------------------------------------------------------------------------------------------------------------------------------------------------------------------------taccacagggat---------------------------------------------------------------------------------------------------------------------------------------------------------------------------------------------------------------------------------------------------------------------------------------------------------------------------------------------------------------------------------------------------------------------------------------------aactggcttgtggcagccaagcgttcatagcgacgttgcttttt-gatccttcgatgtcggctcttcctatcatt--gagaagcagaattctcaaagcgtcggattgttcacccgcc----------------------------------------------------------------------------------------------------------------------------------------------------------------------------------------------------------------------------------------------------------------------------------------------------------------------------------------------------------------------------------------------------------------------------------aatagggaacgtgagct-gggtttagaccgtcgtg-agacaggttagttttaccctactg-atgaa---g--------tgttgtcgcaatagtaataaaacttagtacgagaggaactgttttttcgcatcattggtttttgcggtta------------------------------------------------------------------------------------------------------------------------------------------------------------------------------------------------------------------------------------------------------------------------------------------------------------------------------------------------------------------------------------------------------------------------
>AY635825/DQ273783_Chytridiomycota_Incertae_Sedis_Chytridiomycetes_Chytridiales_Chytriomycetaceae_Chytridiales_sp_JEL187
-----------------------------------------------------------------------------------------------------------------------------------------------------------------------------------------------------------------------------------------------------------------------------------------------------------------------------------------------------------------------------------------------------------------------------------------------------------------------------------------------------------------------------------------------------------------------------------------------------------------------------------------------------------------------------------------------------------------------------------------------------------------------------------------------------------------------------------------------------------------------------------------------------------------------------------------------------------------------------------------------------------------------------------------------------------------------------------------------------------------------------------------------------------------------------------------------------------------------------------------------------------------------------------------------------------------------------------------------------------------------------------------------------------------------------------------------------------------------------------------------------------------------------------------------------------------------------------------------------------------------------------------------------------------------------------------------------------------------------------------------------------------------------------------------------------------------------------------------------------------------------------------------------------------------------------------------------------------------------------------------------------------------------------------------------------------------------------------------------------------------------------------------------------------------------------------------------------------------------------------------------------------------------------------------------------------------------------------------------------------------------------------------------------------------------------------------------------------------------------------------------------------------------------------------------------------------------------------------------------cattggtctcaaatca-gacaaggcgacccgctgaac-ttaagcatatcagtaagc-ggaggaaaagaaaccaacagggattcccttagtaacggcgagtgaagggggaaaagctcaaaattaaaatctggcaggactt------gatcttg----tccgaattgtagtttaaagaaacg-t---tttcgggggtggc-tgggg---tccaagtccattggaatgtggc----------------------gcca-----tagagggtgatagccccgt---acggccct-----gcac--ccac--tcctatatga-tacgttttctaagagtcgtatagct-tgagaatgctgtgctaagatgggagg-taaataccttctaaag--ctaaa-tact--ggcgagagaccgatagcgaac-aagtaccgtgagggaaagttgcaa-agaactttg----aaaagagagttaaac-----agtacgtgaaattgtc-caaagggaaacgcttc-gacaccctcgc-gcggrgcccagtcatcagcc------------------------------------------------------------------------ctagtcttactggggcgcattggc-------------------------------tcggtgctctggcagaaggtaggttagttt----tggggt---------agaaagc------cggtgg--------------------------aa------ggtagct---------------------------------gtttattcagtg-ttatagccg-------ctggttgatgccctg-g------------aattga-ccgagga------c-tcttgctgccacgttggggaagctt-----------------------------------------------------------cctcctttctcgagcggctggaaaacaacctagttgatttctggttttttgtttcgggtgagataggttgtgtaccactttgt---gtgcataggatcttctgag-aacggt-tcgaagcg-acccgtcttg-aaacacggaccaagg------agtccaacacacaggcgagtctttgggtg-tc--aaa-ccc-ttgggcgaaatg-aaagtaattt---------ctcaggtgcca-------------------ctcctgtcatagggacgcagcatcggccggatctcgagg--------ttta---ccaa--aggatctgag-taggagcctgtttgttgggaccc-gaaagatgatgaactatacttgagtagggtgaagtcagaggaaactctgatgga-agctcgt-agcggttctgacgtgcaaatcgatcgtcaaacttgagtataggggcgaaagactaatcgaatcat-------------------------------------------------------------------------------------------------------------------------------------------------------------------------------------------------------------------------------------------------------------------------------------------------------------------------------------------------------------------------------------------------------------------------------------------------------------------------------------------------------------------------------------------c-taatggc-tggttcctcgtgaagtttccctcaggatagctggc-gctcatt---aatcagttttacaaggtaaagcgaatgattagaggtttgggggc-tgtaatagcctt-cgcctattctcaaa-ctttaaatttgtaagttgct--agggtttcttaa-------ctgaac-cttgg---tg----tc-tgaatg-a--gagcgtttagtgggccattttt-ggt-----------------------------------------------------------------------------------------------------------------------------------------------------------------------------------------------------------------------------------------------------------------------------------------------------------------------------------------aagcagaactggcgatgt-gggatgaacca-aacgt-tgagttaaggcgcc-aaacatacgctcatg-tagacaccacaaaaggtgttggttcatctagacagcaggacggtggccatggaagttggaatccgctaagga--gtgtgtaacaactcacctg-ccgaatgaacca-gccctgaaaatggatggcgcttaagcgtgtg-gcctatactcgacccttg-ggcta---agctgcaac---------------------------------------------tggctcaaggagta--acg-aggcgcagaggtcct---------------------------gcgtagaagtgtgggggtaacctcgcatggagcggcc-tctggtgcagatcttggtggtagtagcaaatatt-caaatg-gga-------------actttg-aagactgaag--tggggaagggttccgtgtgaacagcagttgatcac-ggg-ttagtcggtcctaagagatagggaagc-tccgtttc--------------aacgtgg-gcaattcact----------------------------------------------------------------------------------------------------------------------------ttgcccctc-tatcgaaa-gggaatctggttaatattccagaactgcaat-------gtggatattt-------------------------------ctgcggtaacg--caaccgaactc-agcgacgccagctgggcccccgggaag-agtt---ctctcttcttttt-aaccaacta-----------------------------------------------------------------------cagccgtggaa--tctgtttaacaggcgatacggt----tcaatgttgggtaaa-gcagtgc--gc----cttt---gtg-ctgtcc---------ggtgcgg-ttcagacggcccttgaaaagct-gagggag------------------a-c-----aatg--attttc--------------------------------acatgtagccgtacccataaccgcagcaggtctccaa-ggt-taac-agcctctag-ttgatagaacaatgtagataa-gggaagtcggcaaaatagatccgtaacttc-gggataaggattggctctgaggattgg-gtgcattggcct-gcagtcacgatggcttgggaaccaggctg-------ggactacttttgccgcaaggc------------------------------------------------------------------------------------------------------------------gagggcggacccggcttagattctgggactgacggttgtaggacgca---------------------------agctgattaaacccggccttgcattcggtgt-acaataaacaatcaactca-gaactggtacggaccaggggaa-tctgactgtctaattaaaacatagcattgcgacggccag-----aaagtggtg-ttaacgcaatgtg-atttctg-cccagtgctctgaatgtcaaag--tgaagaaattcaa-ccaagcgcggg-taaacggcgggagtaactatgact--------------------------------------------------------------------------------------------------------------------------------------------------------------------------------------------------------------------------------------------------------------------------------------------------------------------------ct-----------------------------------------------------------------------------------------------------------------------------------------------------------------------------------------------------------------------------------------------------------------------------------------------------------------------------------------------------------------------------------------------------------------------------------------------------------------------------------cttaaggta---gccaaa-tgcctcgtcatctaattagtgacgcg--catgaatggatt-aacgagattcccactgtccctatctactatctagcgaaaccac--agccaagggaacgggcttggcataatcag--cggggaaagaagaccctgttgagcttgactctagtttgaca-ttgtgaaaagacatgaggggtgtagaatatatgggaggg----------------gcaacccgcaagtgaaataccataaccttcattg-tttttttacttatccaattaaacggggttggcgttcattcg---------------------------------------------------------------------------------ccatcttctgggcttaagggactttgcgtt-----------------ctgacccgggttggagacagtgtcagat-ggggagtttggctggggcggcacatctgttaaataataacgcaggtgtcctaaggggggctcaacgagaacagaaatctcgtgtagagcaaaagggcaaaagcccccttgattt--tgattttcagtgtgaatacaaaccatgaaagtgtggcctatcgatcctttag-----tcgctgggtat-----------------------------------------------------------tt-cagcctagaggtgtcagaaaagt-------------------------------------------------------------------------------------------------------------------------------------------------------------------------------------------------------------------------------------------------------------------------------------------------------------------------------------------------------------------------------------------------------------------------------------------------------------------------------------------------------------------------------------------------------------------------------------------------------------------------------------------------------------------------------------------------------------------------------------------------------------------------------------------------------------------------------------------------------------------------------------------------------------------------------------------------------------------------------------------------------------------------------------------------------------------taccacagggat---------------------------------------------------------------------------------------------------------------------------------------------------------------------------------------------------------------------------------------------------------------------------------------------------------------------------------------------------------------------------------------------------------------------------------------------aactggcttgtggcagccaagcgttcatagcgacgttgcttttt-gatccttcgatgtcggctcttcctatcatg-ccgcaagcagaattgcgcaagtgttggattgttcacccact----------------------------------------------------------------------------------------------------------------------------------------------------------------------------------------------------------------------------------------------------------------------------------------------------------------------------------------------------------------------------------------------------------------------------------aatagggaacgtgagct-gggtttagaccgtcgtg-agacaggttagttttaccctactg-atgaag-----------gggtatcgcaagagtaatttcacttagtacgagaggaaccgtgaattcgcatacttggt-----------------------------------------------------------------------------------------------------------------------------------------------------------------------------------------------------------------------------------------------------------------------------------------------------------------------------------------------------------------------------------------------------------------------------------
>AY635826/DQ273784_Chytridiomycota_Incertae_Sedis_Chytridiomycetes_Chytridiales_Chytriomycetaceae_Entophlyctis_Entophlyctis_helioformis
--------------------------------------------------------------------------------------------------------------------------------------------------------------------------------------------------------------------------------------------------------------------------------------------------------------------------------------------------------------------------------------------------------------------------------------------------------------------------------------------------------------------------------------------------------------------------------------------------------------------------------------------------------------------------------------------------------------------------------------------------------------------------------------------------------------------------------------------------------------------------------------------------------------------------------------------------------------------------------------------------------------------------------------------------------------------------------------------------------------------------------------------------------------------------------------------------------------------------------------------------------------------------------------------------------------------------------------------------------------------------------------------------------------------------------------------------------------------------------------------------------------------------------------------------------------------------------------------------------------------------------------------------------------------------------------------------------------------------------------------------------------------------------------------------------------------------------------------------------------------------------------------------------------------------------------------------------------------------------------------------------------------------------------------------------------------------------------------------------------------------------------------------------------------------------------------------------------------------------------------------------------------------------------------------------------------------------------------------------------------------------------------------------------------------------------------------------------------------------------------------------------------------------------------------------------------------------------------------------------------------------------------------------------------------------------------------agtaacggcgagtgaagcgggaacagctcaaatttgaaatctcactgt----------ttcacag----tgcgaattgtagtttagagaagcg-c---tttcgaacctagt-ctggg---tacaagttctttggaacaagac----------------------atca-----tagagggtgagaatcccgt-ccatgatcca-----ggtc--ctag--gtttatgtga-tgcgttttccaagagtcggtttgtt-tgggaatgcaga-ccaaaatgggtgg-taaataccatctaaag--ctaaa-tact--ggcgagagaccgatagcgaac-aagtaccgtgagggaaagatgaaa-agaactttg----aaaagagagttaaac-----agtacgtgaaattgtc-aaaagggaaacgcttg-aaaccagtatt-gtgcg-g-tctaattcagta-----------catcagccg--------------------------------------------------------------atgtatgcacttta--------------------------gg-cc-----gtgcgagtcaacatcagtttg-gga----cgcggt---------aaaaaga----cta-gcgg--------------------------aa------tgtggcc-------------------------------------ttcgggtg-ttatagccg-c--tagtc----aatgcagtg-t------------cctgga-ctgagga------a-cgcagcgt----------tacttgg-----------gg----------accactgtcgccct-ctggctcgacgctaaacgactacatgtagatg-----------------------tttagcactcgagtcgaggcccgg---------cggatgtaccacacc--a-gcgctttggatgttgacga-aatggt-tttaaacg-acccgtcttg-aaacacggaccaagg------agtctaacatatatgcgagtatttgggtg-tc--aaa-ccc-ttatgcgcaatg-aaagtgaaca---------ggtgggatctt--------------------tatt---------gagcaccatcgacc-gggccatg-g-a------ttta---tcta--tcggtctgag-taagagcatacatgttgggaccc-gaaagatggtgaactatgcctgaatagggtgaagccagaggaaactctggtgga-ggctcgt-agcggttctgacgtgcaaatcgatcgtcaaatttgggtataggggcgaaagactaatcgaaccat-------------------------------------------------------------------------------------------------------------------------------------------------------------------------------------------------------------------------------------------------------------------------------------------------------------------------------------------------------------------------------------------------------------------------------------------------------------------------------------------------------------------------------------------c-tagtagc-tggttccctccgaagtttccctcaggatagcaaaa-gctcgt----at-cagttttatgaggtaaagcgaatgattagaggccttggggc-tgtaacagcctt-aacctattctcaaa-ctttaaatatgtaagacgct--tgggtttcttga----attatgaac-ctagg---ca----tg-cgaatg-a--gagcttttagtgggccattttt-ggt-----------------------------------------------------------------------------------------------------------------------------------------------------------------------------------------------------------------------------------------------------------------------------------------------------------------------------------------aagcagaactggcgatgc-gggatgaaccg-aacgt-cgagttaaggtgccggaatgcacgctcatt-tagacaccacaaaaggtgttagttcatctagacagcaggacggtggccatggaagtcggaacccgctaagga--gtgtgtaacaactcacctg-ccgaatgaacta-gccctgaaaatggatggcgctcaagcgtgct-acccatactcgaccgtca-aagta---aa-------ga------cga----------------------------------ggctttgacgagta--gga-gggcgtggaggt-t--------tg------------------tgacgaagctttggacgtgagtccgagtcgaacagcc-tctagtgcagatcttggtggtagtagcaaatatt-caaatg-aga-------------actttg-aagactgaag--tggagaaaggttccatgtgaacagcagttggacat-ggg-ttagtcggtcctaagagatagggaaac-tctgtttg----------a---aagttgcggtattctgta----------------------------------------------------------------------------------------------------------------------------ccgccggcc-tatcgaaa-gggtatccggttaatattccggaactgggat-------gtggatt---ct----t------------------------gtgcggcaacg--cgaatgaactt-ggagacgccggtagggaccctggaaag-agtt---atcttttcttttt-gactg-a----------------------------------------------ct-------------------a-acacagaccctggaa--tcggtttagccggagatagggt----ggtgtgtcaggcaga-gcgcttg--ct----attttactaa-gcgtcc---------ggtgcgt-tcctaacggcccttgaaaatcc-aagggaa------------------a-g-----agtattattctc--------------------------------acacccagccgtactcataaccgcagcaggtctccaa-ggt-gaac-agcctctag-ttgatagaacaatgtagataa-gggaagtcggcaaaatagatccgtaacttc-gggaaaaggattggctctaagggttgg-gcaagtttgggg-cagtgtcgatgctg-ttgctagtgatttgcgtgcttggactactggattcgctctggttaa------------------------------------------------------------------------------------------------------------------------ctaggcgtgctta-----------tcgcttggcggca--------g----cgggta-tgctg----------------c--cttttcttaagctt-gcgattaacaaccaactta-gaactggtacggacaaggggaa-tctgactgtctaattaaaacatagcattgcgatggccag-----aaagtggtg-ttgacgcaatgtg-atttctg-cccagtgctctgaatgtcaaag--tgaagaaattcaa-ccaagcgcggg-taaacggcgggagtaactatgact--------------------------------------------------------------------------------------------------------------------------------------------------------------------------------------------------------------------------------------------------------------------------------------------------------------------------ct-----------------------------------------------------------------------------------------------------------------------------------------------------------------------------------------------------------------------------------------------------------------------------------------------------------------------------------------------------------------------------------------------------------------------------------------------------------------------------------cttaaggta---gccaaa-tgcctcgtcatctaattagtgacgcg--catgaatggatt-aacgagattcccactgtccctatctactatctagcgaaaccac--agccaagggaacgggcttggcagaatcag--cggggaaagaagaccctgttgagcttgactctagtttgaca-ttgtgaaaagacatggggggtgtagaataagtgggagct----------------t--cggcgccggtgaaataccactacccccatcg-tttttttacttattcaatgaagcagggctggttatca--------------------------------------------------------------------------------tga--ccaccttctagcattaagc---actct------tgta-gt-------gtgacctgggttgaagacattgtcaggt-ggggagtttggctggggcggcacatctgttaaaagataacgcaggtgtcctaaggggaactcatcgagaacagaaatctcgagtagaacaaaagggtaaaagtttccttgattt--tgattttcagtgtgaatacaaaccatgaaagtgtggcctatcgatcctttag-----tcgcttggtat-----------------------------------------------------------tt-aagcctagaggtgtcagaaaagt-------------------------------------------------------------------------------------------------------------------------------------------------------------------------------------------------------------------------------------------------------------------------------------------------------------------------------------------------------------------------------------------------------------------------------------------------------------------------------------------------------------------------------------------------------------------------------------------------------------------------------------------------------------------------------------------------------------------------------------------------------------------------------------------------------------------------------------------------------------------------------------------------------------------------------------------------------------------------------------------------------------------------------------------------------------------taccacagggat---------------------------------------------------------------------------------------------------------------------------------------------------------------------------------------------------------------------------------------------------------------------------------------------------------------------------------------------------------------------------------------------------------------------------------------------aactggcttgtggcagccaagcgttcatagcgacgttgcttttt-gatccttcgatgtcggctcttcctatcatt--gagaagcaaaattctcaaagcgtcggattgttcacccgcc----------------------------------------------------------------------------------------------------------------------------------------------------------------------------------------------------------------------------------------------------------------------------------------------------------------------------------------------------------------------------------------------------------------------------------aacagggaacgtgagct-gggtttagaccgtcgtg-agacaggttagttttaccctactg-atggg---t-a------cgttatcgcaatagtaattcaacttagtacgagaggaaccgttgattcgcataattggta----------------------------------------------------------------------------------------------------------------------------------------------------------------------------------------------------------------------------------------------------------------------------------------------------------------------------------------------------------------------------------------------------------------------------------
>AY635827/DQ273785_Chytridiomycota_Incertae_Sedis_Chytridiomycetes_Chytridiales_Chytridiaceae_Dendrochytridium_Dendrochytridium_crassum
-----------------------------------------------------------------------------------------------------------------------------------------------------------------------------------------------------------------------------------------------------------------------------------------------------------------------------------------------------------------------------------------------------------------------------------------------------------------------------------------------------------------------------------------------------------------------------------------------------------------------------------------------------------------------------------------------------------------------------------------------------------------------------------------------------------------------------------------------------------------------------------------------------------------------------------------------------------------------------------------------------------------------------------------------------------------------------------------------------------------------------------------------------------------------------------------------------------------------------------------------------------------------------------------------------------------------------------------------------------------------------------------------------------------------------------------------------------------------------------------------------------------------------------------------------------------------------------------------------------------------------------------------------------------------------------------------------------------------------------------------------------------------------------------------------------------------------------------------------------------------------------------------------------------------------------------------------------------------------------------------------------------------------------------------------------------------------------------------------------------------------------------------------------------------------------------------------------------------------------------------------------------------------------------------------------------------------------------------------------------------------------------------------------------------------------------------------------------------------------------------------------------------------------------------------------------------------------------------------------acctggtctcaaatca-gacaagacgacccgctgaac-ttaagcatatcagtaagc-ggaggaaaagaaactaacaaggattcccctagtaacggcgagtgaagcgggaaaagctcaattttgaaatctc-----------------cttcg----ggcgaattgtagtttagagaagcg-c---tttcggggatgaa-gccgg---cccaagtcgtctggaacgacgc----------------------gcca-----gagagggtgagagccccgt-tcg----gcc-----ggtc--gagt--ccctatgtga-tgtgtcttccaagagtcggatagct-tgggaatgctgt-ccaaaacgggtgg-taaataccatctaaag--ctaaa-tacg--ggcgagagaccgatagcgaac-aagtaccgtgagggaaagatgaaa-agaactttg----aaaagagagttaaa------agtacgtgaaattgtg-taaagggaaacgcttg-ataccagtatt-ggcgt-g-cgcagatcagcc-----------gttcatta------------------------------------------g--------------------ggcggtgcactctg--------------------------tg-ta-----cgccgggtcagcatcggttcg-acg----tggggt---------acaaagc----c-g-cggg--------------------------aa------ggtgaccc------------------------------------tctgggtg-ttatagccc-g--cggtc-----atgccccg-t------------gttgga-ccgagga------c-cgcagtcg----------cgctttt-----------gg----------ggaaccgttcgcct-tgcgccg-aagctaaccgacaacttgttgacg-----------------------tttggtg-tacagcgtacgcacgggc-------ggct---accacaac--a-cggcttaggatgctgacga-aatggt-ctcaaacg-acccgtcttg-aaacacggaccaagg------agtccaacacatgtgcgagtctttgggtg-gc--aaa-ccc-gagggcgcaatg-aaagtgaaag---------ggaacgagctt------------c----------g---------gcgcagttccgacc-ggtctgga-t--------tttt---ttga--tggatctgag-tgagagcacatgtgctgggaccc-gaaagatggtgaactatgcctggatagggtgaagccagaggaaactctggtgga-ggctcgc-agcggttctgacgtgcaaatcgatcgtcaaatctgggtataggggcgaaagactaatcgaaccat-------------------------------------------------------------------------------------------------------------------------------------------------------------------------------------------------------------------------------------------------------------------------------------------------------------------------------------------------------------------------------------------------------------------------------------------------------------------------------------------------------------------------------------------c-tagtagc-tggttccctccgaagtttccctcaggatagcagaa-gctcagt---at-cagttttatgaggtaaagcgaatgattagaggccttggggt-tgaaacaacctt-aacctattctcaaa-ctttaaatatgtaagaagtc--ctcgttacttga-------ttgaac-ctgga---c-----at-tgaatg-a--gagcttctagtgggccgttttt-ggt-----------------------------------------------------------------------------------------------------------------------------------------------------------------------------------------------------------------------------------------------------------------------------------------------------------------------------------------aagcagaactggcgatgc-gggatgaaccg-aacgt-cgagttaaggtgccggaatacacgctcat--cagacaccacaaaaggtgttagttcatctagacagcaggacggtggccatggaagtcggaacccgctaagga--gtgtgtaacaactcacctg-ccgaatgaacta-gccctgaaaatggatggcgctcaagcgtgtt-acccatactcgaccgtct-gggca---aa-------tg------cga----------------------------------ggcccagacgagta--gga-gggcgtggaggt-c--------cg------------------tgaagaagccttgggcgtgagcccgggtcgaacggcc-tctagtgcagatcttggtggtagtagcaaatatt-caaatg-aga-------------actttg-aagactgaag--tggaaaaaggttccgtgtgaacagcagttggacac-ggg-tcagccgatcctaagagatagggaagc-tccgtttc----------a---aag-tg--gcaatcgcc----------------------------------------------------------------------------------------------------------------------------------acac-tatcgaaa-gggcatccggttaatattccggagcgtcgat-------gtggata---tt----a------------------------gtgcggcaacg--caaatgaactt-ggagacgccggcgaggatcctgggaag-agtt---atcttttcttctt-aacca-a----------------------------------------------tc-------------------a-----gcaccctgaaa--tcggattatccggagatagggt----tt-gcgttgggtaga-gcgcccc--ag----tttg---tgg-gcgtcc---------ggtgcgt-tctcgacggcccttgaaaatcc-gagggaa------------------a-t-----aata--attttc--------------------------------acacgacgtcgtactcataaccgcagcaggtttccaa-ggt-gaac-agcctctag-ttgatagaacaatgtagataa-gggaagtcggcaaaatagatccgtaacttc-gggaaaaggattggctctaagggttgg-gtgcatcgggcc-agggttcaaagccc--ttggaccggtctg-------ggactacccgagctt--------------cacggcg---------------------------------------------------------------------------------------------------agggcggac-ccggactggacc------------gggggtggagggc--------t----ctggca-tgcct----------------c--acggcgtctggtgc-acgattaacaaccaactta-gaactggtacggacaaggggaa-tctgactgtctaattaaaacatagcattgcgatggccag-----aaagtggtg-ttgacgcaatgtg-atttctg-cccagtgctctgaatgtcaaag--tgaagaaattcaa-ccaagcgcggg-taaacggcgggagtaactatgact--------------------------------------------------------------------------------------------------------------------------------------------------------------------------------------------------------------------------------------------------------------------------------------------------------------------------ct-----------------------------------------------------------------------------------------------------------------------------------------------------------------------------------------------------------------------------------------------------------------------------------------------------------------------------------------------------------------------------------------------------------------------------------------------------------------------------------cttaaggta---gccaaa-tgcctcgtcatctaattagtgacgcg--catgaatggatt-aacgagattcccactgtccctatctactatctagcgaaaccac--agccaagggaacgggcttggcataatcag--cggggaaagaagaccctgttgagcttgactctattttgaca-ttgtgaaaaaacataaggggtgtagcataagtgggagcg----------------c--aagcgccagtgaaataccactacctttatcg-tttttttacttattcaatgaagcagggctggacctcac-------------------------------------------------------------------------------cgt--ccaccttctggtgttacgc---cgatt------cact-cg-------gcaacctgggttgaagacattgtcaggt-ggggagtttggctggggcggcacatctgttaaaagataacgcaggtgtcctaagggggactcaacgagaacagaaatctcgtgtagaacaaaagggtaaaagtccccttgattt--tgattttcagtgtgaatacaaaccatgaaagtgtggcctatcgatcctttag-----tcgctgggtat-----------------------------------------------------------tt-cagcctagaggtgtcagaaaagt-------------------------------------------------------------------------------------------------------------------------------------------------------------------------------------------------------------------------------------------------------------------------------------------------------------------------------------------------------------------------------------------------------------------------------------------------------------------------------------------------------------------------------------------------------------------------------------------------------------------------------------------------------------------------------------------------------------------------------------------------------------------------------------------------------------------------------------------------------------------------------------------------------------------------------------------------------------------------------------------------------------------------------------------------------------------taccacagggat---------------------------------------------------------------------------------------------------------------------------------------------------------------------------------------------------------------------------------------------------------------------------------------------------------------------------------------------------------------------------------------------------------------------------------------------aactggcttgtggcagccaagcgttcatagcgacgttgcttttt-gatccttcgatgtcggctcttcctatcatt--aagaagcagaattcttaaagtgtcggattgttcacccgcc----------------------------------------------------------------------------------------------------------------------------------------------------------------------------------------------------------------------------------------------------------------------------------------------------------------------------------------------------------------------------------------------------------------------------------aatagggaacgtgagct-gggtttagaccgtcgtg-agacaggttagttttaccctactg-atgaa---g--------ggttgtcgcaacagtaatcgaacttagtacgagaggaaccgttcgttcacataattggtttttgcggttggttgaaaagccagtgccgcgaagctaccatgtgtagggtaacgg----------------------------------------------------------------------------------------------------------------------------------------------------------------------------------------------------------------------------------------------------------------------------------------------------------------------------------------------------------------------------
>AY635829/DQ273787_Chytridiomycota_Incertae_Sedis_Chytridiomycetes_Rhizophlyctidales_Rhizophlyctidaceae_Rhizophlyctis_Rhizophlyctis_rosea
-----------------------------------------------------------------------------------------------------------------------------------------------------------------------------------------------------------------------------------------------------------------------------------------------------------------------------------------------------------------------------------------------------------------------------------------------------------------------------------------------------------------------------------------------------------------------------------------------------------------------------------------------------------------------------------------------------------------------------------------------------------------------------------------------------------------------------------------------------------------------------------------------------------------------------------------------------------------------------------------------------------------------------------------------------------------------------------------------------------------------------------------------------------------------------------------------------------------------------------------------------------------------------------------------------------------------------------------------------------------------------------------------------------------------------------------------------------------------------------------------------------------------------------------------------------------------------------------------------------------------------------------------------------------------------------------------------------------------------------------------------------------------------------------------------------------------------------------------------------------------------------------------------------------------------------------------------------------------------------------------------------------------------------------------------------------------------------------------------------------------------------------------------------------------------------------------------------------------------------------------------------------------------------------------------------------------------------------------------------------------------------------------------------------------------------------------------------------------------------------------------------------------------------------------------------------------------------------------------------acttggtctcaaatca-ggtaggaaaacccgctgaac-ttaagcatatcaataagc-ggaggaaaagaaactaacaaggattcccctagtaacggcgagtgaagcgggaacagctcaaatttgaaatctcacaggg---------ttacctg----tgcgaattgtagtttatagaaacg-t---tttcgggggtggc-tctgg---cataagtcctttggaataaggc----------------------atca-----tagagggtgagaatcccgt-ttatggtcag-----gtgt--ccgc--tcctatgtga-tacgttttctaagagtcggtttgtt-tgggaatgcaga-ccaaaatgggtgg-taaataccatctaaag--ctaaa-tatt--ggcgagagaccgatagcgaac-aagtaccgtgagggaaagatgaaa-agaactttg----aaaagagagttaaa------agtacgtgaaattgtc-aaaagggaaacgctta-aaaccagtatt-gcgtt-c-aggtaatcagcc-----------gctccttttgg------------------------------------------------------------ggcggtgcacttgc--------------------------ct-gt-----ttgcgggtcaacatcagtttg-gtt----cgggat---------aaaaagc----t-t-taag--------------------------aa------ggtggccc-----------------------------------ctcggggtg-ttatagctt-a--aagtc-----atgtctcg-g------------actgga-ctgaggt------c-tgcagtgt------------tattt-----------gg----------gtagccagtcgcct-cttgaaaccctgttgtagacagcatgctgact-----------------------acagctt-ggtctagggagcccggtt-------gggat--tccacacc--a-acacttaggatgttgacga-aatggt-tttaaacg-acccgtcttg-aaacacggaccaagg------agtctaacatatatgcgagtgtttgggtg-gc--aaa-ccc-ttacgcggaatg-aaagtgaact---------taggtgggatc------------tt------c--g---------gtgcaccatcgacc-ggtctgga-t--------tttt---ttga--tagatctgag-taagagcatatctgttgggaccc-gaaagatggtgaactatgcctgaatagggtgaagccagaggaaactctggtgga-ggctcgt-agcgattctgacgtgcaaatcgatcgtcaaatttgggtataggggcgaaagactaatcgaaccat-------------------------------------------------------------------------------------------------------------------------------------------------------------------------------------------------------------------------------------------------------------------------------------------------------------------------------------------------------------------------------------------------------------------------------------------------------------------------------------------------------------------------------------------c-tagtagc-tggttccctccgaagtttccctcaggatagcagaa-gctca-t---at-cagttttatgaggtaaagcgaatgattagaggccttggggt-tgaaacaacctt-aacctattctcaaa-ctttaaatatgtaagacgtt--ctggttacttaa-------ttgaac-ctgga---c-----at-cgaatg-a--gagcttctagtgggccattttt-ggt-----------------------------------------------------------------------------------------------------------------------------------------------------------------------------------------------------------------------------------------------------------------------------------------------------------------------------------------aagcagaactggcgatgc-gggatgaaccg-aacgt-tgagttaaggtgccggaatgcacgcttatt-tagacaccacaaaaggtgttagttcatctagacagcaggacggtggccatggaagtcggaatccgctaagga--gtgtgtaacaactcacctg-ccgaatgaacta-gccctgaaaatggatggcgctcaagcgtgct-acccatactcaaccgtca-gggta---at-------t-------cga----------------------------------ggctctgacgagta--gga-gggcgtggaggt-t--------tg------------------ttgaaaagctttggacgtgagtccgagtggaacagcc-tctagtgcagatcttggtggtagtagcaaatatt-caaatg-aga-------------actttg-aagactgaag--tggagaaaggttccatgtgaacagcagttggacat-ggg-ttagtcgatcctaagagatagggaagt-tccgtttc----------a---atg-tgt-ttgatttttc----------------------------------------------------------------------------------------------------------------------------a-aaccgac-tatcgaaa-gggcatccggttaatattccggaactgggat-------atggata---ct----t------------------------ttacggcaacg--taaatgaactc-ggagacgtcagctgggaccctgagaag-agtt---ctcttttcttttt-gactg-t----------------------------------------------ct-------------------a-----tcaccctgaaa--tcgacttgttcggagatagggt----tcaatgtcaggcaaa-gctctat--ac----tttt---gta-gggttc---------ggtgcgt-tccagacggtccttgaaaatcc-gagggag------------------a-g-----ttta--attttc--------------------------------atacccagtcgtactcataaccgcagcaggtctccaa-ggt-gaac-agcctctag-ttgatagaacaatgtagataa-gggaagtcggcaaaatagatccgtaacttc-gggaaaaggattggctctaagggttgg-gtgcatcgggct-atggttcaaagcct--tgggactgacctg-------ggactacccgagctt--------------cacggcg---------------------------------------------------------------------------------------------------agggcggac-ccgggtcggacct-----------gagtgtggagggc--------c----atggca-tgcct----------------taacgggcgtctggtgc-acaattaacaaccaactta-gaactggtacggacaaggggaa-tctgactgtctaattaaaacatagcattgcgatggccag-----aaagtggtg-ttgacgcaatgtg-atttctg-cccagtgctctgaatgtcaaag--tgaagaaattcaa-ccaagcgcggg-taaacggcgggagtaactatgact--------------------------------------------------------------------------------------------------------------------------------------------------------------------------------------------------------------------------------------------------------------------------------------------------------------------------ct-----------------------------------------------------------------------------------------------------------------------------------------------------------------------------------------------------------------------------------------------------------------------------------------------------------------------------------------------------------------------------------------------------------------------------------------------------------------------------------cttaaggta---gccaaa-tgcctcgtcatctaattagtgacgcg--catgaatggatt-aacgagattcccactgtccctatctactatctagcgaaaccac--agccaagggaacgggcttggcataatcag--cggggaaagaagaccctgttgagcttgactctagtttgaca-ttgtgaaaaaacatagggggtgtagaataagtgggagct----------------t--cggcgccggtgaaataccactacccttatcg-tttttttacttattcaatgaagcagggctggccttcac-------------------------------------------------------------------------------ggg--ccaccttctggtgttacgg---cactt------tacg-tg-------ctaacctgggttgaagacattgtcaggt-ggggagtttggctggggcggcacatctgttaaaagataacgcaggtgtcctaaggggggctcattgagaacagaaatctcaagtagaacaaaagggtaaaagcccccttgattt--tgattttcagtgtgaatacaaaccatgaaagtgtggcctatcgatcctttag-----tcgctgggtat-----------------------------------------------------------tt-cagcctagaggtgtcagaaaagt-------------------------------------------------------------------------------------------------------------------------------------------------------------------------------------------------------------------------------------------------------------------------------------------------------------------------------------------------------------------------------------------------------------------------------------------------------------------------------------------------------------------------------------------------------------------------------------------------------------------------------------------------------------------------------------------------------------------------------------------------------------------------------------------------------------------------------------------------------------------------------------------------------------------------------------------------------------------------------------------------------------------------------------------------------------------taccacagggat---------------------------------------------------------------------------------------------------------------------------------------------------------------------------------------------------------------------------------------------------------------------------------------------------------------------------------------------------------------------------------------------------------------------------------------------aactggcttgtggcagccaagcgttcatagcgacgttgcttttt-gatccttcgatgtcggctcttcctatcatt--gagaagcagaattctcaaagcgtcggattgttcacccgcc----------------------------------------------------------------------------------------------------------------------------------------------------------------------------------------------------------------------------------------------------------------------------------------------------------------------------------------------------------------------------------------------------------------------------------aatagggaacgtgagct-gggtttagaccgtcgtg-agacaggttagttttaccctactg-atgaa---g--------tgttatcgcaatagtaattcaacttagtacgagaggaaccgttgattcgcataattggtatttgcggttagctgaaaagctagtgccgcgaagctaccatgcgtcggattacgg----------------------------------------------------------------------------------------------------------------------------------------------------------------------------------------------------------------------------------------------------------------------------------------------------------------------------------------------------------------------------
>AY635830/DQ273789_Chytridiomycota_Incertae_Sedis_Chytridiomycetes_Incertae_Sedis_Incertae_Sedis_Catenomyces_Catenomyces_persicinus
[truncated: 924,251 more chars]
