# Supplementary material for: Long rDNA amplicon sequencing of insect-infecting nephridiophagids reveals their affiliation to the Chytridiomycota and a potential to switch between hosts
Source: Sci Rep. 2021 Jan 11;11:396. doi: 10.1038/s41598-020-79842-6 (PMC7801462; doi:10.1038/s41598-020-79842-6)
Supplement: Supplementary file 1 — Supplementary Information. [file 41598_2020_79842_MOESM1_ESM.zip › Supplementary_Data/GTR+F+I+G4.tree]

#NEXUS
begin taxa;
	dimensions ntax=120;
	taxlabels
	10_11_A_tess[&!name="Nephridiophaga_archimandrita"]
	77_L_verrucosa[&!name="Nephridiophaga_lucihormetica"]
	80_L_subcincta[&!name="Nephridiophaga_sp"]
	AATT01000242_AATT01000253_Chytridiomycota_Incertae_Sedis_Chytridiomycetes_Rhizophydiales_Incertae_Sedis_Batrachochytrium_Batrachochytrium_dendrobatidis_JEL423
	AB016010_DQ273796_Zoopagomycota_Zoopagomycotina_Incertae_Sedis_Zoopagales_Piptocephalidaceae_Kuzuhaea_Kuzuhaea_moniliformis
	ACDU01008455_ACDU01008455_Blastocladiomycota_Incertae_Sedis_Blastocladiomycetes_Blastocladiales_Blastocladiaceae_Allomyces_Allomyces_macrogynus_ATCC_38327
	ACSY01002289_ACSY01000770_Craspedida_Salpingoecidae_Salpingoeca_Salpingoeca_rosetta
	AF084618_AY026374_Craspedida_Codonosigidae_Monosiga_Monosiga_brevicollis
	AF164245_DQ273776_Chytridiomycota_Incertae_Sedis_Chytridiomycetes_Spizellomycetales_Powellomycetaceae_Powellomyces_sp_JEL95
	AF164247_DQ273778_Chytridiomycota_Incertae_Sedis_Chytridiomycetes_Spizellomycetales_Spizellomycetaceae_Gaertneriomyces_Gaertneriomyces_semiglobifer
	AF164253_DQ273815_Chytridiomycota_Incertae_Sedis_Chytridiomycetes_Lobulomycetales_Lobulomycetaceae_Lobulomyces_Lobulomyces_angularis
	AF164272_DQ273775_Chytridiomycota_Incertae_Sedis_Chytridiomycetes_Rhizophlyctidales_Rhizophlyctidaceae_Rhizophlyctis_Rhizophlyctis_harderi
	'AF164278.2_DQ273814.1_Arkaya_lepida'
	'AF164337.1_DQ273777.1_Monoblepharella_mexicana'
	AF349564_AY724688_Ministeriida_Capsasporidae_Capsaspora_Capsaspora_owczarzaki
	AGBC01000333_AF205941_Mucoromycota_Mucoromycotina_Incertae_Sedis_Mucorales_Lichtheimiaceae_Rhizomucor_Rhizomucor_miehei_CAU432
	'AH009039.2_HQ901700.1_Lacustromyces_hiemalis'
	'AH009044.2_AY349083.1_Chytridium_lagenaria'[&!name="AH009044.2_AY349083.1_JEL072_unidentified_species_no_2"]
	'AH009066.2_KJ668088.1_Gonapodya_sp.'
	AY546683_AY546688_Chytridiomycota_Incertae_Sedis_Chytridiomycetes_Cladochytriales_Cladochytriaceae_Cladochytrium_Cladochytrium_replicatum
	AY601707_DQ273766_Cryptomycota_Incertae_Sedis_Incertae_Sedis_Incertae_Sedis_Incertae_Sedis_Rozella_Rozella_sp_JEL347
	AY601708_DQ273768_Blastocladiomycota_Incertae_Sedis_Blastocladiomycetes_Blastocladiales_Physodermataceae_Physoderma_Physoderma_maydis
	'AY601710.1_NG_060069.1_Rhizophydium_brooksianum'
	AY601711_AY546686_Chytridiomycota_Incertae_Sedis_Chytridiomycetes_Polychytriales_Incertae_Sedis_Polychytrium_Polychytrium_aggregatum
	AY635821_DQ273779_Chytridiomycota_Incertae_Sedis_Chytridiomycetes_Rhizophydiales_uncultured_Rhizophydium_sp_JEL317
	AY635823_DQ273781_Chytridiomycota_Incertae_Sedis_Chytridiomycetes_Rhizophydiales_Rhizophydiaceae_Rhizophydium_Rhizophydium_sphaerotheca
	AY635825_DQ273783_Chytridiomycota_Incertae_Sedis_Chytridiomycetes_Chytridiales_Chytriomycetaceae_Chytridiales_sp_JEL187
	AY635826_DQ273784_Chytridiomycota_Incertae_Sedis_Chytridiomycetes_Chytridiales_Chytriomycetaceae_Entophlyctis_Entophlyctis_helioformis
	AY635827_DQ273785_Chytridiomycota_Incertae_Sedis_Chytridiomycetes_Chytridiales_Chytridiaceae_Dendrochytridium_Dendrochytridium_crassum
	AY635829_DQ273787_Chytridiomycota_Incertae_Sedis_Chytridiomycetes_Rhizophlyctidales_Rhizophlyctidaceae_Rhizophlyctis_Rhizophlyctis_rosea
	AY635830_DQ273789_Chytridiomycota_Incertae_Sedis_Chytridiomycetes_Incertae_Sedis_Incertae_Sedis_Catenomyces_Catenomyces_persicinus
	AY635833_DQ273793_Mucoromycota_Glomeromycotina_Glomeromycetes_Glomerales_Glomeraceae_Funneliformis_Funneliformis_mosseae
	AY635835_DQ273798_Chytridiomycota_Incertae_Sedis_Chytridiomycetes_Cladochytriales_Nowakowskiellaceae_Nowakowskiella_Nowakowskiella_elegans
	'AY635839.1_DQ273804.1_Oedogoniomyces_sp.'
	AY635843_DQ273812_Mucoromycota_Mucoromycotina_Incertae_Sedis_Mucorales_Mucoraceae_Cokeromyces_Cokeromyces_recurvatus
	AY635844_DQ273816_Chytridiomycota_Incertae_Sedis_Chytridiomycetes_Cladochytriales_Nowakowskiellaceae_Nowakowskiella_Endochytrium_sp_JEL_324
	DQ322622_DQ273823_Chytridiomycota_Incertae_Sedis_Chytridiomycetes_Rhizophydiales_Terramycetaceae_Boothiomyces_Boothiomyces_macroporosum
	DQ322628_DQ273811_Mucoromycota_Mucoromycotina_Incertae_Sedis_Endogonales_Endogonaceae_Endogone_Endogone_pisiformis
	'DQ536473.1_DQ273813.1_Phlyctochytrium_planicorne'
	DQ536475_DQ273819_Chytridiomycota_Incertae_Sedis_Chytridiomycetes_Incertae_Sedis_Synchytriaceae_Synchytrium_Synchytrium_decipiens
	DQ536477_DQ273821_Chytridiomycota_Incertae_Sedis_Chytridiomycetes_Spizellomycetales_Spizellomycetaceae_Phlyctochytrium_Spizellomycetales_sp_JEL355
	DQ536478_DQ273824_Chytridiomycota_Incertae_Sedis_Chytridiomycetes_Rhizophydiales_Kappamycetaceae_Kappamyces_Kappamyces_laurelensis
	DQ536481_DQ273829_Neocallimastigomycota_Incertae_Sedis_Neocallimastigomycetes_Neocallimastigales_Neocallimastigaceae_Cyllamyces_Cyllamyces_aberensis
	DQ536482_DQ273831_Chytridiomycota_Incertae_Sedis_Chytridiomycetes_Chytridiales_Incertae_Sedis_Chytriomyces_sp_JEL341
	DQ536483_DQ273832_Chytridiomycota_Incertae_Sedis_Chytridiomycetes_Chytridiales_Chytriomycetaceae_Rhizoclosmatium_Chytriomyces_sp_JEL378
	'DQ536484.1_DQ273834.1_Rhizidium_endosporangiatum'
	DQ536485_DQ273835_Chytridiomycota_Incertae_Sedis_Chytridiomycetes_Rhizophydiales_Rhizophydiaceae_Rhizophydium_Rhizophydium_sp_JEL316
	DQ536486_DQ536493_Chytridiomycota_Incertae_Sedis_Chytridiomycetes_Chytridiales_Chytriomycetaceae_Chytriomyces_Chytriomyces_sp_WB_235A
	DQ536487_DQ273836_Chytridiomycota_Incertae_Sedis_Chytridiomycetes_Chytridiales_Chytriomycetaceae_Chytriomyces_Chytriomyces_hyalinus
	DQ536488_DQ273837_Chytridiomycota_Incertae_Sedis_Chytridiomycetes_Rhizophydium_sp_MP8
	'EF432822.2_EF432822.2_Chytridiales_sp.'
	'EF443134.1_EF443139.1_Lobulomyces_poculatus'
	'EF443138.1_EF443143.1_Clydaea_vesicula'
	'EU828477.1_EU828505.1_Diplophlyctis_sp.'
	'EU828484.1_EU828513.1_Endochytrium_ramosum'
	Eukaryota_Opisthokonta_Nucleariidae_and_Fonticula_group_Aphelidea_Amoeboaphelidium_sp_PML-2014_JX967274-1
	Eukaryota_Opisthokonta_Nucletmycea_Fungi_Dikarya_Ascomycota_Pezizomycotina_Dothideomycetes_Capnodiales_Mycosphaerellaceae_Lecanosticta_acicola_GU214663
	Eukaryota_Opisthokonta_Nucletmycea_Fungi_Dikarya_Ascomycota_Pezizomycotina_Eurotiomycetes_Eurotiales_Aspergillaceae_Aspergillus_oryzae_MKZY01000013
	Eukaryota_Opisthokonta_Nucletmycea_Fungi_Dikarya_Ascomycota_Pezizomycotina_Leotiomycetes_Helotiales_Incertae_Sedis_Rhynchosporium_agropyri_KU844334
	Eukaryota_Opisthokonta_Nucletmycea_Fungi_Dikarya_Ascomycota_Pezizomycotina_Leotiomycetes_Helotiales_Sclerotiniaceae_Sclerotinia_sclerotiorum_1980_UF-70_CP017820
	Eukaryota_Opisthokonta_Nucletmycea_Fungi_Dikarya_Ascomycota_Pezizomycotina_Sordariomycetes_Xylariales_Diatrypaceae_Xylaria_sp_JS573_JWIU01000062
	Eukaryota_Opisthokonta_Nucletmycea_Fungi_Dikarya_Ascomycota_Saccharomycotina_Saccharomycetes_Saccharomycetales_Debaryomycetaceae_Meyerozyma-Candida_clade_Meyerozyma_guilliermondii_ATCC_6260_AAFM01000051
	Eukaryota_Opisthokonta_Nucletmycea_Fungi_Dikarya_Basidiomycota_Agaricomycotina_Agaricomycetes_Agaricales_Amanitaceae_Amanita_bisporigera_AY550243
	Eukaryota_Opisthokonta_Nucletmycea_Fungi_Dikarya_Basidiomycota_Agaricomycotina_Agaricomycetes_Polyporales_Coriolaceae_Coriolopsis_gallica_GBYM01000040
	Eukaryota_Opisthokonta_Nucletmycea_Fungi_Dikarya_Basidiomycota_Agaricomycotina_Agaricomycetes_Polyporales_Coriolaceae_Rigidoporus_microporus_GDMN01020310
	Eukaryota_Opisthokonta_Nucletmycea_Fungi_Dikarya_Basidiomycota_Agaricomycotina_Tremellomycetes_Cystofilobasidiales_Mrakiaceae_Mrakia_blollopis_BBPU01000047
	Eukaryota_Opisthokonta_Nucletmycea_Fungi_Dikarya_Basidiomycota_Pucciniomycotina_Pucciniomycetes_Pucciniales_Cronartiaceae_Cronartium_ribicola_GBSG01008323
	Eukaryota_Opisthokonta_Nucletmycea_Fungi_Mucoromycota_Mortierellomycotina_Incertae_Sedis_Mortierellales_Mortierellaceae_Mortierella_Hypochthonius_rufulus_LBFL01008604
	Eukaryota_Opisthokonta_Nucletmycea_Fungi_Mucoromycota_Mortierellomycotina_Incertae_Sedis_Mortierellales_Mortierellaceae_Mortierella_verticillata_NRRL_6337_AEVJ01000659
	Eukaryota_Opisthokonta_Nucletmycea_Fungi_Zoopagomycota_Entomophthoromycotina_Entomophthoromycetes_Entomophthorales_Entomophthoraceae_Entomophaga_aulicae_U35394
	Eukaryota_Opisthokonta_Nucletmycea_Fungi_Zoopagomycota_Kickxellomycotina_Incertae_Sedis_Harpellales_Legeriomycetaceae_Capniomyces_stellatus_LUVW01000002
	Eukaryota_Opisthokonta_Nucletmycea_Fungi_Zoopagomycota_Kickxellomycotina_Incertae_Sedis_Kickxellales_Kickxellaceae_Linderina_pennispora_MCFD01000222
	FJ009602_DQ273790_Mucoromycota_Glomeromycotina_Glomeromycetes_Glomerales_Glomeraceae_Rhizophagus_Rhizophagus_intraradices
	'FJ804149.1_FJ804153.1_Mesochytrium_penetrans'
	GBKV01014989_GBKV01014989_Eumetazoa_Bilateria_Chordata_Tunicata_Ascidiacea_Enterogona_Ciona_intestinalis
	GBYF01077849_GBYF01077849_Mucoromycota_Glomeromycotina_Glomeromycetes_Diversisporales_Gigasporaceae_Gigaspora_Gigaspora_margarita
	HE863886_HE863889_Mucoromycota_Glomeromycotina_Glomeromycetes_Diversisporales_Diversisporaceae_Diversispora_Diversispora_sp_EE1
	'HQ324138.1_HQ324139.1_Synchytrium_minutum'
	'HQ901769.1_HQ901708.1_Karlingiomyces_asterocystis'
	'JF796051.1_JF796052.1_Cylindrochytridium_johnstonii'
	KF586842_KF586842_Chytridiomycota_Incertae_Sedis_Chytridiomycetes_Gromochytriales_Gromochytriaceae_Gromochytrium_Gromochytrium_mamkaevae
	KJ631037_KJ631043_Craspedida_Incertae_Sedis_Paramonosiga_Paramonosiga_thecata
	KJ668051_KJ668090_Chytridiomycota_Incertae_Sedis_Monoblepharidomycetes_Monoblepharidales_Harpochytriaceae_Harpochytrium_Harpochytrium_sp_JEL290
	KJ668052_KJ668091_Chytridiomycota_Incertae_Sedis_Monoblepharidomycetes_Monoblepharidales_Gonapodyaceae_Gonapodya_Gonapodya_polymorpha
	KJ668057_KJ668096_Chytridiomycota_Incertae_Sedis_Monoblepharidomycetes_Monoblepharidales_Gonapodyaceae_Gonapodya_Gonapodya_prolifera
	KJ668066_KJ668105_Chytridiomycota_Incertae_Sedis_Monoblepharidomycetes_Monoblepharidales_Monoblepharidaceae_Monoblepharella_Monoblepharis_macrandra
	KT757415_KT757416_Acanthoecida_Acanthoecidae_Acanthoeca_spectabilis
	'LC176287.1_LC176292.1_Zygophlyctis_melosirae'
	LK023322_LK023322_Mucoromycota_Mucoromycotina_Incertae_Sedis_Mucorales_Lichtheimiaceae_Lichtheimia_Lichtheimia_ramosa
	MCFE01000866_MCFE01000866_Zoopagomycota_Entomophthoromycotina_Basidiobolomycetes_Basidiobolales_Basidiobolaceae_Basidiobolus_Basidiobolus_meristosporus_CBS_931_73
	MCFL01000080_MCFL01000080_Blastocladiomycota_Incertae_Sedis_Blastocladiomycetes_Blastocladiales_Catenaria_Catenaria_anguillulae_PL171
	MCGE01000082_MCGE01000067_Mucoromycota_Mucoromycotina_Incertae_Sedis_Mucorales_Cunninghamellaceae_Absidia_Absidia_repens
	MCGO01000275_MCGO01000365_Chytridiomycota_Incertae_Sedis_Chytridiomycetes_Chytridiales_Chytriomycetaceae_Rhizoclosmatium_Rhizoclosmatium_globosum
	MCGT01000083_MCGT01000083_Mucoromycota_Mucoromycotina_Incertae_Sedis_Mucorales_Cunninghamellaceae_Hesseltinella_Hesseltinella_vesiculosa
	MCOG01000947_MCOG01000947_Neocallimastigomycota_Incertae_Sedis_Neocallimastigomycetes_Neocallimastigales_Neocallimastigaceae_Neocallimastix_Neocallimastix_californiae
	'MG605053.1_MG605050.1_Volvorax_ingoldii'
	'MG605054.1_MG605051.1_Dangeardia_mamillata'
	'MG605055.1_MG605052.1_Lobulomycetales_sp.'
	'MH047187.1_Phanerochaete_chrysosporium'
	'MH047188.1_Clonostachys_rosea'
	'MH047190.1_Saccharomyces_cerevisiae'
	'MH047191.1_Leucosporidium_scottii'
	'MH047192.1_Cystobasidium_laryngis'
	'MH047193.1_Cladosporium_herbarum'
	'MH047194.1_Clavariopsis_aquatica'
	'MH047195.1_Ustilago_maydis'
	'MH047196.1_Trichoderma_reesei'
	'MH047198.1_Exobasidium_vaccinii'
	'MH047199.1_Phoma_sp.'
	'MH047200.1_Metschnikowia_reukaufii'
	'MH047201.1_Penicillium_brevicompactum'
	MWQC01000041_MWQC01000042_Ichthyophonae_Pseudoperkinsidae_Creolimax_Creolimax_fragrantissima
	'NG_017174.1_NG_027561.1_Rozella_allomycis'
	Nephridiophaga_blaberi_or_other_Christian[&!name="Nephridiophaga_blaberi"]
	Nephridiophaga_maderae_Christian[&!name="Nephridiophaga_maderae"]
	'Sample_34_1_consensus.fa_short_Otu001'[&!name="Nephridiophagid_from_F_auricularia"]
	'Sample_3_nephridio_Elliptorhina_javanica_run1_consensus.fa_Otu001'[&!name="Nephridiophaga_javanicae"]
	'Sample_4_5K_1_consensus.fa_long_Otu001'[&!name="Nephridiophaga_blattellae"]
	'Sample_7_8_1_consensus.fa_long_Otu0003'[&!name="Nephridiophaga_postici"]
	Y17504_DQ273771_Chytridiomycota_Incertae_Sedis_Monoblepharidomycetes_Monoblepharidales_Incertae_Sedis_Hyaloraphidium_Hyaloraphidium_curvatum
;
end;
begin trees;
	tree tree_1 = [&R] (10_11_A_tess:0.002038,((77_L_verrucosa:3.0E-6,80_L_subcincta:3.0E-6)[&label="99.8/100"]:0.026643,(((((((((((((AATT01000242_AATT01000253_Chytridiomycota_Incertae_Sedis_Chytridiomycetes_Rhizophydiales_Incertae_Sedis_Batrachochytrium_Batrachochytrium_dendrobatidis_JEL423:0.118686,AY635823_DQ273781_Chytridiomycota_Incertae_Sedis_Chytridiomycetes_Rhizophydiales_Rhizophydiaceae_Rhiz…
end;
begin figtree;
	set appearance.backgroundColorAttribute="Default";
	set appearance.backgroundColour=#ffffff;
	set appearance.branchColorAttribute="User selection";
	set appearance.branchColorGradient=false;
	set appearance.branchLineWidth=1.0;
	set appearance.branchMinLineWidth=0.0;
	set appearance.branchWidthAttribute="Fixed";
	set appearance.foregroundColour=#000000;
	set appearance.hilightingGradient=false;
	set appearance.selectionColour=#2d3680;
	set branchLabels.colorAttribute="User selection";
	set branchLabels.displayAttribute="Branch times";
	set branchLabels.fontName="sansserif";
	set branchLabels.fontSize=8;
	set branchLabels.fontStyle=0;
	set branchLabels.isShown=false;
	set branchLabels.significantDigits=4;
	set layout.expansion=297;
	set layout.layoutType="RECTILINEAR";
	set layout.zoom=208;
	set legend.attribute="label";
	set legend.fontSize=10.0;
	set legend.isShown=false;
	set legend.significantDigits=4;
	set nodeBars.barWidth=4.0;
	set nodeBars.displayAttribute=null;
	set nodeBars.isShown=false;
	set nodeLabels.colorAttribute="User selection";
	set nodeLabels.displayAttribute="Node ages";
	set nodeLabels.fontName="sansserif";
	set nodeLabels.fontSize=8;
	set nodeLabels.fontStyle=0;
	set nodeLabels.isShown=false;
	set nodeLabels.significantDigits=4;
	set nodeShapeExternal.colourAttribute="User selection";
	set nodeShapeExternal.isShown=false;
	set nodeShapeExternal.minSize=10.0;
	set nodeShapeExternal.scaleType=Width;
	set nodeShapeExternal.shapeType=Circle;
	set nodeShapeExternal.size=4.0;
	set nodeShapeExternal.sizeAttribute="Fixed";
	set nodeShapeInternal.colourAttribute="User selection";
	set nodeShapeInternal.isShown=false;
	set nodeShapeInternal.minSize=10.0;
	set nodeShapeInternal.scaleType=Width;
	set nodeShapeInternal.shapeType=Circle;
	set nodeShapeInternal.size=4.0;
	set nodeShapeInternal.sizeAttribute="Fixed";
	set polarLayout.alignTipLabels=false;
	set polarLayout.angularRange=0;
	set polarLayout.rootAngle=0;
	set polarLayout.rootLength=100;
	set polarLayout.showRoot=true;
	set radialLayout.spread=0.0;
	set rectilinearLayout.alignTipLabels=false;
	set rectilinearLayout.curvature=0;
	set rectilinearLayout.rootLength=100;
	set scale.offsetAge=0.0;
	set scale.rootAge=1.0;
	set scale.scaleFactor=1.0;
	set scale.scaleRoot=false;
	set scaleAxis.automaticScale=true;
	set scaleAxis.fontSize=8.0;
	set scaleAxis.isShown=false;
	set scaleAxis.lineWidth=1.0;
	set scaleAxis.majorTicks=1.0;
	set scaleAxis.minorTicks=0.5;
	set scaleAxis.origin=0.0;
	set scaleAxis.reverseAxis=false;
	set scaleAxis.showGrid=true;
	set scaleBar.automaticScale=true;
	set scaleBar.fontSize=10.0;
	set scaleBar.isShown=true;
	set scaleBar.lineWidth=1.0;
	set scaleBar.scaleRange=0.0;
	set tipLabels.colorAttribute="User selection";
	set tipLabels.displayAttribute="Names";
	set tipLabels.fontName="sansserif";
	set tipLabels.fontSize=8;
	set tipLabels.fontStyle=0;
	set tipLabels.isShown=true;
	set tipLabels.significantDigits=4;
	set trees.order=true;
	set trees.orderType="increasing";
	set trees.rooting=true;
	set trees.rootingType="User Selection";
	set trees.transform=false;
	set trees.transformType="cladogram";
end;
