# Supplementary material for: Long rDNA amplicon sequencing of insect-infecting nephridiophagids reveals their affiliation to the Chytridiomycota and a potential to switch between hosts
Source: Sci Rep. 2021 Jan 11;11:396. doi: 10.1038/s41598-020-79842-6 (PMC7801462; doi:10.1038/s41598-020-79842-6)
Supplement: Supplementary file 1 — Supplementary Information. [file 41598_2020_79842_MOESM1_ESM.zip › Supplementary_Data/README.txt]

cox2.linsi.fa: aligned, unfiltered COII sequences.
ssu.linsi.fa: aligned, unfiltered SSU rRNA gene sequences.
lsu.linsi.fa: aligned, unfiltered LSU rRNA gene sequences.
GTR+F+I+G4.tree: ML tree showing all taxa (uncollapsed nodes).
