# Supplementary material for: Long rDNA amplicon sequencing of insect-infecting nephridiophagids reveals their affiliation to the Chytridiomycota and a potential to switch between hosts
Source: Sci Rep. 2021 Jan 11;11:396. doi: 10.1038/s41598-020-79842-6 (PMC7801462; doi:10.1038/s41598-020-79842-6)
Supplement: Supplementary file 1 — Supplementary Information. [file 41598_2020_79842_MOESM1_ESM.zip › Supplementary_Data/ssu.linsi.fa]

>Nephridiophagid_from_Archimandrita_tesselata
---------------------tagtcatatgcttgtctcaaagattaagccatgcatgtctaagtataa-gtaaatt-aatac--g-gcgaaactgcgaatggctcattatatcagttatagtttacttgat-agt-----caa---ttactagatgg-ataactgtggtaattctagagctaatacatgctaaggttgat---------ccttcgggagaccagtatttattagcctcggccgacatgtccca--ttgcg-----ggatg---------aggtggggagtcatgat-aacttcacggatcgctgccggaa------------tgggggcgatgtatcattcaaatttct-gccctatca-ac--tagttggtaggatagagg-cctaccaaggtattgacggg-taacggggaattagggttcga--ttccggag-agggagcct-gagagacggcta-ccacatcc--aagga-gggcagcaggcgcgcaaattacccaatcctgacgc---agggaggtagtgacaataaatatcaatttcggacctaa---gggttcgggatgt-ggaatgagtggaaagtaaagaactctacta-aagcaattggagggcaagcctggt-------------------------------------------------------------------------------------------------------------------------------------------------------------------------------------------------------------------------------------------------------------------------------------------------------------------------------------------------------------------------------------------------------------------------------------------------------------------------------------------------------------------------------------------------------------------------------------------------------------------------------------------------------------------------------------------------------------------------------------------------------------------------------------------------------------------------------------------------------------------------------------------------------------------------------------------------------------------------------------------------------------------------------------------------------gccagcagccgcggtaattccagctccaatagcgtatattaaagttgttgcagttaaaacgctcgtagtcggacctgggc--gcgggggcgg--------------gtggactc-------tgcctgtaggggcgg----ag----------ggctg-------------gctgaccccgggt----ctt----ttccgcccgga-------gcgcggg------ccc------------------------------cttgattggg-agtttg-------------------cgta---ggacgg-ggggatattactgtgaggaaattagagtgctcaaag-caggcg-g--------gagccggaata-gattagcat-ggaataatagaataggac-tt---gt---cctgttt-t--gtt-g-gtc-------------------------------------------------------------agcaggg-ttgagtaatgattaatag-gagcagttgggggcgttagtattc-cgttgcc--ag-aggtgaaattcttagacttac-ggaggactaactaatgcgaaagcattcg-ccaaggatgtttt-cattgatcaa-gaacgaaagttaagggatcgaagatgattagagaccgtcctagtc-ttaaccgtaaactatgccgactagagatcggaggctatc-------------aaaaggtgtggtcttcgggat-cttccgagaaatca-aagtttttgggttc-----------------------------------------t------------------------------------------------------ggg--------------------------------------------gggagta-tggtcgcaagg-ctgaaact-taaaggaattgac-ggaagggcaccacca-ggagt-----------------------------------------------------------------------------------------------------------------------------------------------------------------------------------------------------------------------------------------------------------------------------------------------------------------------------------------------------------------------------------------------------------------------------ggagcctgcggcttaatttgactcaa---cac-ggggaaactcaccaggt------------------------------------------------------------------------------------------------------------------------------------------------------------------------------------------------------------------------------------------------------------------------------------------------------------------------------------------------------------------------------------------------------------------------ccggacataggtac-gaatgacagattgacagttcttt-catgattctatgggtggtggtgcatggccgttcttagttggtggagtg-atttgtctggttaattccgat-aacgaacgagaccttggccta--taactag--------------------tgtgcctgc---cgtgga--------gccggt---------------------gcatacttcttatagggacgacggg-tgtt-atcctttt---agcccgtggaggatc-gaggcaataacaggt----------------------------------------------------------------------------------------------------------------------------------------------------------------------------------------------------------------------------------------------------------------------------------------------------------------------------------------------------------------------------------------------------------------------------------------------------------ctgtgatgcccttagatgttc--tgggctgca---cgcgcgct-acaa--tggcacacgcaacggg-----caacgg----------------------------------------------------g--actcg----agaggggtacccgggat-cccacaaagtgtgccgtgctggggatagtccattgcaattattggacttgaacgaggaattcctcgtaagcgtgagtcatcagctcgcg--ttgattacgtccctgccctt-------------------------------------------------------------------------------------------------------------------------------------------------------------------------------------------------------------------------------------------------------------------------------------------------------------------------------------------------tgtacac----------------------------------------------------------------------------------------------------------------------------------------------------------------------------------------------------------------------------------------------------------------------------------------------------------------------------------------------------------------------------------------------------------a-ccgccc-gtcgctactaccga-tgaacggct-aagtga--ggcctccggatt--gcggggcagggcgggggcgaccccgg--------gtctggcc----------------------gcgag-aagctggacgaacttggccgtttagaggaagt-aaaagtcgt-aacaaggtaac------------------------------------------------------------------------------------------------------------------------------------------------------------------------------------------------------------------------------------------------------------------------------------------------------------tgtaggt-gaacctgcg---------------------------------------------------------------------------------------------------------------------------------------------------------------------------------------------------------------------------------------------------------------------------------------------------------------------------------------------------------------------------------------------------------------------------------------------------------------------------------------------------------------------------------------------------------------------------------------------------------------------------------------------------------------------------------------------------------------------------------------------------------------------------------------------------------------------------------------------------------------------------------------------------------------------------------------------------------------------------------------------------------------------------------------------------------------------------------------------------------------------------------------------------------------------------------------------------------------------------------------------------------------------------------------------------------------------------------------------------------------------------------------------------------------------------------------------------------------------------------------------------------------------------------------------------------------------------------------------------------------------------------------------------------------------------------------------------------------------------------------------------------------------------------------------------------------------------------------------
>Nephridiophagid_from_Lucihormetica_verrucosa
------------tcctgccagtagtcatatgcttgtctcaaagattaagccatgcatgtctaagtataa-gtaaatt--ttac--g-gcgaaactgcgaatggctcattatatcagttatagtttacttgat-agt-----caa---ttattacatgg-ataactgtggtaattctagagctaatacatgccaaggtttcacc-------ttcggggggaccaagtatttattcgcctcggccgacgacgtccc--tcagg-----ggaca---------gggtgcggagtcatgat-aacttcacggatcgccgtcatta------------ggatggcgatgtatcattcaaatttct-gccctatca-ac--tagttggtaggatagagg-cctaccaaggtattgacggg-taacggggaattagggttcga--ttccggag-agggagcct-gagaaacggcta-ccacatcc--aagga-gggcagcaggcgcgcaaattacccaatcctgacgc---agggaggtagtgacaataaatatcaattccggacctaa---gggttcgggatgt-ggaatgagtggaaagtaaaaaactctacta-aagcaattggagggcaagcctggt-------------------------------------------------------------------------------------------------------------------------------------------------------------------------------------------------------------------------------------------------------------------------------------------------------------------------------------------------------------------------------------------------------------------------------------------------------------------------------------------------------------------------------------------------------------------------------------------------------------------------------------------------------------------------------------------------------------------------------------------------------------------------------------------------------------------------------------------------------------------------------------------------------------------------------------------------------------------------------------------------------------------------------------------------------gccagcagccgcggtaattccagctccaatagcgtatattaaagttgttgcagttaaaacgctcgtagtcggacttgggc--gcggggacgg--------------atggtctc-------tgccttcaggggcgg----ag----------gactg-------------gctggccccgggt----ctt----ttccgcccgga-------gcgcagg------ccc------------------------------cttaattggg-aggttg-------------------cgtg---ggacgg-ggggagattactgtgaggaaattagagtgctcaaag-caggca-g--------gcgccgggata-gattagcat-ggaataatagaataggac-tt--gat---cctgttt-t--gttgg-gtc-------------------------------------------------------------agcaggg-acgagtaatgattaatag-gagcagttgggggcgttagtattc-cgttgcc--ag-aggtgaaattcttagacttac-ggaggactaactaatgcgaaagcattcg-ccaaggatgtttt-cattgatcaa-gaacgaaagttaagggatcgaagatgattagagaccgtcctagtc-ttaaccgtaaactatgccgactagagatcggaggctatc-------------aaaaggtgtggtcttcgggat-cttccgagaaatca-aagtttttgggttc-----------------------------------------t------------------------------------------------------ggg--------------------------------------------gggagta-tggtcgcaagg-ctgaaact-taaaggaattgac-ggaagggcaccacca-ggagt-----------------------------------------------------------------------------------------------------------------------------------------------------------------------------------------------------------------------------------------------------------------------------------------------------------------------------------------------------------------------------------------------------------------------------ggagcctgcggcttaatttgactcaa---cac-ggggaaactcaccaggt------------------------------------------------------------------------------------------------------------------------------------------------------------------------------------------------------------------------------------------------------------------------------------------------------------------------------------------------------------------------------------------------------------------------ccggacataggtac-gaatgacagattgacagttcttt-catgattctatgggtggtggtgcatggccgttcttagttggtggagtg-atttgtctggttaattccgat-aacgaacgagaccttggccta--taactag--------------------tgtgcctgc---cagacagct-----gccggt---------------------gcatacttcttatagggacgacggg-cgtt-atcctttt---agcccgtggaggatc-gaggcaataacaggt----------------------------------------------------------------------------------------------------------------------------------------------------------------------------------------------------------------------------------------------------------------------------------------------------------------------------------------------------------------------------------------------------------------------------------------------------------ctgtgatgcccttagatgttc--tgggctgca---cgcgcgct-acaa--tggcacacgcaacggg-----caacgg----------------------------------------------------a--gctcg----agagggcccaccgcaat-cccacaaagtgtgccgtgctggggatagtccactgcaattattggacttgaacgaggaattcctagtaagcgtgagtcatcagctcgcg--ttgattacgtccctgccctt-------------------------------------------------------------------------------------------------------------------------------------------------------------------------------------------------------------------------------------------------------------------------------------------------------------------------------------------------tgtacac----------------------------------------------------------------------------------------------------------------------------------------------------------------------------------------------------------------------------------------------------------------------------------------------------------------------------------------------------------------------------------------------------------a-ccgccc-gtcgctactaccga-tgaacggct-aagtga--ggcctccggatg--gcgggccgcggcgggggcgacccc----------gggcggca----------------------gcgag-aagctggacgaacttggccgtttagaggaagt-aaaagtcgt-aacaaggtaac------------------------------------------------------------------------------------------------------------------------------------------------------------------------------------------------------------------------------------------------------------------------------------------------------------tgtaggt-gaac--------------------------------------------------------------------------------------------------------------------------------------------------------------------------------------------------------------------------------------------------------------------------------------------------------------------------------------------------------------------------------------------------------------------------------------------------------------------------------------------------------------------------------------------------------------------------------------------------------------------------------------------------------------------------------------------------------------------------------------------------------------------------------------------------------------------------------------------------------------------------------------------------------------------------------------------------------------------------------------------------------------------------------------------------------------------------------------------------------------------------------------------------------------------------------------------------------------------------------------------------------------------------------------------------------------------------------------------------------------------------------------------------------------------------------------------------------------------------------------------------------------------------------------------------------------------------------------------------------------------------------------------------------------------------------------------------------------------------------------------------------------------------------------------------------------------------------------------------
>Nephridiophagid_from_Lucihormetica_subcincta
--acctggttggacctgccagtagtcatatgcttgtctcaaagattaagccatgcatgtctaagtataa-gtaaatt--ttac--g-gcgaaactgcgaatggctcattatatcagttatagtttacttgat-agt-----caa---ttattacatgg-ataactgtggtaattctagagctaatacatgccaaggtttcacc-------ttcggggggaccaagtatttattcgcctcggccgacgacgtccc--tcagg-----ggaca---------gggtgcggagtcatgat-aacttcacggatcgccgtcatta------------ggatggcgatgtatcattcaaatttct-gccctatca-ac--tagttggtaggatagagg-cctaccaaggtattgacggg-taacggggaattagggttcga--ttccggag-agggagcct-gagaaacggcta-ccacatcc--aagga-gggcagcaggcgcgcaaattacccaatcctgacgc---agggaggtagtgacaataaatatcaattccggacctaa---gggttcgggatgt-ggaatgagtggaaagtaaaaaactctacta-aagcaattggagggcaagcctggt-------------------------------------------------------------------------------------------------------------------------------------------------------------------------------------------------------------------------------------------------------------------------------------------------------------------------------------------------------------------------------------------------------------------------------------------------------------------------------------------------------------------------------------------------------------------------------------------------------------------------------------------------------------------------------------------------------------------------------------------------------------------------------------------------------------------------------------------------------------------------------------------------------------------------------------------------------------------------------------------------------------------------------------------------------gccagcagccgcggtaattccagctccaatagcgtatattaaagttgttgcagttaaaacgctcgtagtcggacttgggc--gcggggacgg--------------atggtctc-------tgccttcaggggcgg----ag----------gactg-------------gctggccccgggt----ctt----ttccgcccgga-------gcgcagg------ccc------------------------------cttaattggg-aggttg-------------------cgtg---ggacgg-ggggagattactgtgaggaaattagagtgctcaaag-caggca-g--------gcgccgggata-gattagcat-ggaataatagaataggac-tt--gat---cctgttt-t--gttgg-gtc-------------------------------------------------------------agcaggg-acgagtaatgattaatag-gagcagttgggggcgttagtattc-cgttgcc--ag-aggtgaaattcttagacttac-ggaggactaactaatgcgaaagcattcg-ccaaggatgtttt-cattgatcaa-gaacgaaagttaagggatcgaagatgattagagaccgtcctagtc-ttaaccgtaaactatgccgactagagatcggaggctatc-------------aaaaggtgtggtcttcgggat-cttccgagaaatca-aagtttttgggttc-----------------------------------------t------------------------------------------------------ggg--------------------------------------------gggagta-tggtcgcaagg-ctgaaact-taaaggaattgac-ggaagggcaccacca-ggagt-----------------------------------------------------------------------------------------------------------------------------------------------------------------------------------------------------------------------------------------------------------------------------------------------------------------------------------------------------------------------------------------------------------------------------ggagcctgcggcttaatttgactcaa---cac-ggggaaactcaccaggt------------------------------------------------------------------------------------------------------------------------------------------------------------------------------------------------------------------------------------------------------------------------------------------------------------------------------------------------------------------------------------------------------------------------ccggacataggtac-gaatgacagattgacagttcttt-catgattctatgggtggtggtgcatggccgttcttagttggtggagtg-atttgtctggttaattccgat-aacgaacgagaccttggccta--taactag--------------------tgtgcctgc---cagacagct-----gccggt---------------------gcatacttcttatagggacgacggg-cgtt-atcctttt---agcccgtggaggatc-gaggcaataacaggt----------------------------------------------------------------------------------------------------------------------------------------------------------------------------------------------------------------------------------------------------------------------------------------------------------------------------------------------------------------------------------------------------------------------------------------------------------ctgtgatgcccttagatgttc--tgggctgca---cgcgcgct-acaa--tggcacacgcaacggg-----caacgg----------------------------------------------------a--gctcg----agagggcccaccgcaat-cccacaaagtgtgccgtgctggggatagtccactgcaattattggacttgaacgaggaattcctagtaagcgtgagtcatcagctcgcg--ttgattacgtccctgccctt-------------------------------------------------------------------------------------------------------------------------------------------------------------------------------------------------------------------------------------------------------------------------------------------------------------------------------------------------tgtacac----------------------------------------------------------------------------------------------------------------------------------------------------------------------------------------------------------------------------------------------------------------------------------------------------------------------------------------------------------------------------------------------------------a-ccgccc-gtcgctactaccga-tgaacggct-aagtga--ggcctccggatg--gcgggccgcggcgggggcgacccc----------gggcggca----------------------gcgag-aagctggacgaacttggccgtttagaggaagt-aaaagtcgt-aacaaggtaac------------------------------------------------------------------------------------------------------------------------------------------------------------------------------------------------------------------------------------------------------------------------------------------------------------tgtaggt-gaacctgca---------------------------------------------------------------------------------------------------------------------------------------------------------------------------------------------------------------------------------------------------------------------------------------------------------------------------------------------------------------------------------------------------------------------------------------------------------------------------------------------------------------------------------------------------------------------------------------------------------------------------------------------------------------------------------------------------------------------------------------------------------------------------------------------------------------------------------------------------------------------------------------------------------------------------------------------------------------------------------------------------------------------------------------------------------------------------------------------------------------------------------------------------------------------------------------------------------------------------------------------------------------------------------------------------------------------------------------------------------------------------------------------------------------------------------------------------------------------------------------------------------------------------------------------------------------------------------------------------------------------------------------------------------------------------------------------------------------------------------------------------------------------------------------------------------------------------------------------
>Nephridiophagid_from_Blaberus_discoidalis
----------------------agtcatatgcttgtctcaaagattaagccatgcatgtctaagtataa-gtaaatt-aatac--g-gcgaaactgcgaatggctcattatatcagttatagtttacttgat-agt-----caa---ttactagatgg-ataactgtggtaattctagagctaatacatgctaaggttgat---------ccttcgggagaccagtatttattagcctcggccgacatgtccca--ttgcg-----ggatg---------aggtggggagtcatgat-aacttcacggatcgctgccgaaa------------tgggggcgatgtatcattcaaatttct-gccctatca-ac--tagttggtaggatagagg-cctaccaaggtattgacggg-taacggggaattagggttcga--ttccggag-agggagcct-gagagacggcta-ccacatcc--aagga-gggcagcaggcgcgcaaattacccaatcctgacgc---agggaggtagtgacaataaatatcaatttcggacctaa---gggttcgggatgt-ggaatgagtggaaagtaaagaactctacta-aagcaattggagggcaagcctggt-------------------------------------------------------------------------------------------------------------------------------------------------------------------------------------------------------------------------------------------------------------------------------------------------------------------------------------------------------------------------------------------------------------------------------------------------------------------------------------------------------------------------------------------------------------------------------------------------------------------------------------------------------------------------------------------------------------------------------------------------------------------------------------------------------------------------------------------------------------------------------------------------------------------------------------------------------------------------------------------------------------------------------------------------------gccagcagccgcggtaattccagctccaatagcgtatattaaagttgttgcagttaaaacgctcgtagtcggacctgggc--gcgggggcgg--------------gtggactc-------tgcctgtaggggcgg----ag----------ggctg-------------gctgaccccgggt----ctt----ttccgcccgga-------gcgcggg------ccc------------------------------cttgattggg-agtttg-------------------cgta---ggacgg-ggggatattactgtgaggaaattagagtgctcaaag-caggcg-g--------gagccggaata-gattagcat-ggaataatagaataggac-tt---gt---cctgttt-t--gttgg-gtc-------------------------------------------------------------agcaggg-ttgagtaatgattaatag-gagcagttgggggcgttagtattc-cgttgcc--ag-aggtgaaattcttagacttac-ggaggactaactaatgcgaaagcattcg-ccaaggatgtttt-cattgatcaa-gaacgaaagttaagggatcgaagatgattagagaccgtcctagtc-ttaaccgtaaactatgccgactagagatcggaggctatc-------------aaaaggtgtggtcttcgggat-cttccgagaaatca-aagtttttgggttc-----------------------------------------t------------------------------------------------------ggg--------------------------------------------gggagta-tggtcgcaagg-ctgaaact-taaaggaattgac-ggaagggcaccacca-ggagt-----------------------------------------------------------------------------------------------------------------------------------------------------------------------------------------------------------------------------------------------------------------------------------------------------------------------------------------------------------------------------------------------------------------------------ggagcctgcggcttaatttgactcaa---cac-ggggaaactcaccaggt------------------------------------------------------------------------------------------------------------------------------------------------------------------------------------------------------------------------------------------------------------------------------------------------------------------------------------------------------------------------------------------------------------------------ccggacataggtac-gaatgacagattgacagttcttt-catgattctatgggtggtggtgcatggccgttcttagttggtggagtg-atttgtctggttaattccgat-aacgaacgagaccttggccta--taactag--------------------tgtgcctgc---cgtgga--------gccggt---------------------gcatacttcttatagggacgacggg-tgtt-atcctttt---agcccgtggaggatc-gaggcaataacaggt----------------------------------------------------------------------------------------------------------------------------------------------------------------------------------------------------------------------------------------------------------------------------------------------------------------------------------------------------------------------------------------------------------------------------------------------------------ctgtgatgcccttagatgttc--tgggctgca---cgcgcgct-acaa--tggcacacgcaacggg-----caacgg----------------------------------------------------g--actcg----agaggggtacccgggat-cccacaaagtgtgccgtgctggggatagtccattgcaattattggacttgaacgaggaattcctagtaagcgtgagtcatcagctcgcg--ttgattacgtccctgccctt-------------------------------------------------------------------------------------------------------------------------------------------------------------------------------------------------------------------------------------------------------------------------------------------------------------------------------------------------tgtacac----------------------------------------------------------------------------------------------------------------------------------------------------------------------------------------------------------------------------------------------------------------------------------------------------------------------------------------------------------------------------------------------------------a-ccgccc-gtcgctactaccga-tgaacggct-aagtga--ggcctccggatt--gcggggcagggcgggggcgaccccgg--------gtctggcc----------------------gcgag-aagctggacgaacttggccgtttagaggaagt-aaaagtcgt-aacaaggtaac------------------------------------------------------------------------------------------------------------------------------------------------------------------------------------------------------------------------------------------------------------------------------------------------------------tgtaggt-gaacctgcagttg-----------------------------------------------------------------------------------------------------------------------------------------------------------------------------------------------------------------------------------------------------------------------------------------------------------------------------------------------------------------------------------------------------------------------------------------------------------------------------------------------------------------------------------------------------------------------------------------------------------------------------------------------------------------------------------------------------------------------------------------------------------------------------------------------------------------------------------------------------------------------------------------------------------------------------------------------------------------------------------------------------------------------------------------------------------------------------------------------------------------------------------------------------------------------------------------------------------------------------------------------------------------------------------------------------------------------------------------------------------------------------------------------------------------------------------------------------------------------------------------------------------------------------------------------------------------------------------------------------------------------------------------------------------------------------------------------------------------------------------------------------------------------------------------------------------------------------------------
>Nephridiophagid_from_Leucophaea_maderae
----------------------agtcatatgcttgtctcaaagattaagccatgcatgtctaagtataa-gtaaatt--ttac--t-gcgaaactgcgaatggctcattatatcagttatagtttacttgat-agt-----caa---ttactacatgg-ataactgtggtaattctagagctaatacatgcgaaggt-------------cctttcgggggccagtatttattagacacgaccaacccgcggcct-tcggg-----ctgtg---------gtaggcggaatcataat-aactgagcggatcgcagccgca-------------aggcagcgatgtatcattcaaatttct-gccctatca-ac--tagttggtaggatagagg-cctaccaaggttttgacggg-taacggggaattagggttcga--ttccggag-agggagcct-gagaaacggcta-ccacatcc--aagga-aggcagcaggcgcgcaaattacccaatcctgacac---agggaggtagtgacaataaatatcgtctccggacctaa---aggttcggggtat-ggaatgagtggattttaaataactctacta-gagcaattggagggcaagcctggt-------------------------------------------------------------------------------------------------------------------------------------------------------------------------------------------------------------------------------------------------------------------------------------------------------------------------------------------------------------------------------------------------------------------------------------------------------------------------------------------------------------------------------------------------------------------------------------------------------------------------------------------------------------------------------------------------------------------------------------------------------------------------------------------------------------------------------------------------------------------------------------------------------------------------------------------------------------------------------------------------------------------------------------------------------gccagcagccgcggtaattccagctccaatagcgtatattaaagttgttgcagttaaaacgctcgtagtcggacttggat--ccggacatgc--------------gtggtctc-------ggcctctagggg-----tgag----------tactgc------------gggtgtgtgggtc----ttt----ttcttccggtt-------cccgggt------acc------------------------------cttagttggg-cgttcg-------------------ggga---agatcgggggagatttactgtgagaaaattagagtgctcaaag-caggcg-t--------aagccagaata-gattagcat-ggaataatagaataagac-tt---gt-t-cttgttt-t--gttgg-tca-------------------------------------------------------------acgagg--gcgagtaatgattaatag-gagcagttgggggcgttagtattc-cgttgcc--ag-aggtgaaattcttagacttac-ggaagactaactaatgcgaaagcattcg-ccaaggatgtttt-cattgatcaa-gaacgaaagttaagggatcgaagatgattagagaccgtcctagtc-ttaaccgtaaactatgccgactagagatcggaggcctaa-----------cgattttatggggtcttcggcat-cttccgagaaatca-aagtttttgggttc-----------------------------------------t------------------------------------------------------ggg--------------------------------------------gggagta-tggtcgcaagg-ctgaaact-taaaggaattgac-ggaagggcaccacca-ggagt-----------------------------------------------------------------------------------------------------------------------------------------------------------------------------------------------------------------------------------------------------------------------------------------------------------------------------------------------------------------------------------------------------------------------------ggagcctgcggcttaatttgactcaa---cac-ggggaaactcaccaggt------------------------------------------------------------------------------------------------------------------------------------------------------------------------------------------------------------------------------------------------------------------------------------------------------------------------------------------------------------------------------------------------------------------------ccggacataggtac-gattgacagattgacagttcttt-catgattctatgggtggtggtgcatggccgttcttagttggtggagtg-atttgtctggttaattccgat-aacgaacgagaccttggcctac-taaatag--------------------tgtgcctgc---cgctcagc------gccggt---------------------gcatacttcttagagggacgacggg-cgtt-taccaatt---agcccgtggaggttc-gaggcaataacaggt----------------------------------------------------------------------------------------------------------------------------------------------------------------------------------------------------------------------------------------------------------------------------------------------------------------------------------------------------------------------------------------------------------------------------------------------------------ctgtgatgcccttagatgttc--tgggctgca---cgcgcgct-acaa--tggcacatacaacggg-----ttttgt------------------------------------------------------------acc-gagaggtgttatataat-cccacaatgtgtgtcgtgctggggatagtccattgcaattattggacttgaacgaggaattcctagtaagcgtgagtcatcagctcgcg--ttgattacgtccctgccctt-------------------------------------------------------------------------------------------------------------------------------------------------------------------------------------------------------------------------------------------------------------------------------------------------------------------------------------------------tgtacac----------------------------------------------------------------------------------------------------------------------------------------------------------------------------------------------------------------------------------------------------------------------------------------------------------------------------------------------------------------------------------------------------------a-ccgccc-gtcgctactaccga-tgaatggtt-aagtga--ggcctccggatt--gtggcgcattcccgggtaaccggagt--------tttgtgct----------------------gcgag-aagctggtcaaacttggccgtttagaggaagt-aaaagtcgt-aacaaggtaac------------------------------------------------------------------------------------------------------------------------------------------------------------------------------------------------------------------------------------------------------------------------------------------------------------tgtaggt-gaacctgcagttg-----------------------------------------------------------------------------------------------------------------------------------------------------------------------------------------------------------------------------------------------------------------------------------------------------------------------------------------------------------------------------------------------------------------------------------------------------------------------------------------------------------------------------------------------------------------------------------------------------------------------------------------------------------------------------------------------------------------------------------------------------------------------------------------------------------------------------------------------------------------------------------------------------------------------------------------------------------------------------------------------------------------------------------------------------------------------------------------------------------------------------------------------------------------------------------------------------------------------------------------------------------------------------------------------------------------------------------------------------------------------------------------------------------------------------------------------------------------------------------------------------------------------------------------------------------------------------------------------------------------------------------------------------------------------------------------------------------------------------------------------------------------------------------------------------------------------------------------
>Nephridiophagid_from_Forficula_auricularia
------------------cagtagtcatatgcttgtct-----------------------------------------------------------------------------------------------aat------------------------------------------------------------------------------------------------------------------------------------------------------------------------------------------------------------------------------------------------------taaaacatagg---------------------------------------------------------------------------------------aagatagagcgacaggcaagtaggttaatccattcc----------------------------------------------------------------------------------------------------------------------------------------------------------------------------------------------------------------------------------------------------------------------------------------------------------------------------------------------------------------------------------------------------------------------------------------------------------------------------------------------------------------------------------------------------------------------------------------------------------------------------------------------------------------------------------------------------------------------------------------------------------------------------------------------------------------------------------------------------------------------------------------------------------------------------------------------------------------------------------------------------------------------------------------------------------------------------------------------------------------------------------------------------------------------------------------------------ctccgatag-------------------------------------------------------------------------------------------------------------------------------------------------------------------------------------------------------------------------------------------------------------------------------------------------------------------------------------------------atgaaaccagcac--------------------------------------c-------------------------------------------------------------------------------------------------------------------------------------------------------------------------------------------ccaaggatgtttt-cattgatcaa-gaacgaaagttaa-ggatcgaagatgattagagaccgcctaggtc-ttaactgtaaactatgccgactagagatcggaggcttac--------------cgtaagggggtcttcggcacacttccgagaaatca-aagtttttgggttc------------------------------------------------------------------------------------------------tgg--------------------------------------------gggagta-tggtcgcaagg-ctgaaact-taaaggaattgac-ggaagggcaccacca-ggagt-----------------------------------------------------------------------------------------------------------------------------------------------------------------------------------------------------------------------------------------------------------------------------------------------------------------------------------------------------------------------------------------------------------------------------ggagcctgcggtttaatttgactcaa---cac-ggggaaactcaccaggt------------------------------------------------------------------------------------------------------------------------------------------------------------------------------------------------------------------------------------------------------------------------------------------------------------------------------------------------------------------------------------------------------------------------ccggacatagctac-gattgacagattgacagttcttt-catgattctatgggtggtggtgcatggccgttcttagttggtggagtgaatttgtctggttaattccgat-aacgaacgagaccttggcctac-taaatag--------------------tgtgcctgc---cgcattgtc-----gccggt---------------------gcatacttctt-gagggacgacggg-cgct---ccaatc---agcccgtggaggttc-gaggcaataacaggt----------------------------------------------------------------------------------------------------------------------------------------------------------------------------------------------------------------------------------------------------------------------------------------------------------------------------------------------------------------------------------------------------------------------------------------------------------ctgtgatgcccttagatgttc--t-ggctgca---cgcgcgct-acaa--tgacacacgcaacggg-----tttttg---------------------------------------------------------gtatcc-gagaggaccgccttaat-cccccaa--tgtgtcgtgctggggatagtccattgcaattattggacttgaacgaggaattcctagtaagcgtgagtcatcagctcgcg--ttgattacgtccctgccctt-------------------------------------------------------------------------------------------------------------------------------------------------------------------------------------------------------------------------------------------------------------------------------------------------------------------------------------------------tgtacac----------------------------------------------------------------------------------------------------------------------------------------------------------------------------------------------------------------------------------------------------------------------------------------------------------------------------------------------------------------------------------------------------------acccgccc-gtcgctactaccga-tgaacggct-aagtga--ggcctccggattagcttatgtgttggcgggtttccgcca---------tcattagg----------------------ccgag-aagttggtcaaacttggtcgtttagaggaagt-aaaagtcgt-aacaaggtaac------------------------------------------------------------------------------------------------------------------------------------------------------------------------------------------------------------------------------------------------------------------------------------------------------------tgtaggt-gaacctgcagttg-----------------------------------------------------------------------------------------------------------------------------------------------------------------------------------------------------------------------------------------------------------------------------------------------------------------------------------------------------------------------------------------------------------------------------------------------------------------------------------------------------------------------------------------------------------------------------------------------------------------------------------------------------------------------------------------------------------------------------------------------------------------------------------------------------------------------------------------------------------------------------------------------------------------------------------------------------------------------------------------------------------------------------------------------------------------------------------------------------------------------------------------------------------------------------------------------------------------------------------------------------------------------------------------------------------------------------------------------------------------------------------------------------------------------------------------------------------------------------------------------------------------------------------------------------------------------------------------------------------------------------------------------------------------------------------------------------------------------------------------------------------------------------------------------------------------------------------------
>Nephridiophagid_from_Elliptorhina_javanica
---------------------tagtcatatgcttgtctcaaagattaagccatgcatgtctaagtataaggtatatt--ttac--tggcgaaactgcgaatggctcattatatcagttatagtttacttgat-agt-----caa---ttactacatgg-ataactgtggtaattctagagctaatacatgcgagggt-------------ccccccggaggctagtatttattagacaggaccaacccacggccttccggg-----cggtg---------gtaggcggaatcataat-aactgatcggatcgcagccgaa-------------aggcagcgatgtatcattcaaatttct-gccctatca-ac--tagttggtaggatagaggccctaccaaggttttgacggg-taacggggattagggtttcga--ttccgggg-ggggagcct-gagaaacggcta-ccacatccaaaagga-aggcagcaggcgcgcaaattacccaatcctgacac---agggaggtagtgacaataaatatcgtctc-ggacctaa---aggttcggggtatggaaatgagtggattttaaataactctacta-gagcaattggagggcaagcctggt-------------------------------------------------------------------------------------------------------------------------------------------------------------------------------------------------------------------------------------------------------------------------------------------------------------------------------------------------------------------------------------------------------------------------------------------------------------------------------------------------------------------------------------------------------------------------------------------------------------------------------------------------------------------------------------------------------------------------------------------------------------------------------------------------------------------------------------------------------------------------------------------------------------------------------------------------------------------------------------------------------------------------------------------------------gccagcagccgcggtaattccagctccaatagcgtatattaaagttgttgcagttaaaacgctcgtagtcggacttgggc-cgtccggacgc--------------gtggtctc-------gacctctaggggtgg---gag----------tactgc------------atgtgcagtggtc----ttt----ttcctccggtt-------cccaggt------acc------------------------------cataagtggg-cgttcg-------------------ggga---tgatcg-gggaagtttactgtgagaaaattagagtgctcaaagccaggcg-t--------aagccagaata-gattagcat-ggaataatagaataagac-tt---gt-t-cttgttt-t--gttgg-tca-------------------------------------------------------------tcgaggg-gcgagtaatgattaatag-gagcagttgggggcgttagtattc-cgttgccagag-aggtgaaattcttagacttac-ggaggactaactaatgcgaaagcattcg-ccaaggatgtttt-cattgatcaa-gaacgaaagttaagggatcgaagatgattagagaccgtcctagtc-ttaaccgtaaactatgccgactagagatcggaggcctaa-----------cgattttatggggtcttcggcat-cttccgagaaatca-aagtttt-gggttc------------------------------------------------------------------------------------------------tgg--------------------------------------------gggagta-tggtcgcaagg-ctgaaact-taaaggaattgac-ggaagggcaccacca-ggagt-----------------------------------------------------------------------------------------------------------------------------------------------------------------------------------------------------------------------------------------------------------------------------------------------------------------------------------------------------------------------------------------------------------------------------ggagcctgcggcttaatttgactcaa---cacgggggaaactcaccaggt------------------------------------------------------------------------------------------------------------------------------------------------------------------------------------------------------------------------------------------------------------------------------------------------------------------------------------------------------------------------------------------------------------------------ccggacataggtac-gattgacagattgacagttcttt-catgattctatgggtggtggtgcatggccgttcttagttggtggagtg-atttgtctggttaattccgat-aacgaacgagaccttggcctac-taattag--------------------tgtgcctgc---cgcactgc------gccggt---------------------gcatacttcttaaaaggacgacggg-cgtt-taccaatt---agcccgtggaggttcggaggcaataacaggt----------------------------------------------------------------------------------------------------------------------------------------------------------------------------------------------------------------------------------------------------------------------------------------------------------------------------------------------------------------------------------------------------------------------------------------------------------ctgtgatgcccttagatgttc--tgggctgca---cgcgcgct-acaa--tggcacatgcaacggg-----tgttgt------------------------------------------------------------accgagagggtcacatataat-cccacaaagtgtgtcgtgctggggatagtccattgcaattattggacttgaacgaggaattcctagtaagcgtgagtcatcagctcgcg--ttgattacgtccctgccctt-------------------------------------------------------------------------------------------------------------------------------------------------------------------------------------------------------------------------------------------------------------------------------------------------------------------------------------------------tgtacac----------------------------------------------------------------------------------------------------------------------------------------------------------------------------------------------------------------------------------------------------------------------------------------------------------------------------------------------------------------------------------------------------------a-ccgccc-gtcgctactaccga-tgaatggctaaggtgag-gcccctcggatt--gtggctcattcccaggtatccgggctt-------tttgggct----------------------gcgag-aagctggtcaaacttgggcgtttagaggaagt-aaaagtcgt-aacaaggtaac------------------------------------------------------------------------------------------------------------------------------------------------------------------------------------------------------------------------------------------------------------------------------------------------------------tgtaggt-gaacctgca---------------------------------------------------------------------------------------------------------------------------------------------------------------------------------------------------------------------------------------------------------------------------------------------------------------------------------------------------------------------------------------------------------------------------------------------------------------------------------------------------------------------------------------------------------------------------------------------------------------------------------------------------------------------------------------------------------------------------------------------------------------------------------------------------------------------------------------------------------------------------------------------------------------------------------------------------------------------------------------------------------------------------------------------------------------------------------------------------------------------------------------------------------------------------------------------------------------------------------------------------------------------------------------------------------------------------------------------------------------------------------------------------------------------------------------------------------------------------------------------------------------------------------------------------------------------------------------------------------------------------------------------------------------------------------------------------------------------------------------------------------------------------------------------------------------------------------------------
>Nephridiophagid_from_Blattella_germanica
------------------cagtagtcatatgcttgtctcaaagattaagccatgcatgtctaagtataa-gtaaatt--ttac--g-gcgaaactgcgaatggctcattataacagttatagtttacatgat-aac-----cct---ttactacatgg-ataactgtggtaattctagagctaatacatgcgaaggcagcc---------tttcggggcggcacgtatttattagactcaaccaatgcgtaggc--gcaaa-----cttac---------gcgggatgaatcataataacttgatcggatcggg-------------------aatacccgacgtatcattcaaatttct-gccctatca-ac--tagttggtaggatagagg-cctaccaaggttttgacgggttaacggggaattagggttcga--ttccggagaagggagcct-gagaaacggcta-ccacatcc--aagga-aggcagcaggcgcgcaaattacccaatcctgacac---agggaggtagtgacaataaatatcatttctgggccta----tggttcagaatat-ggaatgagttaatcttaaataacttaacta-aagcaattggagggcaagcctggt-------------------------------------------------------------------------------------------------------------------------------------------------------------------------------------------------------------------------------------------------------------------------------------------------------------------------------------------------------------------------------------------------------------------------------------------------------------------------------------------------------------------------------------------------------------------------------------------------------------------------------------------------------------------------------------------------------------------------------------------------------------------------------------------------------------------------------------------------------------------------------------------------------------------------------------------------------------------------------------------------------------------------------------------------------gccagcagccgcggtaattccagctccaatagcgtatattaaagttgttgcagttaaaacgctcgtagtcgaatttgtcg--gttgcaacgc--------------gcggtctc-------gacccccaagaggga--cgag----------tact--------------acgcggtggaactggtatt-----cgcccggaagt-------cctggtg------ccc------------------------------cttaaccggg-tggcag-------------------ggga---ga-ag--ggggattttactgtgagaaaattatagtgctcaaag-caggcg-t--------tagccggaata-gattagcat-ggaataatagaataggac-tc--agt-a-cctgttt-t--gttgg-ttg-------------------------------------------------------------cggggat---gagtaatgattaatag-gagcagttgggggcgtcagtattc-cgttgcc--ag-aggtgaaattcttagacttacgggaggactaactagtgcgaaagcattcg-ccaaggatgtttt-cattgatcaa-gaacgaaagttaagggatcgaagatgattagagaccgtcctagtc-ttaaccgtaaactatgccgactagagatcggaggggtag-t-------------atttacgctcctccggcat-cttccgagaaatca-aagtttttgggttc-----------------------------------------t-------------------------------------------------------gg--------------------------------------------gggagta-tggtcgcaagg-ctgaaact-taaaggaattgac-ggaagggcaccaccagggagt-----------------------------------------------------------------------------------------------------------------------------------------------------------------------------------------------------------------------------------------------------------------------------------------------------------------------------------------------------------------------------------------------------------------------------ggagcctgcggcttaatttgactcaa---cac-ggggaaactcaccaggt------------------------------------------------------------------------------------------------------------------------------------------------------------------------------------------------------------------------------------------------------------------------------------------------------------------------------------------------------------------------------------------------------------------------ccggacataggtaacgattgacagattgatagttcttt-catgattctatgggtggtggtgcatggccgttcttagttggtggagtg-atttgtctggttaattccgat-aacgaacgagaccttggcctac-taactag--------------------tgtgccccg---cgtg--gtatcgc-gtgggt---------------------gcatacttcttagggggacgatggg-cgtcttcatagtt---agcccatggaggttcgagggcaataacaggt----------------------------------------------------------------------------------------------------------------------------------------------------------------------------------------------------------------------------------------------------------------------------------------------------------------------------------------------------------------------------------------------------------------------------------------------------------ctgtgatgcccttagatgttc--tgggctgcacaccgcgcgct-acaa--tgacacatgcaacggg-----ttatgg----------------------------------------------------a--gcagc----gagagtagctccttgat-cccacaatatgtgtcgtgctggggatagtccattgcaattattggacttgaacgaggaattcctagtaagcgtgagtcatcagctcgcg--ttgattacgtccctgccctt-------------------------------------------------------------------------------------------------------------------------------------------------------------------------------------------------------------------------------------------------------------------------------------------------------------------------------------------------tgtacac----------------------------------------------------------------------------------------------------------------------------------------------------------------------------------------------------------------------------------------------------------------------------------------------------------------------------------------------------------------------------------------------------------acccgccc-gtcgctactaccga-tgaatggtt-aagtga--ggccttcggatt--ggccgacgcgtgtgggtcaccgcaaac-------gacgttgg----------------------ccgag-aagctggtcaaacttggccgtttagaggaagt-aaaagtcgt-aacaaggtaac------------------------------------------------------------------------------------------------------------------------------------------------------------------------------------------------------------------------------------------------------------------------------------------------------------tgtaggt-gaacctgca---------------------------------------------------------------------------------------------------------------------------------------------------------------------------------------------------------------------------------------------------------------------------------------------------------------------------------------------------------------------------------------------------------------------------------------------------------------------------------------------------------------------------------------------------------------------------------------------------------------------------------------------------------------------------------------------------------------------------------------------------------------------------------------------------------------------------------------------------------------------------------------------------------------------------------------------------------------------------------------------------------------------------------------------------------------------------------------------------------------------------------------------------------------------------------------------------------------------------------------------------------------------------------------------------------------------------------------------------------------------------------------------------------------------------------------------------------------------------------------------------------------------------------------------------------------------------------------------------------------------------------------------------------------------------------------------------------------------------------------------------------------------------------------------------------------------------------------------
>Nephridiophagid_from_Eublaberus_posticus
------------------cagtagtcatatgtttgtctcaaagattaagccatgcatgtctaagtataa-gtaaatt--ttac--g-gcgaaactgcgaatggctcattatatcagttatagtttacttgat-agt-----caa---ttactacatgg-ataactgtggtaattctagagctaatacatgccaaggtcatctcaagg---attttgggggcccagtatttattagccttggtcgacaaaatcct--tcgg------ggatg---------aggtggggagtcatgataattttcacggatcgccgactta-------------tggcggcgatgtatcattcaaatttct-gccctatca-ac--tagttggtaggatagagg-cctaccaaggtattgacggg-taacggggaattagggttcga--ttccggag-agggagcct-gagaaacggcta-ccacatcc--aagga-gggcagcag--gcgcaaattacccaatcctgacgc---agggaggtagtgacaataaatatcaattccggacctaa---gggttcgggatgt-ggaatgagtggaatgtaaaaacctctacta-aagcaattggagggcaagcctggt-------------------------------------------------------------------------------------------------------------------------------------------------------------------------------------------------------------------------------------------------------------------------------------------------------------------------------------------------------------------------------------------------------------------------------------------------------------------------------------------------------------------------------------------------------------------------------------------------------------------------------------------------------------------------------------------------------------------------------------------------------------------------------------------------------------------------------------------------------------------------------------------------------------------------------------------------------------------------------------------------------------------------------------------------------gccagcagccgcggtaattccagctccaatagcgtatattaaagttgttgcagttaaaacgctcgtagtcggacttgggc--gcgagaacgg--------------atggtctc-------ggccttcaggggcgg----ag----------aactgt------------gcgggctcgggtt----ctt----tttcgcccgga-------gcgcagg------ccc------------------------------cttaattggg-agtttg-------------------cgta---ggacg--ggggatattactgtgaggaaattagagtgctcaaag-caggcagg--------tgccgggaata-gattagcat-ggaataatagaataggac-tt--gat-c-cttgttt-t--gttgg-gtc-------------------------------------------------------------ggcagga-acgagtaatgattaatag-gagcagttgggggcgttagtattc-cgttgcc--ag-aggtgaaattcttagacttac-ggaggactaactagtgcgaaagcattcg-ccaaggatgtttt-cattgatcaa-gaacgaaagttaagggatcgaagatgattagagaccgtcctagtctttaaccgtaaactatgccgactagagatcggaggctctc-------------gaatagtgtggtcttcggcat-cttccgagaaatca-aagtttttgggttc------------------------------------------------------------------------------------------------tgg--------------------------------------------gggagta-tggtcgcaagg-ctgaaact-taaaggaattgac-ggaagggcaccaccagggagt-----------------------------------------------------------------------------------------------------------------------------------------------------------------------------------------------------------------------------------------------------------------------------------------------------------------------------------------------------------------------------------------------------------------------------ggagcctgcggcttaatttgactcaa---cac-ggggaaactcaccaggt------------------------------------------------------------------------------------------------------------------------------------------------------------------------------------------------------------------------------------------------------------------------------------------------------------------------------------------------------------------------------------------------------------------------ccggacataggtacggaatgacagattgacagttctttccatgattctatgggtggtggtgcatggccgttcttagttggtggagtg-atttgtctggttaattccgat-aacgaacgagaccttggccta--taactag--------------------tgtgcccggc--caggcagct-----gccggt---------------------gcatactttttatagggacgacggg-cgtt-atcccttt---agcccgtggaggttc-aaggcaataacaggt----------------------------------------------------------------------------------------------------------------------------------------------------------------------------------------------------------------------------------------------------------------------------------------------------------------------------------------------------------------------------------------------------------------------------------------------------------ctgtgatgcccttagatgttc--tgggctgca---cgcgcgctaacaa--tggcacacgcaacggg-----caacgg----------------------------------------------------g--tctcga---gagggtttacccgcaat-cccacaaagtgtgccgtgctggggatagtccattgcaattattggacttgaacgaggaattcctagtaagcgtgagtcatcagctcgcg--ttgattacgtccctgccctt-------------------------------------------------------------------------------------------------------------------------------------------------------------------------------------------------------------------------------------------------------------------------------------------------------------------------------------------------tgtacac----------------------------------------------------------------------------------------------------------------------------------------------------------------------------------------------------------------------------------------------------------------------------------------------------------------------------------------------------------------------------------------------------------a-ccgccc-gtcgctactaccga-tgaacggct-aagtga--ggcctccagatt--gcaacgcgggacgggggggcgaccccg-------gctgggtg----------------------gcgag-aagctggtcaaacttggtcgtttagaggaagtaaaaagtcgt-aacaaggtaac------------------------------------------------------------------------------------------------------------------------------------------------------------------------------------------------------------------------------------------------------------------------------------------------------------tgtaggt-gaacctgcagttg-----------------------------------------------------------------------------------------------------------------------------------------------------------------------------------------------------------------------------------------------------------------------------------------------------------------------------------------------------------------------------------------------------------------------------------------------------------------------------------------------------------------------------------------------------------------------------------------------------------------------------------------------------------------------------------------------------------------------------------------------------------------------------------------------------------------------------------------------------------------------------------------------------------------------------------------------------------------------------------------------------------------------------------------------------------------------------------------------------------------------------------------------------------------------------------------------------------------------------------------------------------------------------------------------------------------------------------------------------------------------------------------------------------------------------------------------------------------------------------------------------------------------------------------------------------------------------------------------------------------------------------------------------------------------------------------------------------------------------------------------------------------------------------------------------------------------------------------
>AATT01000242/AATT01000253_Chytridiomycota_Incertae_Sedis_Chytridiomycetes_Rhizophydiales_Incertae_Sedis_Batrachochytrium_Batrachochytrium_dendrobatidis_JEL423
---cctggttgatcctgccagtagtcatatgcttgtctcaaagattaagccatgcatgtccaagtataa-acgaa---tatac--a-gtgaaactgcgaatggctcattaaatcagttatagtttaattgat-agt-----acc---ttactagttgg-ataaccgtggtaattctagagctaatacatgcaa--caagtcccgac--t-tc--aggaagggatgtatttattagataaaa--aaccaaccgag--gcgact----cggaa---------gatggatgattcatgat-aacttatcgaatcgcacggc--gca----------agcaggcgatggttcaatcaaatttct-gccctatca-actttcgatggtaggatagagg-cctaccatggtgataacggg-taacggagaattagggttcga--ttccggag-agggagcct-gagaaacggcta-ccacatcc--aagga-aggcagcaggcgcgcaaattacccaatcctgacac---agggaggtagtgacaataaataacaaaccagggctt-tta-tagttttggaatt-ggaatgagtacaatttaaatctcttaacgaggaacaattggagggcaagtctggt-------------------------------------------------------------------------------------------------------------------------------------------------------------------------------------------------------------------------------------------------------------------------------------------------------------------------------------------------------------------------------------------------------------------------------------------------------------------------------------------------------------------------------------------------------------------------------------------------------------------------------------------------------------------------------------------------------------------------------------------------------------------------------------------------------------------------------------------------------------------------------------------------------------------------------------------------------------------------------------------------------------------------------------------------------gccagcagccgcggtaattccagctccaatagcgtatattaaagttgttgcagttaaaacgcccgtagttgaatgagtgg-acttgtgcggg--------------atgg-----------acc--gc----aagg--aaag----------------------------ttttgtacgagtt----caa--t-attttggcaac-------atgg---------gcc------------------------------attgagttgg---gaca-------------------tggt---ag-cc--agagcatttactttgaaaaaattagagtgtttaaag-caggcg-c--------acgtttgaata-gattagcat-gggataatagaataggac-tt--tgg-a-tctattt-t--gttgg-ttt-------------------------------------------------------------ctaggac-caaagtaatgatgaatag-ggacagtcgggggtatttgtatta-catagtc--ag-aggtgaaattcttggatttat-gtaggacaaactattgcgaaggcattta-ccaaggatgtttt-cattaatcaa-ggacgatagtcaggtgatcaaagacgattagataccgtcgtagtc-ttgaccgtaaacgatgccgactagggatcggacgagg-a-t--atg----------atagtcacgttcggcac-cttgtgagaaatca-aagtttttgggttc-----------------------------------------c------------------------------------------------------ggg--------------------------------------------gggagta-tggtcgcaagg-ctgaaact-tgaaggaattgac-ggaagggcaccacca-ggagt-----------------------------------------------------------------------------------------------------------------------------------------------------------------------------------------------------------------------------------------------------------------------------------------------------------------------------------------------------------------------------------------------------------------------------ggagcctgcggcttaatttgactcaa---cac-ggggaaactcaccaggt------------------------------------------------------------------------------------------------------------------------------------------------------------------------------------------------------------------------------------------------------------------------------------------------------------------------------------------------------------------------------------------------------------------------ccagacatagtaag-gattgacagattgagagctcttt-cttgattctatgggtggtggtgcatggccgttcttagttggtggagtg-atttgtctggttaattccgat-aacgaacgagaccttgacctgc-taaatag--------------------tcaagccaa---cact----------gttggttcga-----------------attgacttcttagagggactgtaga-ctaa------------agtctacggaagttt-gaggcaataacaggt----------------------------------------------------------------------------------------------------------------------------------------------------------------------------------------------------------------------------------------------------------------------------------------------------------------------------------------------------------------------------------------------------------------------------------------------------------ctgtgatgcccttagatgttc--tgggccgca---cgcgcgct-acac--tgacatgggcaacgag-----ttttga-------------------------------------------------------cctttgcc-gaaaggtatgggtaatc-ttttgaaaccatgtcgtgctggggattgtcctttgtaattattggacatgaacgaggaattcctagtaagcgcgagtcatcagctcgcg--ttgattacgtccctgccctt-------------------------------------------------------------------------------------------------------------------------------------------------------------------------------------------------------------------------------------------------------------------------------------------------------------------------------------------------tgtacac----------------------------------------------------------------------------------------------------------------------------------------------------------------------------------------------------------------------------------------------------------------------------------------------------------------------------------------------------------------------------------------------------------a-ccgccc-gtcgctactaccgattgaatggct-tagtga--gacctttggattttggaatttt-aaaactggtgacggttt--------tttaattt----------------------aaaag-aagctggtcaaacttggtcatttagaggaagt-aaaagtcgt-aacaaggtaac-----------------------------------------------------------------------------------------------------------------------------------------------------------------------------------------------------------------------------------------------------------------------------------------------------------ccgtaggt-gaacctgcggctg-----------------------------------------------------------------------------------------------------------------------------------------------------------------------------------------------------------------------------------------------------------------------------------------------------------------------------------------------------------------------------------------------------------------------------------------------------------------------------------------------------------------------------------------------------------------------------------------------------------------------------------------------------------------------------------------------------------------------------------------------------------------------------------------------------------------------------------------------------------------------------------------------------------------------------------------------------------------------------------------------------------------------------------------------------------------------------------------------------------------------------------------------------------------------------------------------------------------------------------------------------------------------------------------------------------------------------------------------------------------------------------------------------------------------------------------------------------------------------------------------------------------------------------------------------------------------------------------------------------------------------------------------------------------------------------------------------------------------------------------------------------------------------------------------------------------------------------------
>AB016010/DQ273796_Zoopagomycota_Zoopagomycotina_Incertae_Sedis_Zoopagales_Piptocephalidaceae_Kuzuhaea_Kuzuhaea_moniliformis
--------------------------------------caaagattaagccatgcatgtctaagtataa-acaat---tatac--a-gagaaactgtgaatggctcataatatcagttattgtttatttgag-gat-----acc--cttactacttgg-ataaccgtggtaattctagagctaatacatgcgt--caaaccccgac--t-tc--tggnnggggtgtatttattagataaa---agccaacccgg--gcaac-----cggtc---------ctttggtgattcataat-aacttttcggatcgcattgct-tca----------cgccggcgatggttcattcaaatttct-gccctatca-actttcgatggtaggatagagg-cctaccatggtttttacggg-taacggggaattagggttcga--ttccggag-agggagcct-gagaaacggcta-ccacatcc--aagga-aggcagcaggcgcgcaaattacccaatcctgacac---agggaggtagtgacaagaaataacaatacagggccctttc-gggtcttgtaatt-ggaatgagtacaatttaaa-cccttaacgaggaacaattggagggcaagtctggt-------------------------------------------------------------------------------------------------------------------------------------------------------------------------------------------------------------------------------------------------------------------------------------------------------------------------------------------------------------------------------------------------------------------------------------------------------------------------------------------------------------------------------------------------------------------------------------------------------------------------------------------------------------------------------------------------------------------------------------------------------------------------------------------------------------------------------------------------------------------------------------------------------------------------------------------------------------------------------------------------------------------------------------------------------gccagcagccacggtaattccagctccaatagcgtatattaaagttgttgcagttaaaaagctcgtagttgaatttcagg-gcggg--ccgg--------------gcggtcc--------acc--gc----aacaggtgtg----------tactgctt----------catcggcctgccc----ttt--c-ctcctggggaa-------ctggtgt------gct------------------------------cttcactgag-tgtgac------------------aactc---tt-cc--aggacgtttactttgaaaaaattagagtgttcaaag-cagctc-a--------ccgcctgtatatcattagcat-ggaataatagaataggac-ag--tgc-t-cctaattgt--gttggcttt-------------------------------------------------------------ccagcac-cgcagtaatgatgaatag-gaacagttggaggcatttgtattg-gggagct--ag-aggtgacattcttggatttcc-ccaagccacacttttgcgaaatcacttg-ccaaggatgtttt-cattaatcaa-gaacgaaagttaggggatcgaagacgattagataccgtcgtagtc-ttaaccataaacgatcccgactagggatcagacagtg-t-t--gct----------tacgacctgtttggcac-cttatgagaaatca-aagtttttgggttc-----------------------------------------c------------------------------------------------------ggg--------------------------------------------gggagta-tggtcgcaagg-ctgaaact-taaaggaattgac-ggaagggcaccacca-ggagt-----------------------------------------------------------------------------------------------------------------------------------------------------------------------------------------------------------------------------------------------------------------------------------------------------------------------------------------------------------------------------------------------------------------------------ggagcctgcggcttaatttgactcaa---cac-gggaaaactcaccaggt------------------------------------------------------------------------------------------------------------------------------------------------------------------------------------------------------------------------------------------------------------------------------------------------------------------------------------------------------------------------------------------------------------------------ccagacatagtgag-gattgacagattgatagctcttt-cttgattctatgggtggtggtgcatggccgttctt-gttggtggagtg-atttgtctggttaattccgat-aacgaacgagaccttaacctgc-taaatag--------------------cgacgtgac---cctttcg---------tggtcacg-----------------gcccgcttcttagagggactgtcgg-cgttgc----------agccgacggaagttt-gaggcaataacaggt----------------------------------------------------------------------------------------------------------------------------------------------------------------------------------------------------------------------------------------------------------------------------------------------------------------------------------------------------------------------------------------------------------------------------------------------------------ctgtgatgcccttagatgttc--tgggccgca---cgcgcgct-acac--tgacgaagccagcgag-----tcctct-----------------------------------------------------caccttggcc-ggaaggcccgggtaatc-ttgtgaaacttcgtcgt-ctggggatagtccattgcaattttcggacttgaacgaggaattcctagtaagcgcaagtcatcagcttgcg--ttgattacgtccctgccctt-------------------------------------------------------------------------------------------------------------------------------------------------------------------------------------------------------------------------------------------------------------------------------------------------------------------------------------------------tgtacac----------------------------------------------------------------------------------------------------------------------------------------------------------------------------------------------------------------------------------------------------------------------------------------------------------------------------------------------------------------------------------------------------------a-ccgccc-gtcgctactaccgattgaatggct-tagtga--ggtcctcggatt--gacggagg-cctgccggcaacggcg---------actcgctg----------------------ttgagaaagttgaacaaacttggacatttagaggaagt-aaaagtcgt-aaca---------------------------------------------------------------------------------------------------------------------------------------------------------------------------------------------------------------------------------------------------------------------------------------------------------------------------------------------------------------------------------------------------------------------------------------------------------------------------------------------------------------------------------------------------------------------------------------------------------------------------------------------------------------------------------------------------------------------------------------------------------------------------------------------------------------------------------------------------------------------------------------------------------------------------------------------------------------------------------------------------------------------------------------------------------------------------------------------------------------------------------------------------------------------------------------------------------------------------------------------------------------------------------------------------------------------------------------------------------------------------------------------------------------------------------------------------------------------------------------------------------------------------------------------------------------------------------------------------------------------------------------------------------------------------------------------------------------------------------------------------------------------------------------------------------------------------------------------------------------------------------------------------------------------------------------------------------------------------------------------------------------------------------------------------------------------------------------------------------------------------------------------------------------------------------
>ACDU01008455/ACDU01008455_Blastocladiomycota_Incertae_Sedis_Blastocladiomycetes_Blastocladiales_Blastocladiaceae_Allomyces_Allomyces_macrogynus_ATCC_38327
---------------------------------------------------------------------------------------------------------------------------------------------acccttttactacttgg-ataaccgtggtaattctagagctaatacatgcac-aaaagtcctgac--c-tttacggaagggatgcagttattagatacaa--aaccaacccgg--gcaac-----cggtt---------ttttggtgattcatgat-aactttgcggaccgcatggcc-ttg----------cgccggcggcgggtcattcaaatttct-gccctatca-actgtcgatggtaggatagagg-cctaccatggtgataacggg-taacggggaattagggttcga--ttccggag-agggagcct-gagaaacggcta-ccacatcc--aagga-aggcagcaggcgcgcaaattacccaatcctgatac---agggaggtagtgacaataaataacgatgcaggacct-ttt-ggtctttgcaatt-ggaatgagtacaatttaaatcccttaacgaggaacaattggagggcaagtctggt-------------------------------------------------------------------------------------------------------------------------------------------------------------------------------------------------------------------------------------------------------------------------------------------------------------------------------------------------------------------------------------------------------------------------------------------------------------------------------------------------------------------------------------------------------------------------------------------------------------------------------------------------------------------------------------------------------------------------------------------------------------------------------------------------------------------------------------------------------------------------------------------------------------------------------------------------------------------------------------------------------------------------------------------------------gccagcagccgcggtaattccagctccaatagcgtatattaaagttgttgcagttaaaaagctcgtagttgaatttcaag-ggttt--ttttc-------------gtagctagccattgttcccttt----gcggtcaatg----------tgcatt------------tggctacaggccc----tttttttctgctaggaga--------tgcggctcttctgct------------------------------tgtcagcggg-gctgca-------------------gttt---tc-ct--agcacttttactttgaaaaaattagagtgttcaaag-caggcttt----ttctttgcctgaata-tcttagcat-ggaataatagaataggac-tt--tgg-t-tctattt-t--gttgg-ttt-------------------------------------------------------------ctaggac-tagagtaatgattaatag-ggatagttgggggcattagtattt-aattgtc--ag-aggtgaaattcttggatttag-gaaagactaacttctgcgaaagcatttg-ccaaggatgtttt-cattaatcaa-gaacgaaagttaagggatcgaagatgattagataccatcgtagtc-ttaaccataaacgatgccgaccagggatcgggcgctt-g-t--agtttttccaa--aaagacacgcccggcac-cttttgagaaatca-aagtttttgggttc-----------------------------------------t------------------------------------------------------ggg--------------------------------------------gggagta-tggtcgcaagg-ctgaaact-taaaggaattgac-ggaagggcaccacca-ggagt-----------------------------------------------------------------------------------------------------------------------------------------------------------------------------------------------------------------------------------------------------------------------------------------------------------------------------------------------------------------------------------------------------------------------------ggagcctgcggcttaatttgactcaa---cac-ggggaaactcaccaggt------------------------------------------------------------------------------------------------------------------------------------------------------------------------------------------------------------------------------------------------------------------------------------------------------------------------------------------------------------------------------------------------------------------------ccagacatggtaag-gattgacagattgaaagctcttt-cttgattctatgggtggtggtgcatggccgttcttagttcgtggattg-atttgtctggttaattccgat-aacgaacgagaccttttcctac-tcgttac--------------------ttgctcatg---ggtttta-------tctcatggca-----------------cgcaagttcttagcgggactgctgg-cgtt-t----------agccagaggaagttc-gaggcaataacaggt----------------------------------------------------------------------------------------------------------------------------------------------------------------------------------------------------------------------------------------------------------------------------------------------------------------------------------------------------------------------------------------------------------------------------------------------------------ctgtgatgcccttagatgttc--tgggccgca---cgcgcgct-acac--tgatgcagtcagcaag-----tttttt----------------aactggctgtagttctttcgggagctatggtcg--atttccttgccc-gaaagggttgggtaatc-ttttgaaactgcatcgtgatggggatcgacctttgtaattatcggtcgtgaacgaggaattcctagtaagtgtgggtcatcagcccacg--ctgattacgtccctgccctt-------------------------------------------------------------------------------------------------------------------------------------------------------------------------------------------------------------------------------------------------------------------------------------------------------------------------------------------------tgtacac----------------------------------------------------------------------------------------------------------------------------------------------------------------------------------------------------------------------------------------------------------------------------------------------------------------------------------------------------------------------------------------------------------a-ccgccc-gtcgctactaccgattggatggct-tagtga--gatttttggatt--gttgagc--gattgcagcaatgtg----------aacgcccg----------------------acgag-aaattgatcaaacttggtcatctagaggaagt-aaaagtcgt-aacaaggtttc------------------------------------------------------------------------------------------------------------------------------------------------------------------------------------------------------------------------------------------------------------------------------------------------------------cgtaggt-gaacctgcggaag-----------------------------------------------------------------------------------------------------------------------------------------------------------------------------------------------------------------------------------------------------------------------------------------------------------------------------------------------------------------------------------------------------------------------------------------------------------------------------------------------------------------------------------------------------------------------------------------------------------------------------------------------------------------------------------------------------------------------------------------------------------------------------------------------------------------------------------------------------------------------------------------------------------------------------------------------------------------------------------------------------------------------------------------------------------------------------------------------------------------------------------------------------------------------------------------------------------------------------------------------------------------------------------------------------------------------------------------------------------------------------------------------------------------------------------------------------------------------------------------------------------------------------------------------------------------------------------------------------------------------------------------------------------------------------------------------------------------------------------------------------------------------------------------------------------------------------------------
>ACSY01002289/ACSY01000770_Craspedida_Salpingoecidae_Salpingoeca_Salpingoeca_rosetta
---------------------------------------------------------------------------------------gt--------------------------------------------------------------------------------------------------------------------------------------------------------------------------------------------------------------------------------------------------------------------------------gccct---------------------------------------------------------------------------------------------------------------------------------------------------------------------------------------------------------------------tgattgggtgtgtgtcaagtcacgtagtggtggggcgctg--------------------------------------------------------------------------------------------------------------------------------------------------------------------------------------------------------------------------------------------------------------------------------------------------------------------------------------------------------------------------------------------------------------------------------------------------------------------------------------------------------------------------------------------------------------------------------------------------------------------------------------------------------------------------------------------------------------------------------------------------------------------------------------------------------------------------------------------------------------------------------------------------------------------------------------------------------------------------------------------------------------------------------------------------------------------------------------------------------------------------------------------------------------------------------------------------------------------------------------------------------------------------------------------------------------------------------------------------------------------------------------tt--gggggctttactttgaaaaaattagagtgttcaaag-caggcagtcatttgatttgcttgaata-gattagcat-ggaacaacggaagaggacttt--tgg-g-cctgtac-t--gttgg-cgtgtggtgcgggggtattgtggagtgagaaaccgcaaggttttcttattcctccctcaccacatcgggtc-tgaagtaatgattaatag-ggacggttgggggcactggtattt-cgttgtc--ag-aggtgaaattcttggatttac-gaaagaccgccgactgcgaaagcatttg-ccaaggacgcttt-cattgatcaa-gaacgaaagttaggggatcgaagacgattagataccgtcgtagtc-ttaaccataaacgatgccggccagggctcggtgggcagcacaaatcattctgtgatggaggcgccatcgggac-ctttagggaaacca-aagcgtttgggttc-----------------------------------------c------------------------------------------------------ggg--------------------------------------------gggagta-tgatcgcaaga-ttgaaact-taaaggaattgac-ggaagggcaccacca-ggagt-----------------------------------------------------------------------------------------------------------------------------------------------------------------------------------------------------------------------------------------------------------------------------------------------------------------------------------------------------------------------------------------------------------------------------ggagcctgcggcttaatttgactcaa---cac-ggggaaactcaccaggt------------------------------------------------------------------------------------------------------------------------------------------------------------------------------------------------------------------------------------------------------------------------------------------------------------------------------------------------------------------------------------------------------------------------ccagacatgggaag-gattgacagattgacagctcttt-cttgattccaagggaggtggtgcatggccgtcc--agcttttgttgtg-aaatctctgtttgattacggt-aaacggcgagaccttgacttgc-tgattgg--------------------tgtgcgcctgctgttttgtaggcgttggagattacgcgcaagcgtgtcttttgacacaccactcagagggacactcggcgttgctattgagcgtaagccgaaggaagttt-gaggcgataacaggt----------------------------------------------------------------------------------------------------------------------------------------------------------------------------------------------------------------------------------------------------------------------------------------------------------------------------------------------------------------------------------------------------------------------------------------------------------ctgtgatgcccttagatgttc--tgggctgca---cgcgcgct-acac--tgacgggggcagcgag-----tatgctttgggtgtttgtggtggggaaagtcttgtgctttctgcattcacaaacatctattcctgcgct-ggaaggcgtggggactc-ttgtgaaaacccgtcgtgctggggatagatgcttgcaattattcatcttgaacgaggaattcctagtaagcgcaattcaacagattgcg--ttgattacgtccctgccctt-------------------------------------------------------------------------------------------------------------------------------------------------------------------------------------------------------------------------------------------------------------------------------------------------------------------------------------------------tgtacac----------------------------------------------------------------------------------------------------------------------------------------------------------------------------------------------------------------------------------------------------------------------------------------------------------------------------------------------------------------------------------------------------------a-ccgccc-gtcgctactaccgattgaatggtt-tagtga--ggcctcgggatt--ggcgcgtg-ggcgctggcaacagctgcccatgtgtttctttg----------------------ctgag-aacctggtcaaacttgatcatttagaggaagt-aaaagtcgt-aacaaggtttc------------------------------------------------------------------------------------------------------------------------------------------------------------------------------------------------------------------------------------------------------------------------------------------------------------cgtaggt-gaacctgcggaagg----------------------------------------------------------------------------------------------------------------------------------------------------------------------------------------------------------------------------------------------------------------------------------------------------------------------------------------------------------------------------------------------------------------------------------------------------------------------------------------------------------------------------------------------------------------------------------------------------------------------------------------------------------------------------------------------------------------------------------------------------------------------------------------------------------------------------------------------------------------------------------------------------------------------------------------------------------------------------------------------------------------------------------------------------------------------------------------------------------------------------------------------------------------------------------------------------------------------------------------------------------------------------------------------------------------------------------------------------------------------------------------------------------------------------------------------------------------------------------------------------------------------------------------------------------------------------------------------------------------------------------------------------------------------------------------------------------------------------------------------------------------------------------------------------------------------------------------
>AF084618/AY026374_Craspedida_Codonosigidae_Monosiga_Monosiga_brevicollis
---cctggttgatcctgccagtagtcatatgcttgtctcaaagattaagccatgcatgtctaagtataa-atcatt--tatac--g-gtgaaactgcgaaaggctcattaaatcagttatagtttatttgat-agt-----gc----ttactacatgg-atacccgtggtaattctagagctaatacatgcga--caaaacccgac--t-tc--tggaagggttgtatttattagatacaa--aaccaattc----------------------------ttttggtgattcaagat-aactttgcgaacctcatggc--tta----------tgctggaggtgaatcattcaaatttct-gccctatca-actttcgatggtaaggtattgg-cttaccatggttacaacggg-taacggggaattagggttcga--ttccggag-aggg-gcct-gagagatggcca-ccacttcc--aagga-aggcagcaggcgcgcaaattacccaatcctgacac---agggaggtagtgacaataaataacaatacagagctt-ttt-gagctttgtaatt-ggaatgagaacaatgtaaataccttatcgagtaccaattggagggcaagtctggt-------------------------------------------------------------------------------------------------------------------------------------------------------------------------------------------------------------------------------------------------------------------------------------------------------------------------------------------------------------------------------------------------------------------------------------------------------------------------------------------------------------------------------------------------------------------------------------------------------------------------------------------------------------------------------------------------------------------------------------------------------------------------------------------------------------------------------------------------------------------------------------------------------------------------------------------------------------------------------------------------------------------------------------------------------gccagcagccgcggtaattccagctccaatagcgtatattaaagttgttgcagttaaaaagctcgtagtcggacttctgg-ccgtg--agcg--------------cgggtcc--------gcc--gc----aagg--tgtg----------cactcg---------------cgttggcggc----cat--c-ctctcgaggag-------gcggcgt------gct------------------------------ctttattgag-tgtgtc-------------------gtcg---ac-tc--gggacctttactttgaaaaaattagagtgttcaaag-caggcc-t--------tcgcttgaata-cattagcat-ggaataatggaataggac-tt--tgg-t-tctattt-t--gttgg-ttt-------------------------------------------------------------ctaggac-cgaagtaatgattaatag-ggatagttgggggcattagtattt-aattgtc--ag-aggtgaaattcttggatttat-gaaagactaacatctgcgaaagcatttg-ccaaggatgtttt-cattgatcaa-gaacgaaagttaggggatcgaagacgatcagataccgtcgtagtc-ttaaccataaactatgccgactagggatcagtgagcg-t-t--gttg---------tatgacctcattggcac-cttatgggaaacca-aagtctttgggttc-----------------------------------------c------------------------------------------------------ggg--------------------------------------------gggagta-tggtcgcaagg-ctgaaact-taaaggaattgac-ggaagggcaccacca-ggagt-----------------------------------------------------------------------------------------------------------------------------------------------------------------------------------------------------------------------------------------------------------------------------------------------------------------------------------------------------------------------------------------------------------------------------ggagcctgcggcttaatttgactcaa---cac-ggggaaactcaccaggt------------------------------------------------------------------------------------------------------------------------------------------------------------------------------------------------------------------------------------------------------------------------------------------------------------------------------------------------------------------------------------------------------------------------ccagacataggaag-gattgacagattgagagctcttt-cttgattctatgggtggtggtgcatggccgtttttagttggtggagtg-atttgtctggttaattccgtt-aacgaacgagaccttaacctac-taaatag--------------------tgtcgcgat---tttc--g-------aatcgt-gga-----------------c--aacttcttagagggactatcgg-cgtt-t----------agccgatggaagttt-gaggcaacaacaggt----------------------------------------------------------------------------------------------------------------------------------------------------------------------------------------------------------------------------------------------------------------------------------------------------------------------------------------------------------------------------------------------------------------------------------------------------------ctgtgatgcccttagatgttc--tgggccgca---cgcgcgct-acac--tgacggagtcaacgag-------ttgt-------------------------------------------------------cctgcatc-gaaaggtgtgggtaatc-ttttgaaactttgtcgtgctggggatagatctttgcaattatcgatcttgaacgaggaattcctagtaagcgtgattcatcagatcgcg--ttgattacgtccctgccctt-------------------------------------------------------------------------------------------------------------------------------------------------------------------------------------------------------------------------------------------------------------------------------------------------------------------------------------------------tgtacac----------------------------------------------------------------------------------------------------------------------------------------------------------------------------------------------------------------------------------------------------------------------------------------------------------------------------------------------------------------------------------------------------------a-ccgccc-gtcgctactaccgattgaatggtt-tagtga--ggcctcgggact--ggcgca-----agcgggtgcaagcc---------tgttggcg----------------------ccggg-aacttggtcaaacttgatcatttagaggaagt-aaaagtcgt-aacaaggtttc------------------------------------------------------------------------------------------------------------------------------------------------------------------------------------------------------------------------------------------------------------------------------------------------------------cgtaggt-gaacctgcaga-------------------------------------------------------------------------------------------------------------------------------------------------------------------------------------------------------------------------------------------------------------------------------------------------------------------------------------------------------------------------------------------------------------------------------------------------------------------------------------------------------------------------------------------------------------------------------------------------------------------------------------------------------------------------------------------------------------------------------------------------------------------------------------------------------------------------------------------------------------------------------------------------------------------------------------------------------------------------------------------------------------------------------------------------------------------------------------------------------------------------------------------------------------------------------------------------------------------------------------------------------------------------------------------------------------------------------------------------------------------------------------------------------------------------------------------------------------------------------------------------------------------------------------------------------------------------------------------------------------------------------------------------------------------------------------------------------------------------------------------------------------------------------------------------------------------------------------------
>AF164245/DQ273776_Chytridiomycota_Incertae_Sedis_Chytridiomycetes_Spizellomycetales_Powellomycetaceae_Powellomyces_sp_JEL95
---------------------------------------------------------------gtataa-acaaatt-tgtac--t-gtgaaactgcgaatggctcattaaatcagttatagtttatttgat-aat-----acc---ttactacttgg-ataaccgtggtaattctagagctaatacatgcta--aaaatcccgac--t-tc--tggaagggatgtatttattagataaaa--aaccaatccgg--gcaac-----cggtt---------ttttggtgattcatgat-aacttttcgaatcgtatggcc-ttg----------tgccgacgatggttcattcaaatttct-gccctatca-actttcgatggtaggatagagg-cctaccatggttttaacggg-taacggagaattagggttcga--ttccggag-agggagcct-gagaaacggcta-ccacatcc--aagga-aggcagcaggcgcgcaaattacccaatcctgacac---agggaggtagtgacaataaataacaatacagggctc-tat-gagtcttgtaatt-ggaatgagtacaatttaaatcccttaacgaggaacaattggagggcaagtctggt-------------------------------------------------------------------------------------------------------------------------------------------------------------------------------------------------------------------------------------------------------------------------------------------------------------------------------------------------------------------------------------------------------------------------------------------------------------------------------------------------------------------------------------------------------------------------------------------------------------------------------------------------------------------------------------------------------------------------------------------------------------------------------------------------------------------------------------------------------------------------------------------------------------------------------------------------------------------------------------------------------------------------------------------------------gccagcagccgcggtaattccagctccaatagcgtatattaaagttgttgcagttaaaaagctcgtagttgaattttgga-cctgg--ctgg--------------gtggtctt-------gcc--ga----aagg--taag----------cactgc------------tc-tggtcgggtc----ttt--c-cttctggggaa-------cctgtgt------gct------------------------------cttaattgag-tgcgca-------------------gggg---at-cc--aggacttttactttgaaaaaattagagtgtttaaag-caggct-t--------acgcttgaata-cattagcat-ggaataatagaataggac-tt--tgg-t-tctattt-t--gttgg-ttt-------------------------------------------------------------ctaggac-cgaagtaatgattaatag-ggatagttgggggcattagtattt-aattgtc--ag-aggtgaaattcttggatttat-gaaagactaacttctgcgaaagcatttg-ccaaggatgtttt-cattaatcaa-gaacgaaagttaggggatcgaagacgatcagataccgtcgtagtc-ttaaccataaactatgccgactagggatcggacgacg-t-t--aa--ata------attgactcgttcggcac-cttatgagaaatca-aagtttttgggttc-----------------------------------------c------------------------------------------------------ggg--------------------------------------------gggagta-tggtcgcaagg-ctgaaact-taaaggaattgac-ggaagggcaccacca-ggagt-----------------------------------------------------------------------------------------------------------------------------------------------------------------------------------------------------------------------------------------------------------------------------------------------------------------------------------------------------------------------------------------------------------------------------ggagcctgcggcttaatttgactcaa---cac-gggaaaactcaccaggt------------------------------------------------------------------------------------------------------------------------------------------------------------------------------------------------------------------------------------------------------------------------------------------------------------------------------------------------------------------------------------------------------------------------ccagacatagtaag-gattgacagattgagagctcttt-cttgattctatgggtggtggtgcatggccgttcttagttggtggagtg-atttgtctggttaattccgtt-aacgaacgagaccttaacctgc-taaatag--------------------ttacgttaa---cttt--g-------gttgac-gga-----------------t--aacttcttagagggactgtgga-tgtt-t----------aatccacggaagttt-gaggcaataacaggt----------------------------------------------------------------------------------------------------------------------------------------------------------------------------------------------------------------------------------------------------------------------------------------------------------------------------------------------------------------------------------------------------------------------------------------------------------ctgtgatgcccttagatgttc--tgggccgca---cgcgcgct-acac--tgatgaaggcagcaag-----taattc----------------------------------------------------a--ccttggcc-ggaaggtctgggtaatc-ttctgaaacttcatcgtgctggggattgtccattgcaattattggacatcaacgaggaattcctagtaagcgtgagtcatcagctcgcg--ttgattacgtccctgccctt-------------------------------------------------------------------------------------------------------------------------------------------------------------------------------------------------------------------------------------------------------------------------------------------------------------------------------------------------tgtacac----------------------------------------------------------------------------------------------------------------------------------------------------------------------------------------------------------------------------------------------------------------------------------------------------------------------------------------------------------------------------------------------------------a-ccgccc-gtcgctactaccgattgaatggct-tagtga--gtcctccggatt--cggaacac-cttcccggcaacgggat--------tcgagttc----------------------tggag-aagttgggcaaacttggtcatttagaggaagt-aaaagtcgt-aacaaggtaac------------------------------------------------------------------------------------------------------------------------------------------------------------------------------------------------------------------------------------------------------------------------------------------------------------cgtaggt-gaacctgcggttggatcatta---------------------------------------------------------------------------------------------------------------------------------------------------------------------------------------------------------------------------------------------------------------------------------------------------------------------------------------------------------------------------------------------------------------------------------------------------------------------------------------------------------------------------------------------------------------------------------------------------------------------------------------------------------------------------------------------------------------------------------------------------------------------------------------------------------------------------------------------------------------------------------------------------------------------------------------------------------------------------------------------------------------------------------------------------------------------------------------------------------------------------------------------------------------------------------------------------------------------------------------------------------------------------------------------------------------------------------------------------------------------------------------------------------------------------------------------------------------------------------------------------------------------------------------------------------------------------------------------------------------------------------------------------------------------------------------------------------------------------------------------------------------------------------------------------------------------------------
>AF164247/DQ273778_Chytridiomycota_Incertae_Sedis_Chytridiomycetes_Spizellomycetales_Spizellomycetaceae_Gaertneriomyces_Gaertneriomyces_semiglobifer
------------------------------------------gattaagccatgcatgtctaagtataa-acaaatt-tgtac--t-gtgaaactgcgaatggctcattaaatcagttatagtttatttgat-agt-----acc---ttatcacttgg-ataaccgtggtaattctagagctaatacatgcta--aaaatcccgac--t-tc--tggaagggatgtatttattagataaaa--aaccaacccgg--gcaac-----cggtt---------ttttggtgattcatgat-aacttttcgaatcgtatggcc-ttg----------tgccgacgatggttcattcaaatttct-gccttatca-actttcgatggtaggatagagg-cgtaccatggttttaacggg-taacggagaattagggttcga--ttccggag-agggagcct-gagaaacngnta-ccacatcc--aaggn-aggcagcargcgcgcaaattacccaatcctgacac---agggaggtagtgacaataaataacaatacagggctc-ttt-gagtcttgtaatt-ggaatgagtacaatttaaatcccttaacgaggaacaattggagggcaagtctggt-------------------------------------------------------------------------------------------------------------------------------------------------------------------------------------------------------------------------------------------------------------------------------------------------------------------------------------------------------------------------------------------------------------------------------------------------------------------------------------------------------------------------------------------------------------------------------------------------------------------------------------------------------------------------------------------------------------------------------------------------------------------------------------------------------------------------------------------------------------------------------------------------------------------------------------------------------------------------------------------------------------------------------------------------------gccagcagccgcggtaattccagctccaatagcgtatattaaagttgttgcagttaaaaagctcgtagttgaattttgga-cccgg--ctgg--------------gtggtctt-------gcc--gc----aagg--taag----------cactgc------------tc-tggttgggtc----ttt--c-cttctggggaa-------ccagagt------gct------------------------------cttaattgag-tgctct-------------------gggg---at-cc--aggacttttactttgaaaaaattagagtgtttaaag-caggct-t--------tcgcttgaata-cattagcat-ggaataatagaataggac-tt--tgg-t-tctattt-t--gttgg-ttt-------------------------------------------------------------ctaggac-cgaagtaatgattaatag-ggatagttgggggcattagtattt-cattgtc--ag-aggtgaaattcttggatttat-gaaagactaacttctgcgaaagcatttg-ccaaggatgtttt-cattaatcaa-gaacgaaagttaggggatcgaagacgatcagataccgtcgtagtc-ttaaccataaactatgccgactagggatccgtcagtg-t-t--aa--ttt------actgacctgatgggcac-cttatgagaaatca-aagtttttgggttc-----------------------------------------c------------------------------------------------------ggg--------------------------------------------gggagta-tggtcgcaagg-ctgaaact-taaaggaattgac-ggaagggcaccacca-ggagt-----------------------------------------------------------------------------------------------------------------------------------------------------------------------------------------------------------------------------------------------------------------------------------------------------------------------------------------------------------------------------------------------------------------------------ggagcctgcggcttaatttgactcaa---cac-ggggaaactcaccaggt------------------------------------------------------------------------------------------------------------------------------------------------------------------------------------------------------------------------------------------------------------------------------------------------------------------------------------------------------------------------------------------------------------------------ccagacatagtaag-gattgacagattgagagctcttt-cttgattctatgggtggtggtgcatggccgttcttagttggtggagtg-atttgtctggttaattccgtt-aacgaacgagaccttaacctgc-taaatag--------------------ttgggctaa---cttt--g-------gttagc-act-----------------t--gacttcttagagggactgtgaa-tgtt-t----------aattcacggaagttt-gaggcaataacaggt----------------------------------------------------------------------------------------------------------------------------------------------------------------------------------------------------------------------------------------------------------------------------------------------------------------------------------------------------------------------------------------------------------------------------------------------------------ctgtgatgcccttagatgttc--tgggccgca---cgcgcgct-acac--tgatgaaggcagcaag-----taattc----------------------------------------------------a--ccttggcc-ggaaggtctgggtaatc-ttctgaaacttcatcgtgctggggattgtccattgcaattattggtcatcaacgaggaattcctagtaagcgcgagtcatcagctcgcg--ttgattacgtccctgccctt-------------------------------------------------------------------------------------------------------------------------------------------------------------------------------------------------------------------------------------------------------------------------------------------------------------------------------------------------tgtacac----------------------------------------------------------------------------------------------------------------------------------------------------------------------------------------------------------------------------------------------------------------------------------------------------------------------------------------------------------------------------------------------------------a-ccgccc-gtcgctactaccgattgaatggct-tagtga--gcccttcggatt--ggcatttc-tttgctggcaacagca---------gtgacttg----------------------ctgaa-aagttgggcaaacttggtcatttagaggaagt-aaaagtcgt-aacaaggtaac------------------------------------------------------------------------------------------------------------------------------------------------------------------------------------------------------------------------------------------------------------------------------------------------------------cgtaggt-gaacctgcggttggatcatta---------------------------------------------------------------------------------------------------------------------------------------------------------------------------------------------------------------------------------------------------------------------------------------------------------------------------------------------------------------------------------------------------------------------------------------------------------------------------------------------------------------------------------------------------------------------------------------------------------------------------------------------------------------------------------------------------------------------------------------------------------------------------------------------------------------------------------------------------------------------------------------------------------------------------------------------------------------------------------------------------------------------------------------------------------------------------------------------------------------------------------------------------------------------------------------------------------------------------------------------------------------------------------------------------------------------------------------------------------------------------------------------------------------------------------------------------------------------------------------------------------------------------------------------------------------------------------------------------------------------------------------------------------------------------------------------------------------------------------------------------------------------------------------------------------------------------------
>AF164253/DQ273815_Chytridiomycota_Incertae_Sedis_Chytridiomycetes_Lobulomycetales_Lobulomycetaceae_Lobulomyces_Lobulomyces_angularis
----------------------agtcatatgcttgcctcaaagattaagccatgcatgtctaagtgtaa-acaaatt-tatac--t-gtgaaactgcgaatggctcattaaataagttataatttatttgat-att-----act---ttactacttgg-ataaccgtggtaattctgcagctaatacatgctt--taaaccccgac--t-tc--tggaaggggcgtacttattagatttaa--gccaacccttc------------gggtt---------tttggttgattcatgat-aatttttcgaatcgtatggtt-ttt----------tgccgacgatggttcattcaaatttct-tccccatca-actttcgatggtaggatagagg-cctaccatggttttaacggg-taacggagaattagggttcga--ttccggag-agggagcct-gagaaacggcta-ccacatcc--aagga-aggcagcaggcgcgcaaattacccaatcctgacac---agggaggtagtgacaataaataacaatccaggacct--tt-tggtcttggaatt-ggaatgagaacaatttaaatcccttaacgaggaacaattagagggcaagtctggt-------------------------------------------------------------------------------------------------------------------------------------------------------------------------------------------------------------------------------------------------------------------------------------------------------------------------------------------------------------------------------------------------------------------------------------------------------------------------------------------------------------------------------------------------------------------------------------------------------------------------------------------------------------------------------------------------------------------------------------------------------------------------------------------------------------------------------------------------------------------------------------------------------------------------------------------------------------------------------------------------------------------------------------------------------gccagcagccgcggtaattccagctctaatagcgtatattcaagttgttgcagttaaaaagcgcgtagttgaatttcaga-cttgg--ttaa--------------gtggttta-------gtc--gc----aaga--ttaa----------cactac------------tt-tgactgggtc----ttt--c-cttctagggaa-------ctaatgt------gct------------------------------cttcattgag-tgcgtt-------------------aggg---at-ct--aggactgttactttgagaaaattagagtgtttaaaa-caggct-t--------atgcttgaata-tatt-gcat-agaataacggaataggac-tt--tgt-t-tctattt-t--gttgg-ttt-------------------------------------------------------------tgagaaa-cgaagtaatgattaatag-ggatagttgggggcattaatattt-catagtc--ag-aggtgaaattcttggatttat-gaaagattaacttctgcgaaagcatttg-ccaaggatgtttt-cattaatcaa-gcacgaaagttaggggatcgaagacgatcagataccgtcgtagtc-ttaaccataaactatgccgactagggatccgacaatg-t-t--at--ttt------attgacgtgttgggcac-cttatgagaaatca-aagtttttgggttc-----------------------------------------c------------------------------------------------------ggg--------------------------------------------gggagta-tggtcgcaagg-ctgaaact-taaaggaattgac-ggaagggcaccacca-ggagt-----------------------------------------------------------------------------------------------------------------------------------------------------------------------------------------------------------------------------------------------------------------------------------------------------------------------------------------------------------------------------------------------------------------------------ggagcctgcggcttaatttgactcaa---cac-ggggaaactcaccaggt------------------------------------------------------------------------------------------------------------------------------------------------------------------------------------------------------------------------------------------------------------------------------------------------------------------------------------------------------------------------------------------------------------------------ccagacatggtaag-gattgacagattgatagctcttt-cttgattctatgggtggtggtgcatggccgttcttagttggtggagtg-atttgtctggttaattccgtt-aacgaacgagaccttaacctgc-taaatag--------------------ttgcactaa---cttt--g-------gttggt-gtc-----------------t--gacttcttagagggactatgga-tgtt-t----------aatccatggaagttt-gaggcaataacaggt----------------------------------------------------------------------------------------------------------------------------------------------------------------------------------------------------------------------------------------------------------------------------------------------------------------------------------------------------------------------------------------------------------------------------------------------------------ctgtgatgcccttagatgttc--tgggccgca---cgcgcgct-acac--tgatgaaggcaacaag-----taattc----------------------------------------------------g--ccttggcc-ggaaggtctgggtaatc-ttttgaaacttcatcgtgctggggatagagcattgcaattattgctcttcaacgaggaattcctagtaagcgtttgtcatcagcaagcg--ttgattacgtccctgccctt-------------------------------------------------------------------------------------------------------------------------------------------------------------------------------------------------------------------------------------------------------------------------------------------------------------------------------------------------tgtacac----------------------------------------------------------------------------------------------------------------------------------------------------------------------------------------------------------------------------------------------------------------------------------------------------------------------------------------------------------------------------------------------------------a-ccgccc-gtcgctactaccgattgaatggct-tagtga--gacctccggatt--gataaaca-gcatctggcaacagaa---------gccgtttg----------------------ttaag-aagttggtcaaacttggtcatttagaggaagt-aaaagtcgt-aacaaggtaac------------------------------------------------------------------------------------------------------------------------------------------------------------------------------------------------------------------------------------------------------------------------------------------------------------cgtaggt-gaacctgcggttggatcatta---------------------------------------------------------------------------------------------------------------------------------------------------------------------------------------------------------------------------------------------------------------------------------------------------------------------------------------------------------------------------------------------------------------------------------------------------------------------------------------------------------------------------------------------------------------------------------------------------------------------------------------------------------------------------------------------------------------------------------------------------------------------------------------------------------------------------------------------------------------------------------------------------------------------------------------------------------------------------------------------------------------------------------------------------------------------------------------------------------------------------------------------------------------------------------------------------------------------------------------------------------------------------------------------------------------------------------------------------------------------------------------------------------------------------------------------------------------------------------------------------------------------------------------------------------------------------------------------------------------------------------------------------------------------------------------------------------------------------------------------------------------------------------------------------------------------------------
>AF164272/DQ273775_Chytridiomycota_Incertae_Sedis_Chytridiomycetes_Rhizophlyctidales_Rhizophlyctidaceae_Rhizophlyctis_Rhizophlyctis_harderi
--------------------------------------------------catgcatgtgtaagtataa-gc-aatt-tatac--t-gtgaaactgcgaatggctcattaaatcagttatagtttatttgat-aat-----acc---ttactacttgg-ataaccgtggtaattctagagctaatacatgcta--aaaacctcgac--t-tc--tggaagaggtgtatttattagataaaa--aaccaatcggc--ttcgg-----ccgtc---------tactggtgaatcatgat-aacttttcgaatcgcatgact-tt-----------tgtcggcgatggttcattcaaatttct-gccctatca-actttcgatggtaggatagagg-cctaccatggttttaacggg-taacggagaattagggttcga--ttccggag-agggagcct-gagaaacggcta-ccacatcc--aagga-aggcagcaggcgcgcaaattacccaatcctgacac---agggaggtagtgacaataaataacaatacagggctt-ttt-aagtcttgtaatt-ggaatgagtacaatttaaatctcttaacgagaaccaattggagggcaagtctggt-------------------------------------------------------------------------------------------------------------------------------------------------------------------------------------------------------------------------------------------------------------------------------------------------------------------------------------------------------------------------------------------------------------------------------------------------------------------------------------------------------------------------------------------------------------------------------------------------------------------------------------------------------------------------------------------------------------------------------------------------------------------------------------------------------------------------------------------------------------------------------------------------------------------------------------------------------------------------------------------------------------------------------------------------------gccagcagccgcggtaattccagctccaatagcgtatattaaagttgttgcagttaaaaagctcgtagttgaactttggg-ttcgg--cttg--------------gcggtctt-------gtc--gt----atga--cttg----------cactgc------------ta-tggtcgaatc----ttt--c-cttctggtgaa-------ctattgt------gct------------------------------attcatttag-tgcgat-------------------aggg---ag-cc--aggacttttactttgaaaaaattagagtgtttaaag-caggct-t--------acgcttgaata-cattagcat-ggaataataaaataggac-tt--tgg-t-tttattt-t--gttgg-ttt-------------------------------------------------------------ctaagac-cgaagtaatgattaatag-ggtcagttgggggcattagtattt-aatcgtc--ag-aggtgaaattcttggattgat-taaagactaacttctgcgaaagcatttg-ccaaggatgtttt-cattaatcaa-gaacgaaagttaggggatcgaagacgatcagataccgtcgtagtc-ttaaccataaactatgccgactagggatcggacgatg-t-t--ca---at------aatgactcgttcggcac-cttatgagaaatca-aagtttttaggttc-----------------------------------------c------------------------------------------------------ggg--------------------------------------------gggagta-tggtcgcaagg-ctgaaact-taaaggaattgac-ggaagggcaccacca-ggagt-----------------------------------------------------------------------------------------------------------------------------------------------------------------------------------------------------------------------------------------------------------------------------------------------------------------------------------------------------------------------------------------------------------------------------ggagcctgcggcttaatttgactcaa---cac-ggggaaactcaccaggt------------------------------------------------------------------------------------------------------------------------------------------------------------------------------------------------------------------------------------------------------------------------------------------------------------------------------------------------------------------------------------------------------------------------ccagacatagtaag-gattgacagattgagagctcttt-cttgattctatgggtggtggtgcatggccgttcttagttggtggagtg-atttgtctggttaattccgtt-aacgaacgagaccttaacctgc-taaatag--------------------ttacattaa---ctct--g-------gttgat-ggt-----------------t--aacttcttagagggactataga-cttt-t----------agtctatggaagttt-gaggcaataacaggt----------------------------------------------------------------------------------------------------------------------------------------------------------------------------------------------------------------------------------------------------------------------------------------------------------------------------------------------------------------------------------------------------------------------------------------------------------ctgtgatgcccttagatgttc--tgggccgca---cgcgcgct-acac--tgatgaaggcaacaag-----taatta----------------------------------------------------a--ccttggcc-ggaaggtctgggtaatc-ttttgaaacttcatcgtgctggggatagtcctttgcaattattggacttcaacgaggaattcctagtaagcgtgagtcatcagctcgcg--ttgattacgtccctgccctt-------------------------------------------------------------------------------------------------------------------------------------------------------------------------------------------------------------------------------------------------------------------------------------------------------------------------------------------------tgtacac----------------------------------------------------------------------------------------------------------------------------------------------------------------------------------------------------------------------------------------------------------------------------------------------------------------------------------------------------------------------------------------------------------a-ccgccc-gtcgctagtaccgattgaatggct-tagtga--gacctccggatt--agcgattc-tttggtggcaacaccg---------ttgaattg----------------------ccgag-aagttggtcaaacttggtcatttagaggaact-aaaagtcgt-aacaaggtaac------------------------------------------------------------------------------------------------------------------------------------------------------------------------------------------------------------------------------------------------------------------------------------------------------------cgtaggt-gaacctgcggttggatcatta---------------------------------------------------------------------------------------------------------------------------------------------------------------------------------------------------------------------------------------------------------------------------------------------------------------------------------------------------------------------------------------------------------------------------------------------------------------------------------------------------------------------------------------------------------------------------------------------------------------------------------------------------------------------------------------------------------------------------------------------------------------------------------------------------------------------------------------------------------------------------------------------------------------------------------------------------------------------------------------------------------------------------------------------------------------------------------------------------------------------------------------------------------------------------------------------------------------------------------------------------------------------------------------------------------------------------------------------------------------------------------------------------------------------------------------------------------------------------------------------------------------------------------------------------------------------------------------------------------------------------------------------------------------------------------------------------------------------------------------------------------------------------------------------------------------------------------
>AF164278.2/DQ273814.1_Arkaya_lepida
----------------------agtcatatgcttgtctcaaagattaagccatgcatgtctaagtataa-acaatt--tttac--t-gtgaaactgcgaatggctcattaaatcagttatagtttatttgat-agt-----aac---ttactacttgg-ataaccgtggtaattctagagctaatacatgcat-taaaaacccgac--t-tt--cggaagggttgtatttattagattaaa--aaccaatggga--gcaat-----ccttt---------ttttggtgattcatagt-aacctttcgaatcgtattgct-tta----------cgcagacgatggttcattcaaatttct-gccctatca-actttcgatggtaggatagagg-cctaccatggttttaacggg-taacggagaattagggttcga--ttccggag-agggagcct-gagaaacggcta-ccacatcc--aagga-aggcagcaggcgcgcaaattacccaatcccgacac---ggggaggtagtgacaataaataacaatccagggctt-ttt-aagtcttggaatt-ggaatgagtacaatttaaatcccttaacgagaaccaattggagggcaagtctggt-------------------------------------------------------------------------------------------------------------------------------------------------------------------------------------------------------------------------------------------------------------------------------------------------------------------------------------------------------------------------------------------------------------------------------------------------------------------------------------------------------------------------------------------------------------------------------------------------------------------------------------------------------------------------------------------------------------------------------------------------------------------------------------------------------------------------------------------------------------------------------------------------------------------------------------------------------------------------------------------------------------------------------------------------------gccagcagccgcggtaattccagctccaatagcgtatattaaagttgttgcagttaaaaagctcgtagttgaattttgga-tttga--ctga--------------gtggtctc-------atc--tt----acga--tgag---------ttactact-----------ttttagttgaatc----ttt--c-cttctggggaa-------ctaacgt------gct------------------------------cttagttgaa-tgcgtt-------------------aagg---at-cc--aggatttttactttgaaaaaattagagtgttcaaag-caggca-t---t---tttgctcgaata-cattagcat-ggaataatagaataggac-tt--tgg-t-tttattt-t--gttgg-ttt-------------------------------------------------------------ctaagac-cgaggtaatgattaatag-ggacagttgggggcattagtattt-aattgtc--ag-aggtgaaattcttggatttat-gaaagactaacttctgcgaaagcatttg-tcaaggatgtttt-cattaatcaa-gaacgaaagttaggggatcgaagacgatcagataccgtcgtagtc-ttaaccataaactatgccgactaaggatcagacgatg-t-t--aat----------tttgactcgtttggcac-ttaatgagaaatca-aagtttttgggttc-----------------------------------------c------------------------------------------------------ggg--------------------------------------------gggagta-cggccgcaaga-ctgaaact-taaaggaattgac-ggaagggcaccacca-ggagt-----------------------------------------------------------------------------------------------------------------------------------------------------------------------------------------------------------------------------------------------------------------------------------------------------------------------------------------------------------------------------------------------------------------------------ggagcctgcggcttaatttgactcaa---cac-ggggaaactcaccaggt------------------------------------------------------------------------------------------------------------------------------------------------------------------------------------------------------------------------------------------------------------------------------------------------------------------------------------------------------------------------------------------------------------------------ccagacatagtaag-gattgacagattgagagctcttc-cttgattctatgggtggtggtgcatggccgttcttagttggtggagtg-atttgtctggttaattccgtt-aacgaacgagaccttaacctgc-taaatag--------------------ttacgttaa---cttt--g-------gttgac-gct-----------------t--aacttcttagagggactatgtg-catt-t----------agcacgtggaagttt-gaggcaataacaggttaaccgtatggtttacatggtattaataacatctaagcatcaacaggcctgtaaaagcgggtctcaaacttcttactggtcaaaaaaataatatccgctagtctacatgcattttacttttgtggaagaggtcttccaatatcagacaaaagggcattaagaattcttaatgctagcatgaggcaagaccacctggtacaggggacgcctattaaattactaataggtcaatcctgtggcgagttcaagtaacgctgaaccgtcgcaacgcgcggaaaggggtcggtttacttataaagagtaagcttaaggtacgtgctaatcccacgagtaatcgtgcttctatgtcaaggactgatatgccaaaccatagaagggtttttttaattaaaaactggtcttttaaaaaaaaaaaatagtgtattttataaattaaaaaatgctgtgatgcccttagatgttc--tgggccgca---cgcgcgct-acac--tgatgaaggcagcaag-----tttttt----------------------------------------------------t--ccttggcc-ggaaggtctgggtaatc-ttctgaaacttcatcgtgctggggatagtccattgcaattattggacttcaacgaggaattcctagtaagcgcaagtcatcagcttgcg--ttgattacgtccctgccctt-------------------------------------------------------------------------------------------------------------------------------------------------------------------------------------------------------------------------------------------------------------------------------------------------------------------------------------------------tgtacac----------------------------------------------------------------------------------------------------------------------------------------------------------------------------------------------------------------------------------------------------------------------------------------------------------------------------------------------------------------------------------------------------------a-ccgccc-gtcgttactaccgattgaatggct-tagtga--gatctccggatc--gataaacc-gtacttggcaacaaga---------acagtttg----------------------ttgag-aagttactcaaacttggtcatttagaggaagt-acaagtcgt-aacaaggtaac------------------------------------------------------------------------------------------------------------------------------------------------------------------------------------------------------------------------------------------------------------------------------------------------------------cgtaggt-gaacctgcggttggatcatta---------------------------------------------------------------------------------------------------------------------------------------------------------------------------------------------------------------------------------------------------------------------------------------------------------------------------------------------------------------------------------------------------------------------------------------------------------------------------------------------------------------------------------------------------------------------------------------------------------------------------------------------------------------------------------------------------------------------------------------------------------------------------------------------------------------------------------------------------------------------------------------------------------------------------------------------------------------------------------------------------------------------------------------------------------------------------------------------------------------------------------------------------------------------------------------------------------------------------------------------------------------------------------------------------------------------------------------------------------------------------------------------------------------------------------------------------------------------------------------------------------------------------------------------------------------------------------------------------------------------------------------------------------------------------------------------------------------------------------------------------------------------------------------------------------------------------------
>AF164337.1/DQ273777.1_Monoblepharella_mexicana
--------------------------------------caaagattaagccatgcatgtctaagtataa-gcaatc--tatac--t-gtgaaactgcgaatggctcattaaatcagttatagtttatttgat-agt-----acc---ttactacatgg-ataaccgtggtaattctagagctaatacatgcta--aaaatcccgac--t-tc--tggaagggatgtatttattagattcaa--aaccaacccgg--gcaac-----cggtt---------ttttggtgattcatagt-aacttttcgaatcgcagggct-tta----------cgccggcgatggttcattcaaatttct-gccctatca-actttcgatggtacggtattgg-cctaccatggttttaacggg-taacggggaattagggttcgg--ttccggag-agggagcct-gagaaatggcta-ccacatcc--aagga-aggcagcaggcgcgcaaattacccaatctcgatac---gaggaggtagtgacaagaaataacaatccagggctc-tct-gagtcttggaatt-ggaatgagaacaatttaaatcccttaacgaggaacaattggagggcaagtctggt-------------------------------------------------------------------------------------------------------------------------------------------------------------------------------------------------------------------------------------------------------------------------------------------------------------------------------------------------------------------------------------------------------------------------------------------------------------------------------------------------------------------------------------------------------------------------------------------------------------------------------------------------------------------------------------------------------------------------------------------------------------------------------------------------------------------------------------------------------------------------------------------------------------------------------------------------------------------------------------------------------------------------------------------------------gccagcagccgcggtaattccagctccaatagcgtatattaaagttgttgcagttaaaaagctcgtagtcgaattttggg-cttgg--ctga--------------agggtct--------gcc--tc----acgg--tacg----------cactct------------tc-tggtcgggcc----ttt--c-cttctggcgaa-------ccacggt------gct------------------------------cttcactgag-tgccgt-------------------gggg---aa-cc--aggacttttactttgaaaaaattagagtgtttaaag-caagcc-t--------tcgcttgaata-cattagcat-ggaataatagaataggac-cc--tggtt-tctattt-t--gttgg-ttt-------------------------------------------------------------ctggaac-cggagtaatgattaatag-ggatagttgggggcattagtattt-aattgtc--ag-aggtgaaattcttggatttat-gaaagactaacttctgcgaaagcatttg-ccaaggatgtttt-cattgatcaa-gaacgaaagttaggggatcgaagacgatcagataccgtcgtagtc-ttaaccataaactatgccagctccggatcggccggcg-t-t--aa----t------tacgacccggtcggcac-ggtgtgagaaatca-aagcttttgggttc-----------------------------------------t------------------------------------------------------ggg--------------------------------------------gggagta-tggtcgcaagg-ctgaaact-taaaggaattgac-ggaagggcaccacca-ggagt-----------------------------------------------------------------------------------------------------------------------------------------------------------------------------------------------------------------------------------------------------------------------------------------------------------------------------------------------------------------------------------------------------------------------------ggagcctgcggcttaatttgactcaa---cac-ggggaaactcaccaggt------------------------------------------------------------------------------------------------------------------------------------------------------------------------------------------------------------------------------------------------------------------------------------------------------------------------------------------------------------------------------------------------------------------------ccagacatagtaag-gattgacagattgagagctcttt-cttgattctatgggtggtggtgcatggccgttcttagttggtggagtg-atttgtctggttaattccgtt-aacgaacgagaccttaacctgc-taaatag--------------------tcacacgaaca-ccct--g-------ttcgtg-gca-----------------g--tacttcttagagggactatgga-tgtt-t----------aatccatggaagttt-gaggcaataacaggt----------------------------------------------------------------------------------------------------------------------------------------------------------------------------------------------------------------------------------------------------------------------------------------------------------------------------------------------------------------------------------------------------------------------------------------------------------ctgtgatgcccttagatgttc--tgggccgca---cgcgcgct-acac--tgatgaagtcaacgag-----tttata----------------------------------------------------a--ccttggcc-ggaaggtctgggtaatc-ttgtgaaacttcatcgtgctggggatagagcattgcaattattgctcttcaacgaggaattcctagtaagcgtgagtcatcagctcgcg--ttgattacgtccctgccctt-------------------------------------------------------------------------------------------------------------------------------------------------------------------------------------------------------------------------------------------------------------------------------------------------------------------------------------------------tgtacac----------------------------------------------------------------------------------------------------------------------------------------------------------------------------------------------------------------------------------------------------------------------------------------------------------------------------------------------------------------------------------------------------------a-ccgccc-gtcgctactaccgattgaatggct-tagtga--ggtcttcggatt--ggagaact-gcttccagcgatggca---------gcggttca----------------------ccgaa-aagtcgatcaaacttggtcatttagaggaagt-aaaagtcgt-aaca---------------------------------------------------------------------------------------------------------------------------------------------------------------------------------------------------------------------------------------------------------------------------------------------------------------------------------------------------------------------------------------------------------------------------------------------------------------------------------------------------------------------------------------------------------------------------------------------------------------------------------------------------------------------------------------------------------------------------------------------------------------------------------------------------------------------------------------------------------------------------------------------------------------------------------------------------------------------------------------------------------------------------------------------------------------------------------------------------------------------------------------------------------------------------------------------------------------------------------------------------------------------------------------------------------------------------------------------------------------------------------------------------------------------------------------------------------------------------------------------------------------------------------------------------------------------------------------------------------------------------------------------------------------------------------------------------------------------------------------------------------------------------------------------------------------------------------------------------------------------------------------------------------------------------------------------------------------------------------------------------------------------------------------------------------------------------------------------------------------------------------------------------------------------------------
>AF349564/AY724688_Ministeriida_Capsasporidae_Capsaspora_Capsaspora_owczarzaki
-aacctggttgatcctgccagtagtcatatgcttgtctcaaagattaagccatgcatgtctaagtataa-accaatt-tatac--g-gtgraactgcgaatggctcattacatcagttatagtttatttgat-att-----acc---ttactacttgg-ataaccgtagtaattctagagctaatacatgcaa--aaaatcccgac--t-tc--tggaagggatgtatttattagatacaa--aaccaaaccgg--ggcaa-----cycgg---------ycgtggtgattcataat-aactttgcgaatcgcatggct-tta----------cgctggcgatgcatcattcaaatttct-gccctatca-actttcgatggtaaggtattgg-cttaccatggttacaacggg-taacggagaattagggttcga--ttccggag-agggagcct-gagagatggcta-ccacatcc--aagga-aggcagcaggcgcgcaaattacccaatcctgacac---agggaggtagtgacaataaataacaatccagggctt-tta-cagtcttggaatt-ggaatgagaacaatttaaatcccttatcgaggaacaattggagggcaagtctggt-------------------------------------------------------------------------------------------------------------------------------------------------------------------------------------------------------------------------------------------------------------------------------------------------------------------------------------------------------------------------------------------------------------------------------------------------------------------------------------------------------------------------------------------------------------------------------------------------------------------------------------------------------------------------------------------------------------------------------------------------------------------------------------------------------------------------------------------------------------------------------------------------------------------------------------------------------------------------------------------------------------------------------------------------------gccagcagccgcggtaattccagctccaatagcgtatattaaagttgctgcagttaaaaagctcgtagttgaactttggg-ctgtg--gacg--------------tcggtcg--------gcc--tt----ttgg--tcag----------tactga------------cg-cctgcatgcc----tcr--a-tcgcctgtaga-------cgtgcgc------gty------------------------------ctttactgag-cgcgta-------------------tcgg---at-at--aggacttttactgtgaaaaaattagagtgttcaaag-caggctta--------acgcttgaata-cctcagcat-ggaataacgaaataggac-tt--tgg-t-tctattt-t--gttgg-ttt-------------------------------------------------------------ctaggac-cgaagtaatgattaatag-ggatagttggggccgttagtattt-aattgtc--ag-aggtgaaattcttggatttat-gaaagactaacttctgcgaaagcattcg-gcaaggatgtttt-cattaatcaa-gaacgaaagttaggggatcgaagacgatcagataccgtcgtagtc-ttaaccttaaacgatgccaactagggatcggtggatg-t-t--aac----------attgacttcatcggcac-cttatgagaaatca-aagtttttgggttc-----------------------------------------t------------------------------------------------------ggg--------------------------------------------gggagta-tggtcgcaagg-ctgaaact-taaaggaattgac-ggaagggca-cacca-ggagt-----------------------------------------------------------------------------------------------------------------------------------------------------------------------------------------------------------------------------------------------------------------------------------------------------------------------------------------------------------------------------------------------------------------------------ggagcctgcggcttaatttgactcaa---cac-ggggaaactcaccgggt------------------------------------------------------------------------------------------------------------------------------------------------------------------------------------------------------------------------------------------------------------------------------------------------------------------------------------------------------------------------------------------------------------------------ccggacatagtaag-gattgacagattgatagctcttt-cttgattctatgggtggtggtgcatggccgttcttagttggtggagtg-atttgtctggttaattccgtt-aacgaacgagaccttaacctgc-taaatag--------------------ttacgtgat---cctc--g-------gatcatggac--------------------aacttcttagagggactattgg-tgat-t----------aaccaatggaggttt-gaggcaataacaggt----------------------------------------------------------------------------------------------------------------------------------------------------------------------------------------------------------------------------------------------------------------------------------------------------------------------------------------------------------------------------------------------------------------------------------------------------------ctgtgatgcccttcgatgtcc--cgggccgca---cgcgcgct-acac--tgacgaaggcagagag-----tttata----------------------------------------------------a--ccttgacc-ggaaggtctgggtaatc-ttcc-aatcttcgtcgtgatggggattgatccttgtaattctggatcatcaacgaggaattcctagtacccgcaagtcatcagcttgcg--aagactacgtccctgccctt-------------------------------------------------------------------------------------------------------------------------------------------------------------------------------------------------------------------------------------------------------------------------------------------------------------------------------------------------tgtacac----------------------------------------------------------------------------------------------------------------------------------------------------------------------------------------------------------------------------------------------------------------------------------------------------------------------------------------------------------------------------------------------------------a-ccgccc-gtcgctactaccgattgaatggtt-tagtga--gatctccggact--gacatttt-gcagctggcaacagcc---------gcgaggtg----------------------acgag-aagttgctcaaacttgatcatttagaggaagt-aaaagtcgt-aacaaggttac------------------------------------------------------------------------------------------------------------------------------------------------------------------------------------------------------------------------------------------------------------------------------------------------------------cgtaggt-gaacctgcagaaggatca------------------------------------------------------------------------------------------------------------------------------------------------------------------------------------------------------------------------------------------------------------------------------------------------------------------------------------------------------------------------------------------------------------------------------------------------------------------------------------------------------------------------------------------------------------------------------------------------------------------------------------------------------------------------------------------------------------------------------------------------------------------------------------------------------------------------------------------------------------------------------------------------------------------------------------------------------------------------------------------------------------------------------------------------------------------------------------------------------------------------------------------------------------------------------------------------------------------------------------------------------------------------------------------------------------------------------------------------------------------------------------------------------------------------------------------------------------------------------------------------------------------------------------------------------------------------------------------------------------------------------------------------------------------------------------------------------------------------------------------------------------------------------------------------------------------------------------
>AGBC01000333/AF205941_Mucoromycota_Mucoromycotina_Incertae_Sedis_Mucorales_Lichtheimiaceae_Rhizomucor_Rhizomucor_miehei_CAU432
-----------------------------------------------------------------------------------------------------------------------------------------------------------------------------------------acatgcgtaaagggtcc------------ttcgggattcgcacttattagataaag---------------ccaacgtaagggtaaaacctttcgaattggtgaatcataat-aatttggtga------------tcg----------tgtatgcgac-actcgctcgattttct-gccctatca-ttgctagattgtacgatagagg-cgtacaatggcagccacggg-taacggggaataagggttcga--ttccggag-agggagcct-gagaaacggcta-ccacatcc--aagga-aggcagcaggcgcgcaaattacccaatgccaaata---ggcgaggtagtgacaatacataacaatgcagggcct-tta-cggtcttgcaatt-ggaatgagtacaatttaaatcctttaacgaggatcaattggagggcaagtctggt-------------------------------------------------------------------------------------------------------------------------------------------------------------------------------------------------------------------------------------------------------------------------------------------------------------------------------------------------------------------------------------------------------------------------------------------------------------------------------------------------------------------------------------------------------------------------------------------------------------------------------------------------------------------------------------------------------------------------------------------------------------------------------------------------------------------------------------------------------------------------------------------------------------------------------------------------------------------------------------------------------------------------------------------------------gccagcagccgcggtaattccagctccaatagcgtatattaaagttgttgcagttaaaacgtccgtagtcgaacgtcagc-cttta--gcaa--------------tgcaccgc-------ctccttc----actggttgca---------------------------------------------gtgtcatttgctatggct--------taaataggttctccc------------------------------ttcggggggt------------------------------------tc-----ctcattaccgtgagcaaatcagagtgtttaaag-caggcttt-------atggcttgaatg-agttagcat-gggataacggaatacgac-ta--tgg---tctattt-c--gttgg-ttt-------------------------------------------------------------taaagac-caaagtaatgatgaatag-gagtggtcgagggtatttgtattt-gggcgct--ag-aggtgaaattcttggattgcc-cgaagacaaacaactgcgaaagcatttatcccaggacatttc-cattgatcaa-ggtcgaaggttaagggatcgaaaacgattagataccgttgtagtc-ttaacagtaaacgatgccgactagagatcaggcttga-t-c--ct-----------ttggacaagcttggcat-ctta-gcgaaagta-aagtttttgggctc-----------------------------------------t------------------------------------------------------ggg--------------------------------------------gggagta-tggacgcaagt-ctgaaact-taaaggaattgac-ggaagggcaccacca-ggagt-----------------------------------------------------------------------------------------------------------------------------------------------------------------------------------------------------------------------------------------------------------------------------------------------------------------------------------------------------------------------------------------------------------------------------ggagcctgcggcttaatttgactcaa---cac-ggggaaactcaccaggt------------------------------------------------------------------------------------------------------------------------------------------------------------------------------------------------------------------------------------------------------------------------------------------------------------------------------------------------------------------------------------------------------------------------ccggacataggaag-gattgacagattgaaagctcttt-ctagattctatgggtggtggtgcatggccgttcttagttcgtggagtg-atttgtctggttaattccgtt-aacgaacgagaccttaatctgc-taaatag--------------------acagaccaa---ccttttg-------gttggatcatgaaaccttcggg--tttcctgtcttcttagagatacagttgg-cttt-a----------agccaaaggaagttt-gaggcaataacaggt----------------------------------------------------------------------------------------------------------------------------------------------------------------------------------------------------------------------------------------------------------------------------------------------------------------------------------------------------------------------------------------------------------------------------------------------------------ctgtgatgcccttagatgttc--tgggccgca---cgcgcgct-acac--tgatgaaggcaacgag-----tttata----------------------------------------------------a--ccttggcc-ggaaggtctgggtaaac-ttttgaaacttcatcgtgctggggatagagcattgcaattattgctcttcaacgaggaattcctagtaagcgcaagtcatcagcttgcg--ttgattacgtccctgccctt-------------------------------------------------------------------------------------------------------------------------------------------------------------------------------------------------------------------------------------------------------------------------------------------------------------------------------------------------tgtacac----------------------------------------------------------------------------------------------------------------------------------------------------------------------------------------------------------------------------------------------------------------------------------------------------------------------------------------------------------------------------------------------------------a-ccgccc-gtcgctactaccgattgaatggctatagtga--gcatatgggagg--ctatgctt-tggactggcaacggtc---------cgaagctt----------------------tagccgaactatggcaaactactccatttagaggaagt-aaaagtcgt-aacaaggtttc------------------------------------------------------------------------------------------------------------------------------------------------------------------------------------------------------------------------------------------------------------------------------------------------------------cgtaggt-gaacctgcggaag-----------------------------------------------------------------------------------------------------------------------------------------------------------------------------------------------------------------------------------------------------------------------------------------------------------------------------------------------------------------------------------------------------------------------------------------------------------------------------------------------------------------------------------------------------------------------------------------------------------------------------------------------------------------------------------------------------------------------------------------------------------------------------------------------------------------------------------------------------------------------------------------------------------------------------------------------------------------------------------------------------------------------------------------------------------------------------------------------------------------------------------------------------------------------------------------------------------------------------------------------------------------------------------------------------------------------------------------------------------------------------------------------------------------------------------------------------------------------------------------------------------------------------------------------------------------------------------------------------------------------------------------------------------------------------------------------------------------------------------------------------------------------------------------------------------------------------------------
>AH009039.2/HQ901700.1_Lacustromyces_hiemalis
-----------------------------------------------------------------------c-aatt-tttac--t-gtgaaactgcgaatggctcattaaatcagttatagtttatttgat-agt-----acc---ttactacttgg-ataaccgtggtaattctagagctaatacatgcaa-aaaaaccccgac--t-tc--tggaaggggtgtatttattagataaaa--aaccaatccta--gcaat-----aggtt---------tcttggtgattcatagt-aacttttcgaatcgtatgact-tta----------tgtcgacgatggttcattcaaatttct-gccctatca-actgtcgatggtaggatagagg-cctaccatggttttaacggg-taacggagaattagggttcga--ttccggag-agggagcct-gagaaacggcta-ccacatcc--aagga-aggcagcaggcgcgcaaattacccaatcctgatac---agggaggtagtgacaataaataacaatacagggctt-ttt-aagtcttgtaatt-ggaatgagtacaatttaaatcccttaacgagaaccaattggagggcaagtctggt-------------------------------------------------------------------------------------------------------------------------------------------------------------------------------------------------------------------------------------------------------------------------------------------------------------------------------------------------------------------------------------------------------------------------------------------------------------------------------------------------------------------------------------------------------------------------------------------------------------------------------------------------------------------------------------------------------------------------------------------------------------------------------------------------------------------------------------------------------------------------------------------------------------------------------------------------------------------------------------------------------------------------------------------------------gccagcagccgcggtaattccagctccaatagcgtatattaaagttgttgcagttaaaaagctcgtagttgaattttggg-cctgg--ttag--------------acggtttg-------atc--gc----aaga--ttaa----------cactg-------------tt-cgattgggtc----ttt--c-cttctggggaa-------ctaatgt------gct------------------------------attagtttag-tgcgtt-------------------aggg---at-cc--aggacttttactttgaaaaaattagagtgttcaaag-caggca-t--------ttgctcgaata-cattagcat-ggaataatagaataggac-tt--tgg-t-tctattt-t--gttgg-ttt-------------------------------------------------------------tcaggac-cgaagtaatgattaatag-ggacagttgggggcattagtattt-aattgtc--ag-aggtgaaattcttggatttat-gaaagactaacttctgcgaaagcatttg-ccaaggatgtttt-cattaatcaa-gaacgaaagttaggggatcgaagacgatcagataccgtcgtagtc-ttaaccataaactatgccgactagggattggatgcag-t-t--ta----a------attgactcattcagcac-cttatgagaaatca-aagtttttgggttc-----------------------------------------cnnnnnnnnnnnnnnnnnnnnnnnnnnnnnnnnnnnnnnnnnnnnnnnnnnnnnnnnn--------------------------------------------nnnnnnn-nnnnnnnnnnn-nnnnnnnn-nnnnnnnnnnnnn-nnnngggcaccacca-ggagt-----------------------------------------------------------------------------------------------------------------------------------------------------------------------------------------------------------------------------------------------------------------------------------------------------------------------------------------------------------------------------------------------------------------------------ggagcctgcggcttaatttgactcaa---cac-ggggaaactcaccaggt------------------------------------------------------------------------------------------------------------------------------------------------------------------------------------------------------------------------------------------------------------------------------------------------------------------------------------------------------------------------------------------------------------------------ccagacatagtaag-gattgacagattgagagctcttt-cttgattctatgggtggtggtgcatggccgttcttagttggtggagtg-atttgtctggttaattccgtt-aacgaacgagaccttaacctgc-taaatag--------------------tcacgttaa---cttt--g-------gttgat-gtt-----------------t--gacttcttagagggactataga-cgtt-t----------agtctatggaagttt-gaggcaataacaggt----------------------------------------------------------------------------------------------------------------------------------------------------------------------------------------------------------------------------------------------------------------------------------------------------------------------------------------------------------------------------------------------------------------------------------------------------------ctgtgatgcccttagatgttc--tgggccgca---cgcgcgct-acac--tgataaaggcagcaag-----taattt----------------------------------------------------t--ccttggcc-ggaaggtctgggtaatc-ttgtgaaactttatcgtgctggggatagtccattgcaattattggacttcaacgaggaattcctagtaagcgcatgtcatcagcatgcg--ttgattacgtc-----------------------------------------------------------------------------------------------------------------------------------------------------------------------------------------------------------------------------------------------------------------------------------------------------------------------------------------------------------------------------------------------------------------------------------------------------------------------------------------------------------------------------------------------------------------------------------------------------------------------------------------------------------------------------------------------------------------------------------------------------------------------------------------------------------------------------------------------------------------------------------------------------------------------------------------------------------------------------------------------------------------------------------------------------------------------------------------------------------------------------------------------------------------------------------------------------------------------------------------------------------------------------------------------------------------------------------------------------------------------------------------------------------------------------------------------------------------------------------------------------------------------------------------------------------------------------------------------------------------------------------------------------------------------------------------------------------------------------------------------------------------------------------------------------------------------------------------------------------------------------------------------------------------------------------------------------------------------------------------------------------------------------------------------------------------------------------------------------------------------------------------------------------------------------------------------------------------------------------------------------------------------------------------------------------------------------------------------------------------------------------------------------------------------------------------------------------------------------------------------------------------------------------------------------------------------------------------------------------------------------------------------------------------------------------------------------------------------------------------------------------------------------------------------------------------------------------------------------------------------------------------------------------------------------------------------------------------------------------------------------------------------------------------------------------------------------------------------------------------------------------------
>AH009044.2/AY349083.1_Chytridium_lagenaria
-------------------------------------------------------------------------taat-tttac--t-gtgaaactgcgaatggctcattaaatcagttatagtttatttgat-agt-----acc---ttgccaattgg-ataaccgtggtaattctagagctaatacatgcta--aaaatcccgac--t-tc--tggaagggatgtatttattagataaaa--aaccaacccgg--gcaac-----cggtt---------tttggatgattcataat-aacttttcgaatcgtatgacc-ttg----------cgtcgacgatggttcattcaaatttct-gccctatca-actttcgatggtaggatagagg-cctaccatggttttaacggg-taacggagaattagggttcga--ttccggag-agggagcct-gagaaacggcta-ccacatcc--aagga-aggcagcaggcgcgcaaattacccaatcctgacac---agggaggtagtgacaataaataacaatgcagagcct-ttc-aggttttgcaatt-ggaatgagtacaatttaaatcccttaacgagaatcaattggagggcaagtctggt-------------------------------------------------------------------------------------------------------------------------------------------------------------------------------------------------------------------------------------------------------------------------------------------------------------------------------------------------------------------------------------------------------------------------------------------------------------------------------------------------------------------------------------------------------------------------------------------------------------------------------------------------------------------------------------------------------------------------------------------------------------------------------------------------------------------------------------------------------------------------------------------------------------------------------------------------------------------------------------------------------------------------------------------------------gccagcagccgcggtaattccagctccaatagcgtatattaaagttgttgcagttaaaaagctcgtagttgaattttggg-cctga--ttga--------------gtggtctt-------gcc--tc-----gtg--taag----------cactgc------------tc-tgattgggcc----ttt--c-cttctggggaa-------ccatc-t------gct------------------------------cttaattggg-tgtgtt-------------------gggg---at-cc--aggacttttactttgaaaaaattagagtgttcaaag-caggca-t--------tagcttgaata-cattagcat-ggaataataaaatagg-c-tt--tgg-t-tctattt-t--gttgg-ttc-------------------------------------------------------------t--aggc-cgaagtaatgattaatag-ggatagttgggggcgttagtattt-aattgtc--ag-aggtgaaattcttagatttat-gaaagactaacttctgcgaaagcattcg-ccaaggatgtttt-cattaatcaa-gaacgaaagttaggggatcgaagacgatcagataccgtcgtagtc-ttaaccataaactatgccgactagggatcggacgatg-t-a--ta--ctt------aatgactcgttcggcac-cttatgagaaatca-aagtttttggttccnnnnnnnnnnnnnnnnnnnnnnnnnnnnnnnnnnnnnnnnnn------------------------------------------------------nnn--------------------------------------------nnnnnnn-nnnnnnnnnnn-nnnnnnnn-nnnnnnnnnnnnn-nnnnnnnnnnnnnnn-ngagt-----------------------------------------------------------------------------------------------------------------------------------------------------------------------------------------------------------------------------------------------------------------------------------------------------------------------------------------------------------------------------------------------------------------------------ggagcctgcggcttaatttgactcaa---cac-ggggaaactcaccaggt------------------------------------------------------------------------------------------------------------------------------------------------------------------------------------------------------------------------------------------------------------------------------------------------------------------------------------------------------------------------------------------------------------------------ccagacataggaag-gattgacagattgagagctcttt-cttgattctatgggtggtggtgcatggccgttcttagttggtggagtg-atttgtctgg-taattccgtt-aacgaacgagaccttaacctgc-taaatag--------------------tcacgttaa---cttt--g-------gttgac-ggc-----------------t--gacttcttagagggactacgaa-tgttat----------aattcgtggaagttt-gaggcaataacaggt----------------------------------------------------------------------------------------------------------------------------------------------------------------------------------------------------------------------------------------------------------------------------------------------------------------------------------------------------------------------------------------------------------------------------------------------------------ctgtgatgcccttagatgttc--tgggccgca---cgcgcgct-acac--tgatgaaggcagcgag-----t-attc----------------------------------------------------a--ccttgacc-ggaaggtccgggtaatc-ttctgaaacttcatcgtgctggggatagtccattgcaattattggacttcaacgaggaattcctagtaagcgtgagtcatcagctcgcg--ttgattacgtccctgccctt-------------------------------------------------------------------------------------------------------------------------------------------------------------------------------------------------------------------------------------------------------------------------------------------------------------------------------------------------tgtacac----------------------------------------------------------------------------------------------------------------------------------------------------------------------------------------------------------------------------------------------------------------------------------------------------------------------------------------------------------------------------------------------------------a-ccgccc-gtcgctactaccgattgaatggct-tagtga--gacctccggatc--gagggtgg-atccctggcaacaggtg--------tgacgctc----------------------ttgag-aagctggtcaaactt-----------------------------------------------------------------------------------------------------------------------------------------------------------------------------------------------------------------------------------------------------------------------------------------------------------------------------------------------------------------------------------------------------------------------------------------------------------------------------------------------------------------------------------------------------------------------------------------------------------------------------------------------------------------------------------------------------------------------------------------------------------------------------------------------------------------------------------------------------------------------------------------------------------------------------------------------------------------------------------------------------------------------------------------------------------------------------------------------------------------------------------------------------------------------------------------------------------------------------------------------------------------------------------------------------------------------------------------------------------------------------------------------------------------------------------------------------------------------------------------------------------------------------------------------------------------------------------------------------------------------------------------------------------------------------------------------------------------------------------------------------------------------------------------------------------------------------------------------------------------------------------------------------------------------------------------------------------------------------------------------------------------------------------------------------------------------------------------------------------------------------------------------------------------------------------------------------------------
>AH009066.2/KJ668088.1_Gonapodya_sp.
----------------------------------------------------------------tataa-gcaaact-ttact--t-gtgaaactgcgaatggctcattaaatcagttatagtttatttgat-agt-----acc---ttactacttgg-ataaccgtggtaattctagagctaatacatgcta--caaatcccgac--t-tc--tggaagggatgtatttattagattaaa--aaccaatccgg--gcaac-----cggtt---------ttctggtgattcatagt-aacttttcgaatcgcatggct-ata----------cgccggcgatggttcattcaaatttct-gccctatca-actttcgatggtacggtattgg-cctaccatggttttaacggg-taacggggaattagggttcgg--ttccggag-agggagcct-gagaaatggcta-ccacatcc--aagga-aggcagcaggcgcgcaaattacccaatctcgattc---gaggaggtagtgacaagaaataacaatccagggctc-tct-gagtcttggaatt-ggaatgagaacaatttaaatcccttaacgaggaacaattggagggcaa-tctggt-------------------------------------------------------------------------------------------------------------------------------------------------------------------------------------------------------------------------------------------------------------------------------------------------------------------------------------------------------------------------------------------------------------------------------------------------------------------------------------------------------------------------------------------------------------------------------------------------------------------------------------------------------------------------------------------------------------------------------------------------------------------------------------------------------------------------------------------------------------------------------------------------------------------------------------------------------------------------------------------------------------------------------------------------------gccagcagccgcggtaattccagctccaatagcgtatattaaagttgttgcagttaaaaagctcgtagtcgaaccttggg-cttgg--ctga--------------agggtct--------gcc--tc----acgg--tacg----------tactct------------tc-tggctgggcc----ttt--c-cttctggcgag-------ccagggt------gct------------------------------cttaattgag-tgcttt-------------------gggg---aa-cc--aggacttttactttgaaaaaattagagtgttcaaag-caagca-a--------tcgcttgaata-cattagcat-ggaataatagaataggac-tt--tgg-t-tctattt-t--gttgg-ttt-------------------------------------------------------------ctagaac-cggagtaatgattaatag-ggatagttgggggcattagtattt-aattgtc--ag-aggtgaaattcttggatttat-gaaagactaacttctgcgaaagcatttg-ccaaggatgtttt-cattgatcaa-gaacgaaagtta-ggnntcgaagacgatcagataccgtcgtagtc-ttaaccataaactatgccagctccggatcggccggtg-t-t--ac---tt------tacgacccggtcggcac-ggtgtgagaaatca-aagcttttgggttc-----------------------------------------t------------------------------------------------------gggnnnnnnnnnnnnnnnnnnnnnnnnnnnnnnnnnnnnnnnnnnnnnnnnnnn-nnnnnnnnnnn-nnnnnnnn-nnnnnnnnnnnnn-nnnnnnnnnnnnnnn-nnagt-----------------------------------------------------------------------------------------------------------------------------------------------------------------------------------------------------------------------------------------------------------------------------------------------------------------------------------------------------------------------------------------------------------------------------ggagcctgcggcttaatttgactcaa---cac-ggggaaactcaccaggt------------------------------------------------------------------------------------------------------------------------------------------------------------------------------------------------------------------------------------------------------------------------------------------------------------------------------------------------------------------------------------------------------------------------ccagacatagtaag-gattgacagattgagagctcttt-cttgattctatgggtggtggtgcatggccgttcttagttggtggagtg-atttgtctggttaattccgat-aacgaacgagaccttaacctgc-taaatag--------------------tcacacgaaca-tctt--g-------ttcgtg-gct-----------------g--cacttcttagagggactatgga-tgtt-t----------aatccatggaagttt-gaggcaataacaggt----------------------------------------------------------------------------------------------------------------------------------------------------------------------------------------------------------------------------------------------------------------------------------------------------------------------------------------------------------------------------------------------------------------------------------------------------------ctgtgatgcccttagatgttc--tgggccgca---cgcgcgct-acac--tgatgaagtcaacgag-----tataca----------------------------------------------------a--ccttggcc-ggaaggtccgggtaatc-ttgtgaaacttcatcgtgctggggatagagcattgcaattattgctcttcaacgaggaattcctagtaagcgtgagtcatcagctcgcg--ttgattacgtccctgccctt-------------------------------------------------------------------------------------------------------------------------------------------------------------------------------------------------------------------------------------------------------------------------------------------------------------------------------------------------tgtacac----------------------------------------------------------------------------------------------------------------------------------------------------------------------------------------------------------------------------------------------------------------------------------------------------------------------------------------------------------------------------------------------------------a-ccgccc-gtcgctactaccgattgaatggct-tagtga--ggtcttcggatt--ggagggct-gcatccagcgatggag---------gcggctca----------------------ccgag-aagttgatca----------------------------------------------------------------------------------------------------------------------------------------------------------------------------------------------------------------------------------------------------------------------------------------------------------------------------------------------------------------------------------------------------------------------------------------------------------------------------------------------------------------------------------------------------------------------------------------------------------------------------------------------------------------------------------------------------------------------------------------------------------------------------------------------------------------------------------------------------------------------------------------------------------------------------------------------------------------------------------------------------------------------------------------------------------------------------------------------------------------------------------------------------------------------------------------------------------------------------------------------------------------------------------------------------------------------------------------------------------------------------------------------------------------------------------------------------------------------------------------------------------------------------------------------------------------------------------------------------------------------------------------------------------------------------------------------------------------------------------------------------------------------------------------------------------------------------------------------------------------------------------------------------------------------------------------------------------------------------------------------------------------------------------------------------------------------------------------------------------------------------------------------------------------------------------------------------------------------
>AY546683/AY546688_Chytridiomycota_Incertae_Sedis_Chytridiomycetes_Cladochytriales_Cladochytriaceae_Cladochytrium_Cladochytrium_replicatum
---------------------------------------aaagattaagccatgcatgtctaagtgtaa-atgaatt-tata-----gtgaaactgcgaatggctcattaaatcagttatagtttatttgatatga-----aca---ttactacttgg-ataaccgtggtaattctagagctaatacatgcaa--acaaaccccga--c-gc--aagaaggggtgcatttattagattcaa--aaccaacccag----caa-----tggtt---------cgttggtgattcatagt-aacttatcgaatcgtatggcc-ttg----------tgccgacgatggttcattcaaatttct-gccctatca-actttcgatggtaggatagagg-cctaccatggtttttacggg-taacggggaattagggttcga--ttccggag-agggagcct-gagaaacggcta-ccacatcc--aagga-aggcagcaggcgcgcaaattacccaatcctgacac---agggaggtagtgacaaaaaataacaatgcagaactc-tta-gagttttgtaatt-ggaatgagtacaatttaaatcccttaacgagaaccaattggagggcaagtctggt-------------------------------------------------------------------------------------------------------------------------------------------------------------------------------------------------------------------------------------------------------------------------------------------------------------------------------------------------------------------------------------------------------------------------------------------------------------------------------------------------------------------------------------------------------------------------------------------------------------------------------------------------------------------------------------------------------------------------------------------------------------------------------------------------------------------------------------------------------------------------------------------------------------------------------------------------------------------------------------------------------------------------------------------------------gccagcagccgcggtaattccagctccaatagcgtatattaaagttgttgcagttaaaaagctcgtagttgaattttgtc-gctag--cttt--------------tcggtcta-------gcc--tc----gcgg--ttag----------cactg-------------ct-tagctagtga----ttt--c-cttctagcaaa-------ctaccgt------gct------------------------------cttaactggg-tgtggt-------------------aggg---ag-ct--aggacttttactttgaaaaaattagagtgttcaaag-caggca-t--------acgcttgaata-cttcagcat-ggaataataaaataggac-tt--tgg-t-tctattt-t--gttgg-ttt-------------------------------------------------------------ctaggat-caaagtaatgattaatag-ggatagttgggggcgttagtattt-cattgtc--ag-aggtgaaattcttggattttt-gaaagactaacttctgcgaaagcattcg-ccaaggatgtttt-cattaatcaa-gaacgaaagttaggggatcgaagacgatcagataccgtcgtagtc-ttaaccataaactatgccgactagggatcggacggtg-t-t--aa---tt------tttgacccgttcggcac-cttaggagaaatca-aagtgtttgggttc-----------------------------------------c------------------------------------------------------ggg--------------------------------------------gggagta-tggtcgcaagg-ctgaaact-taaaggaattgac-ggaagggcaccacca-ggagt-----------------------------------------------------------------------------------------------------------------------------------------------------------------------------------------------------------------------------------------------------------------------------------------------------------------------------------------------------------------------------------------------------------------------------ggagcctgcggcttaatttgactcaa---cac-ggggaaactcaccaggt------------------------------------------------------------------------------------------------------------------------------------------------------------------------------------------------------------------------------------------------------------------------------------------------------------------------------------------------------------------------------------------------------------------------ccagacatgggaag-gattgacagattgagagctcttt-cttgattctatgggtggtggtgcatggccgttcttagttggtggagtg-atttgtctggttaattccgtt-aacgaacgagaccttaacctgc-taaatag--------------------tcacgctaa---cttt--g-------gtttgc-gtc-----------------c--gacttcttagagggactataga-cgtt-c----------agtctatggaagttt-gaggcaataacaggt----------------------------------------------------------------------------------------------------------------------------------------------------------------------------------------------------------------------------------------------------------------------------------------------------------------------------------------------------------------------------------------------------------------------------------------------------------ctgtgatgcccttagatgttc--tgggccgca---cgcgcgct-acac--tgatgaaggcaacaag-----taatct----------------------------------------------------a--ccttggcc-ggaaggtctgggtaatc-ttgtgaaacttcatcgtgctggggatagtccattgcaattattggacttgaacgaggaattcctagtaagtgtgagtcatcagctcgcg--ctgattacgtccctgccctt-------------------------------------------------------------------------------------------------------------------------------------------------------------------------------------------------------------------------------------------------------------------------------------------------------------------------------------------------tgtacac----------------------------------------------------------------------------------------------------------------------------------------------------------------------------------------------------------------------------------------------------------------------------------------------------------------------------------------------------------------------------------------------------------a-ccgccc-gtcgctactaccgattgaatggct-tagtga--gacctttggagt--ggattctc-tagctgggcaactagc---------cggagttt----------------------ctaca-aagttggtcaaacttggtcatttagaggaagt-aaaagtcgt-aacaaggtaac------------------------------------------------------------------------------------------------------------------------------------------------------------------------------------------------------------------------------------------------------------------------------------------------------------cgtaggt-gaacctgcggttggatcatta---------------------------------------------------------------------------------------------------------------------------------------------------------------------------------------------------------------------------------------------------------------------------------------------------------------------------------------------------------------------------------------------------------------------------------------------------------------------------------------------------------------------------------------------------------------------------------------------------------------------------------------------------------------------------------------------------------------------------------------------------------------------------------------------------------------------------------------------------------------------------------------------------------------------------------------------------------------------------------------------------------------------------------------------------------------------------------------------------------------------------------------------------------------------------------------------------------------------------------------------------------------------------------------------------------------------------------------------------------------------------------------------------------------------------------------------------------------------------------------------------------------------------------------------------------------------------------------------------------------------------------------------------------------------------------------------------------------------------------------------------------------------------------------------------------------------------------
>AY601707/DQ273766_Cryptomycota_Incertae_Sedis_Incertae_Sedis_Incertae_Sedis_Incertae_Sedis_Rozella_Rozella_sp_JEL347
-------------------------------------------------------atgtctaagtataa-atgat---tttac--a-gtgaaactgcgaatggctcattaaatcagttataatttatttgat-att-----aac---ttactacttgg-ataaccgtggtaattctagagctaatacatgcat--caaaacccgac--t-tc--tggaagggttgtatttattagataaaa--aaccaatgcgg--gtaac-----cgctt---------ctttggtgattcatagt-aacttttcgaatcgtatggcc-ttg----------tgctgacgatggttcattcaaatttct-gccctatca-actttcgatggtaggatagagg-cctaccatggttttaacggg-taacggagaattagggttcga--ttccggag-agggagcct-gagaaacggcta-ccacttct--acgga-aggcagcaggcgcgcaaattacccaatggtgacac---accgaggtagtgacaataaataacaatgcaagtcctta---tggaattgcaatt-ggaatgagaacaatttaaatcccttatcgagcaacaattggagggcaagtctggt-------------------------------------------------------------------------------------------------------------------------------------------------------------------------------------------------------------------------------------------------------------------------------------------------------------------------------------------------------------------------------------------------------------------------------------------------------------------------------------------------------------------------------------------------------------------------------------------------------------------------------------------------------------------------------------------------------------------------------------------------------------------------------------------------------------------------------------------------------------------------------------------------------------------------------------------------------------------------------------------------------------------------------------------------------gccagcagccgcggtaattccagctccaatagcgtatgttaatgctgttgcagttaaaacgttcgtagttgaatttcgaa-tgagg--ca----------------ttggtctc-------ccc--tc----acgg----------------ggctga------------actttgctgagtt----ctt--c-cttctgggcat-------tcaaggt------gct------------------------------ctttactggg-tgcctt--------------------gaa---aa-cc--agaacgtttactttgaaaaaattagagtgtttaagg-caggct-t--------atgcttgaata-cattagcat-ggaataatagaataggac-tt--tgg-t-tctattt-t--gttgg-ttt-------------------------------------------------------------ttagaac-cgaggtaatgattaatag-ggacagttgggggcattagtattgtggcagtc--ag-aggtgaaattcttagatttgt-ccaagactaacaactgcgaaagcatttg-ccaaggatgtttt-cattaatcaa-gaacgaaagttaggggatcgaagacgattagataccgtcgtagtc-ttaaccataaactatgccgactagggatcggtgaagtac-a------ttt------tatgacttcatcggcac-cttatgagaaatca-aagtttttgggttc-----------------------------------------t------------------------------------------------------ggg--------------------------------------------gggagta-tggtcgcaagg-ctgaaact-taaaggaattgac-ggaagggcaccacca-ggagt-----------------------------------------------------------------------------------------------------------------------------------------------------------------------------------------------------------------------------------------------------------------------------------------------------------------------------------------------------------------------------------------------------------------------------ggagcctgcggcttaatttgactcaa---cac-gggaaaactcaccaggt------------------------------------------------------------------------------------------------------------------------------------------------------------------------------------------------------------------------------------------------------------------------------------------------------------------------------------------------------------------------------------------------------------------------ccggacatagtaag-gattgacagattgagagctcttt-cttgattctatgggtggtggtgcatggccgttcttagttggtggagtg-atttgtctggttaattccgat-aacgaacgagaccttaacctgc-taaatag--------------------tcacgcgaa---cctc--gt------gttcgt-ggc-----------------c--gacttcttagagggactatccg-tttt-t----------agcggaaggaagttt-gaggcaataacaggt----------------------------------------------------------------------------------------------------------------------------------------------------------------------------------------------------------------------------------------------------------------------------------------------------------------------------------------------------------------------------------------------------------------------------------------------------------ctgtgatgcccttagatgttc--tgggctgca---cgcgcgct-acac--tgatgaggtcagcgag-----tatata----------------------------------------------------a--ccttgacc-gaaaggtttgggtaatc-ttttgaaacttcatcgtgctggggatagaccattgcaattattggtcttcaacgaggaattcctagtaagcgtgagtcatcagctcacg--ttgattacgtccctgccctt-------------------------------------------------------------------------------------------------------------------------------------------------------------------------------------------------------------------------------------------------------------------------------------------------------------------------------------------------tgtacac----------------------------------------------------------------------------------------------------------------------------------------------------------------------------------------------------------------------------------------------------------------------------------------------------------------------------------------------------------------------------------------------------------a-ccgccc-gtcgctactaccga-tgaatggct-tagtga--gacccccgaatt--gtgtccat---tatcagcaatga-----------ttttggat----------------------gtgag-aagttggtcaaacttggtcatttagaggaagt-aaaagtcgt-aacaaggtttc------------------------------------------------------------------------------------------------------------------------------------------------------------------------------------------------------------------------------------------------------------------------------------------------------------cgtaggt-gaacctgcggaaggatcatta---------------------------------------------------------------------------------------------------------------------------------------------------------------------------------------------------------------------------------------------------------------------------------------------------------------------------------------------------------------------------------------------------------------------------------------------------------------------------------------------------------------------------------------------------------------------------------------------------------------------------------------------------------------------------------------------------------------------------------------------------------------------------------------------------------------------------------------------------------------------------------------------------------------------------------------------------------------------------------------------------------------------------------------------------------------------------------------------------------------------------------------------------------------------------------------------------------------------------------------------------------------------------------------------------------------------------------------------------------------------------------------------------------------------------------------------------------------------------------------------------------------------------------------------------------------------------------------------------------------------------------------------------------------------------------------------------------------------------------------------------------------------------------------------------------------------------------
>AY601708/DQ273768_Blastocladiomycota_Incertae_Sedis_Blastocladiomycetes_Blastocladiales_Physodermataceae_Physoderma_Physoderma_maydis
---------------------------------------aaagattaagccatgcatgtctaagtataa-acactt--tatac--t-gtgaaactgcgaatggctcattaaatcagttatagtttatttgat-agt-----acc---ttactacttgg-ataaccgtggtaattctagagctaatacatgctt--caaatcccgac--t-tc--tggaagggatgtatttattagataaaa--aaccaacccgg--gtaac-----cggtt---------cattggtgattcataat-aacttttcgaatcgcatggct-tta----------tgctggcgatggttcattcaaatttct-gccctatca-actttcgatggtaggatagagg-cctaccatggtggtaacggg-taacggggaattagggttcga--ttccggag-agggagcct-gagaaacggcta-ccacatcc--aagga-aggcagcaggcgcgcaaattacccaatcctgacac---agggaggtagtgacaataaataacaatgcagagctc-ttt-gagttttgcaatt-ggaatgagtacaatttaaatcccttaacgaggaacaattggagggcaagtctggt-------------------------------------------------------------------------------------------------------------------------------------------------------------------------------------------------------------------------------------------------------------------------------------------------------------------------------------------------------------------------------------------------------------------------------------------------------------------------------------------------------------------------------------------------------------------------------------------------------------------------------------------------------------------------------------------------------------------------------------------------------------------------------------------------------------------------------------------------------------------------------------------------------------------------------------------------------------------------------------------------------------------------------------------------------gccagcagccgcggtaattccagctccaatagcgtatattaaagttgttgcagttaaaaagctcgtagttgaattttgga-atcgc--taaa--------------gtggtca--------gcc--tt----aggg--tttg----------tactgc------------tt-ttggtgattcttattta--c-cttctagggag-------ccttcat------gct------------------------------cttaattgag-tgtgat-------------------gggg---at-ct--agaacttttactgtgaaaaaattagagtgttcaaag-caggca-t----cttaacgcttgaata-cattagcat-ggaataataaaataggac-tt--tgg-t-tttattt-t--gttgg-ttt-------------------------------------------------------------ctaggac-cgaagtaatggttaatag-ggatagttgggggcattagtattt-aattgtc--ag-aggtgaaattcttggatttat-gaaagactaacttctgcgaaagcatttg-ccaaggatgtttt-cattaatcaa-gaacgaaagtcaggggatcgaaaaggattagacacccttgtagtc-ttgaccataaactatgccgactcgggattggtagatg-t-t--ttttttt------attgactctatcagcac-cgtatgagaaatca-aagtctttgggttc-----------------------------------------t------------------------------------------------------ggg--------------------------------------------gggagta-tggtcgcaagg-ctgaaactannnnnnnattgac-ggaagggcaccacca-ggagt-----------------------------------------------------------------------------------------------------------------------------------------------------------------------------------------------------------------------------------------------------------------------------------------------------------------------------------------------------------------------------------------------------------------------------ggagcctgcggcttaatttgactcaa---cac-ggggaaactcaccaggt------------------------------------------------------------------------------------------------------------------------------------------------------------------------------------------------------------------------------------------------------------------------------------------------------------------------------------------------------------------------------------------------------------------------ccagacatagtaag-gattgacagattgagagctcttt-cttgattctatgggtggtggtgcatggccgttcttagttggtggagtg-atttgtctggttaattccgat-aacgaacgagaccttaacctgc-taaatag--------------------tcacgctaa---cttttttaa-----gttggt-ggc-----------------c--gacttcttagagggactattga-cgtt-t----------agtcaatggaagttt-gaggcaataacaggt----------------------------------------------------------------------------------------------------------------------------------------------------------------------------------------------------------------------------------------------------------------------------------------------------------------------------------------------------------------------------------------------------------------------------------------------------------ctgtgatgcccttagatgttc--tgggccgca---cgcgcgct-acac--tgatgaagccaacgag-----tttata----------------------------------------------------a--ccttgacc-ggaaggtctgggtaatc-ttgtgaaacttcatcgtgctggggatagaccattgcaattattggtcttcaacgaggaattcctagtaagcgtgagtcatcagctcgcg--ttgattacgtccctgccctt-------------------------------------------------------------------------------------------------------------------------------------------------------------------------------------------------------------------------------------------------------------------------------------------------------------------------------------------------tgtacac----------------------------------------------------------------------------------------------------------------------------------------------------------------------------------------------------------------------------------------------------------------------------------------------------------------------------------------------------------------------------------------------------------a-ccgccc-gtcgctactaccgattgaatggct-tagtga--ggctcttggatt--ggtgaatt-ggaactggcaacagta---------ctaattcg----------------------ctga----------------------------------------------------------------------------------------------------------------------------------------------------------------------------------------------------------------------------------------------------------------------------------------------------------------------------------------------------------------------------------------------------------------------------------------------------------------------------------------------------------------------------------------------------------------------------------------------------------------------------------------------------------------------------------------------------------------------------------------------------------------------------------------------------------------------------------------------------------------------------------------------------------------------------------------------------------------------------------------------------------------------------------------------------------------------------------------------------------------------------------------------------------------------------------------------------------------------------------------------------------------------------------------------------------------------------------------------------------------------------------------------------------------------------------------------------------------------------------------------------------------------------------------------------------------------------------------------------------------------------------------------------------------------------------------------------------------------------------------------------------------------------------------------------------------------------------------------------------------------------------------------------------------------------------------------------------------------------------------------------------------------------------------------------------------------------------------------------------------------------------------------------------------------------------------------------------------------------------
>AY601710.1/NG_060069.1_Rhizophydium_brooksianum
-----------------------------------------------------------------------c-actt-tatac--t-gtgaaactgcgaatgg-tcattaaatcagttatagtttatttgat-aat-----acc---ttactacttgg-ataaccgtggtaattctagagctaatacatgcat--aaaatcccgac--t-tc--tggaagggatgtatttattagataaaa--aaccaatcggg--gcaac-----ccgtt---------attaggtgaatcatgat-aactattcgaatcgtatgact-tta----------cgtcgacgatggttcattcaaatttct-gccctatca-actttcgatggtaggatagagg-cctaccatggttttaacggg-taacggagaattagggttcga--ttccggag-agggagcct-gagaaacggcta-ccacatcc--aagga-aggcagcaggcgcgcaaattacccaatcctgacac---agggaggtagtgacaataaataacaatacagggctt-tta-aagtcttgtaatt-ggaatgagtacaatttaaatctcttaacgagaaccaattggagggcaagtctggt-------------------------------------------------------------------------------------------------------------------------------------------------------------------------------------------------------------------------------------------------------------------------------------------------------------------------------------------------------------------------------------------------------------------------------------------------------------------------------------------------------------------------------------------------------------------------------------------------------------------------------------------------------------------------------------------------------------------------------------------------------------------------------------------------------------------------------------------------------------------------------------------------------------------------------------------------------------------------------------------------------------------------------------------------------gccagcagccgcggtaattccagctccaatagcgtatattaaagttgttgcagttaaaaagctcgtagttgaattttggg-tttga--ttag--------------gtggtctt-------tac--gt----atgt--aatg----------tactac------------tt-tgatcgaatc----ttt--c-cttctagcgaa-------ctatagt------gtt------------------------------attcatttaa-tgctat-------------------aggg---aa-ct--aggacttttactttgaaaaaattagagtgtttaaag-caggct-t--------acgcttgaata-cattagcat-ggaataataaaataggac-tt--tgg-t-tttattt-t--gttgg-ttt-------------------------------------------------------------ctaagac-cgaagtaatgattaatag-ggtcagttgggggcattagtattt-aatcgtc--ag-aggtgaaattcttggattgat-taaagactaacttctgcgaaagcatttg-ccaaggatgtttt-cattaatcaa-gaacgaaagttaggggatcgaagacgatcagataccgtcgtagtc-ttaaccataaactatgccgactagggatcggacaatg-t-t--ca---at------aatgacttgttcggcac-cttatgagaaatca-aagtttttaggttc-----------------------------------------c------------------------------------------------------ggg--------------------------------------------gggagta-tggtcgcaagg-ctgaaact-taaaggaattgac-ggaagggcaccacca-ggagt-----------------------------------------------------------------------------------------------------------------------------------------------------------------------------------------------------------------------------------------------------------------------------------------------------------------------------------------------------------------------------------------------------------------------------ggagcctgcggcttaatttgactcaa---cac-ggggaaactcaccaggt------------------------------------------------------------------------------------------------------------------------------------------------------------------------------------------------------------------------------------------------------------------------------------------------------------------------------------------------------------------------------------------------------------------------ccagacatagtaag-gattgacagattgatagctcttt-cttgattctatgggtggtggtgcatggccgttcttagttggtggagtg-atttgtctggttaattccgtt-aacgaacgagaccttaacctgc-taaatag--------------------tcacaataa---cttt--g-------gttgtt-gat-----------------t--gacttcttagagggactataga-cttt-t----------agtctatggaagttt-gaggcaataacaggt----------------------------------------------------------------------------------------------------------------------------------------------------------------------------------------------------------------------------------------------------------------------------------------------------------------------------------------------------------------------------------------------------------------------------------------------------------ctgtgatgcccttagatgttc--tgggccgca---cgcgcgct-acac--tgataaaggcaacaag-----taattc----------------------------------------------------a--ccttggcc-ggaaggtctgggtaatc-ttttgaaactttatcgtgctggggatagtcctttgcaattattggactttaacgaggaattcctagtaagcgtgagtcatcagctcgcg--ttgattacgtccctgccctt-------------------------------------------------------------------------------------------------------------------------------------------------------------------------------------------------------------------------------------------------------------------------------------------------------------------------------------------------tgtacac----------------------------------------------------------------------------------------------------------------------------------------------------------------------------------------------------------------------------------------------------------------------------------------------------------------------------------------------------------------------------------------------------------a-ccgccc-gtcgctagtaccgattgaatggct-tagtga--gacctccggatt--gactttct-attggtggcaacacta---------taagattg----------------------ttgaa-aagttggtcaaacttggtcatttagaggaact-aaaagtcgt-aacaaggtaac------------------------------------------------------------------------------------------------------------------------------------------------------------------------------------------------------------------------------------------------------------------------------------------------------------cgtaggt-gaacctgcggttggatcatta---------------------------------------------------------------------------------------------------------------------------------------------------------------------------------------------------------------------------------------------------------------------------------------------------------------------------------------------------------------------------------------------------------------------------------------------------------------------------------------------------------------------------------------------------------------------------------------------------------------------------------------------------------------------------------------------------------------------------------------------------------------------------------------------------------------------------------------------------------------------------------------------------------------------------------------------------------------------------------------------------------------------------------------------------------------------------------------------------------------------------------------------------------------------------------------------------------------------------------------------------------------------------------------------------------------------------------------------------------------------------------------------------------------------------------------------------------------------------------------------------------------------------------------------------------------------------------------------------------------------------------------------------------------------------------------------------------------------------------------------------------------------------------------------------------------------------------
>AY601711/AY546686_Chytridiomycota_Incertae_Sedis_Chytridiomycetes_Polychytriales_Incertae_Sedis_Polychytrium_Polychytrium_aggregatum
----------------------agtcatatgcttgtctcaaagattaagccatgcatgtctaagtataa-gc-aatt-tttac--t-gtgaaactgcgaatggctcattaaatcagttatagtttatttgat-agt-----acc---ttactacttgg-ataaccgtggtaattctagagctaatacatgcac-aaaaatcccgac--t-tc--tggaagggatgtatttattagataaaa--aaccaatccca--gcaat-----gggtt---------tcctggtgattcatagt-aacttttcgaatcgtatgact-tta----------cgtcgacgatggttcattcaaatttct-gccctatca-actgtcgatggtaggatagagg-cctaccatggttttaacggg-taacggagaattagggttcga--ttccggag-agggagcct-gagaaacggcta-ccacatcc--aagga-aggcagcaggcgcgcaaattacccaatcctgacac---agggaggtagtgacaataaataacaatacagggctt-ttc-aagtcttgtaatt-ggaatgagtacaatttaaatcccttaacgagaaccaattggagggcaagtctggt-------------------------------------------------------------------------------------------------------------------------------------------------------------------------------------------------------------------------------------------------------------------------------------------------------------------------------------------------------------------------------------------------------------------------------------------------------------------------------------------------------------------------------------------------------------------------------------------------------------------------------------------------------------------------------------------------------------------------------------------------------------------------------------------------------------------------------------------------------------------------------------------------------------------------------------------------------------------------------------------------------------------------------------------------------gccagcagccgcggtaattccagctccaatagcgtatattaaagttgttgcagttaaaaagctcgtagttgaattttggg-cctgg--ttag--------------acggtctg--------cc--gc----aagg--cacg----------tactg-------------tt-ggatcgggtc----ttttac-cttctggggag-------ctgcgtt------gct------------------------------attaatttag-tggcgc-------------------aggg---aa-cc--aggacttttactttgaaaaaattagagtgttcaaag-caggca-t--ga----ttgctcgaata-cattagcat-ggaataatagaataggac-tt--tgg-t-tctattt-t--gttgg-ttt-------------------------------------------------------------ctaggac-cgaagtaatgattaatag-ggacagttgggggcattagtattt-aattgtc--ag-aggtgaaattcttggatttat-gaaagactaacttctgcgaaagcatttg-ccaaggatgtttt-cattaatcaa-gaacgaaagttaggggatcgaagacgatcagataccgtcgtagtc-ttaaccataaactatgccgactagggattggacacag-t-t--ta----c------attgacttgttcagcac-cttatgagaaatca-aagtttttgggttc-----------------------------------------c------------------------------------------------------ggg--------------------------------------------gggagta-tggtcgcaagg-ctgaaact-taaaggaattgac-ggaagggcaccacca-ggagt-----------------------------------------------------------------------------------------------------------------------------------------------------------------------------------------------------------------------------------------------------------------------------------------------------------------------------------------------------------------------------------------------------------------------------ggagcctgcggcttaatttgactcaa---cac-ggggaaactcaccaggt------------------------------------------------------------------------------------------------------------------------------------------------------------------------------------------------------------------------------------------------------------------------------------------------------------------------------------------------------------------------------------------------------------------------ccagacatagtaag-gattgacagattgagagctcttt-cttgattctatgggtggtggtgcatggccgttcttagttggtggagtg-atttgtctggttaattccgtt-aacgaacgagaccttaacctgc-taaatag--------------------tcacgttaa---cttt--g-------gttgac-gct----------------at--gacttcttagagggactataga-cgtt-t----------agtctatggaagttt-gaggcaataacaggt----------------------------------------------------------------------------------------------------------------------------------------------------------------------------------------------------------------------------------------------------------------------------------------------------------------------------------------------------------------------------------------------------------------------------------------------------------ctgtgatgcccttagatgttc--tgggccgca---cgcgcgct-acac--tgatgaaggcagcaag-----tttttt----------------------------------------------------t--ccttggcc-ggaaggtccgggtaatc-ttgtgaaactttatcgtgctggggatagtccattgcaattattggacttcaacgaggaattcctagtaagcgcatgtcatcagcatgcg--ttgattacgtccctgccctt-------------------------------------------------------------------------------------------------------------------------------------------------------------------------------------------------------------------------------------------------------------------------------------------------------------------------------------------------tgtacac----------------------------------------------------------------------------------------------------------------------------------------------------------------------------------------------------------------------------------------------------------------------------------------------------------------------------------------------------------------------------------------------------------a-ccgccc-gtcgttactaccgattgaatggct-tagtga--gacctccggatc--gacgcaca-gtacctggtaacagga---------acggtgtg----------------------ttgag-aagttgttcaaacttggtcatttagaggaagt-acaagtcgt-aacaaggtaac------------------------------------------------------------------------------------------------------------------------------------------------------------------------------------------------------------------------------------------------------------------------------------------------------------cgtaggt-gaacctgcggttggatcatta---------------------------------------------------------------------------------------------------------------------------------------------------------------------------------------------------------------------------------------------------------------------------------------------------------------------------------------------------------------------------------------------------------------------------------------------------------------------------------------------------------------------------------------------------------------------------------------------------------------------------------------------------------------------------------------------------------------------------------------------------------------------------------------------------------------------------------------------------------------------------------------------------------------------------------------------------------------------------------------------------------------------------------------------------------------------------------------------------------------------------------------------------------------------------------------------------------------------------------------------------------------------------------------------------------------------------------------------------------------------------------------------------------------------------------------------------------------------------------------------------------------------------------------------------------------------------------------------------------------------------------------------------------------------------------------------------------------------------------------------------------------------------------------------------------------------------------
>AY635821/DQ273779_Chytridiomycota_Incertae_Sedis_Chytridiomycetes_Rhizophydiales_uncultured_Rhizophydium_sp_JEL317
---------------------------------------aaagattaagccatgcatgtctaagtataa-gc-actt-tatac--t-gtgaaactgcgaatggctcattaaatcagttatagtttatttgat-aat-----acc---ttactacttgg-ataaccgtggtaattctagagctaatacatgctt--caaaccccgac--t-tc--tggaaggggtgtatttattagataaaa--aaccaatcggg--gcaac-----ccgtt---------tactggtgaatcatgat-aacttttcgaatcgcatgac--tta----------cgtcggcgatggttcattcaaatttct-gccctatca-actttcgatggtaggatagagg-cctaccatggttttaacggg-taacggagaattagggttcga--ttccggag-agggagcct-gagaaacggcta-ccacatcc--aagga-aggcagcaggcgcgcaaattacccaatcctgacac---agggaggtagtgacaataaataacaatgcagagctc-tat-gagttttgcaatt-gtaatgagtacaatttaaatctcttaacgagaaccaattggagggcaagtctggt-------------------------------------------------------------------------------------------------------------------------------------------------------------------------------------------------------------------------------------------------------------------------------------------------------------------------------------------------------------------------------------------------------------------------------------------------------------------------------------------------------------------------------------------------------------------------------------------------------------------------------------------------------------------------------------------------------------------------------------------------------------------------------------------------------------------------------------------------------------------------------------------------------------------------------------------------------------------------------------------------------------------------------------------------------gccagcagccgcggtaattccagctccaatagcgtatattaaagttgttgcagttaaaaagctcgtagttgaactttggg-tttgg--tttg--------------atggtctc-------cca--------atgg--gtag----------cacta-------------tt-cgactgaatc----ttt--c-cttctggcaaa-------ctattgt------gct------------------------------tttcattaag-tgcgat-------------------aggg---aa-cc--aggacttttactttgaaaaaattagagtgtttaaag-caggct-t--------acgcttgaata-cattagcat-ggaataataaaataggac-tt--tgg-t-tttattt-t--gttgg-ttt-------------------------------------------------------------ctaagac-cgaagtaatgattaatag-ggacagttgggggcattagtattt-agccgtc--ag-aggtgaaattcttggattggc-taaagactaacttctgcgaaagcatttg-ccaaggatgtttt-cattaatcaa-gaacgaaagttaggggatcgaagacgatcagataccgtcgtagtc-ttaaccataaactatgccgactagggatcggtcaacg-t-t--ca---at------tatgacttgatcggcac-cttatgagaaatca-aagtttttaggttc-----------------------------------------c------------------------------------------------------ggg--------------------------------------------gggagta-tggtcgcaagg-ctgaaact-taaaggaattgac-ggaagggcaccacca-ggagt-----------------------------------------------------------------------------------------------------------------------------------------------------------------------------------------------------------------------------------------------------------------------------------------------------------------------------------------------------------------------------------------------------------------------------ggagcctgcggcttaatttgactcaa---cac-ggggaaactcaccaggt------------------------------------------------------------------------------------------------------------------------------------------------------------------------------------------------------------------------------------------------------------------------------------------------------------------------------------------------------------------------------------------------------------------------ccagacataataag-gattgacagattgagagctcttt-catgattttatgggtggtggtgcatggccgttcttagttggtggagtg-atttgtctggttaattccgtt-aacgaacgagaccttaacctgc-taaatag--------------------ttgcattta---ctct--g-------gtagat-gtt-----------------c--aacttcttagagggactatagg-cgac-t----------agtctatggaagttt-gaggcaataacaggt----------------------------------------------------------------------------------------------------------------------------------------------------------------------------------------------------------------------------------------------------------------------------------------------------------------------------------------------------------------------------------------------------------------------------------------------------------ctgtgatgcccttagatgttc--tgggccgca---cgcgcgct-acac--tgataaaggcaacgag-----taattc----------------------------------------------------a--ccttggcc-ggaaggtctgggtaatc-ttgtgaaactttatcgtgctggggatagtcctttgcaattattggactttaacgaggaattcctagtaagcgtgagtcatcagctcgcg--ttgattacgtccctgccctt-------------------------------------------------------------------------------------------------------------------------------------------------------------------------------------------------------------------------------------------------------------------------------------------------------------------------------------------------tgtacac----------------------------------------------------------------------------------------------------------------------------------------------------------------------------------------------------------------------------------------------------------------------------------------------------------------------------------------------------------------------------------------------------------a-ccgccc-gtcgctagtaccgattgaatggct-tagtga--gacctccggatt--gatagttc-attggtggcaacacca---------tagaaccg----------------------ttgag-aagctggtcaaacttggtcatttagaggaact-aaaagtcgt-aacaaggtaac------------------------------------------------------------------------------------------------------------------------------------------------------------------------------------------------------------------------------------------------------------------------------------------------------------cgtaggt-gaacctgcggttggatcatta---------------------------------------------------------------------------------------------------------------------------------------------------------------------------------------------------------------------------------------------------------------------------------------------------------------------------------------------------------------------------------------------------------------------------------------------------------------------------------------------------------------------------------------------------------------------------------------------------------------------------------------------------------------------------------------------------------------------------------------------------------------------------------------------------------------------------------------------------------------------------------------------------------------------------------------------------------------------------------------------------------------------------------------------------------------------------------------------------------------------------------------------------------------------------------------------------------------------------------------------------------------------------------------------------------------------------------------------------------------------------------------------------------------------------------------------------------------------------------------------------------------------------------------------------------------------------------------------------------------------------------------------------------------------------------------------------------------------------------------------------------------------------------------------------------------------------------
>AY635823/DQ273781_Chytridiomycota_Incertae_Sedis_Chytridiomycetes_Rhizophydiales_Rhizophydiaceae_Rhizophydium_Rhizophydium_sphaerotheca
---------------------------------------aaagattaagccatgcatgtccaagtataa-gcat----tatac--a-gtgaaactgcgaatggctcattaaatcagttatagtttatttgat-agt-----acc---ttactacttgg-ataaccgtggtaattctagagctaatacatgcac--aaggccgcgac--c-tc--tggaagcggtgtatttattagataaaa--aaccaaccc-------tt-----cgggt---------aacaggtgaatcatgat-aacttttcgaatcgcatggct-tta----------ggctggcgatggttcattcaaatttct-gccctatca-actttcgatggtaggatagagg-cctaccatggttttaacggg-taacggagaattagggttcga--ttccggag-agggagcct-gagaaacggcta-ccacatcc--aagga-aggcagcaggcgcgcaaattacccaatcctgacac---agggaggtagtgacaataaataacaatgcagggctc-att-gagtcgtgcaatt-ggaatgagtacaatttaaatctcttaacgaggaacaattggagggcaagtctggt-------------------------------------------------------------------------------------------------------------------------------------------------------------------------------------------------------------------------------------------------------------------------------------------------------------------------------------------------------------------------------------------------------------------------------------------------------------------------------------------------------------------------------------------------------------------------------------------------------------------------------------------------------------------------------------------------------------------------------------------------------------------------------------------------------------------------------------------------------------------------------------------------------------------------------------------------------------------------------------------------------------------------------------------------------gccagcagccgcggtaattccagctccaatagcgtatattaaagttgttgcagttaaaaagctcgtagttgaattttgga-gtgag--gacg--------------gggtgc---------gcc--gc----gagg--tgtt----------aactct---------------gtgcttgctc----ctt--t-cttctgg-gat-------gagcggt------gcg------------------------------ctttactgcg-tgtcgt--------------------gag---tg-cc--aggacatttactttgaaaaaattagagtgttcaaag-caggcg-t---------tgtttgaata-cattagcat-ggaataatagaataggac-tt--tgg-t-tctattt-t--gttgg-ttt-------------------------------------------------------------ctaggac-cagagtaatgattaatag-ggatagttgggggcattagtattt-aattgtc--ag-aggtgaaattcttggatttat-gaaagactaacttctgcgaaagcatttg-ccaaggatgtttt-cattaatcaa-gaacgaaagttaggggatcaaagacgatcagataccgtcgtagtc-ttaaccataaactatgccgactagggatcggacgatg-t-a--a------------attgacgcgttcggcac-cttgtgagaaatca-aagtttttgggttc-----------------------------------------c------------------------------------------------------ggg--------------------------------------------gggagta-tggtcgcaagg-ctgaaact-taaaggaattgac-ggaagggcaccacca-ggagt-----------------------------------------------------------------------------------------------------------------------------------------------------------------------------------------------------------------------------------------------------------------------------------------------------------------------------------------------------------------------------------------------------------------------------ggagcctgcggcttaatttgactcaa---cac-ggggaaactcaccaggt------------------------------------------------------------------------------------------------------------------------------------------------------------------------------------------------------------------------------------------------------------------------------------------------------------------------------------------------------------------------------------------------------------------------ccagacatggtaag-gattgacagattgagagctcttt-cttgattctatgggtggtggtgcatggccgttcttagttggtggattg-atttgtctggttaattccgat-aacgaacgagaccttaacctgc-taaatag--------------------ttggggcca---cttt--g-------gtggtc-gtt-----------------c--aacttcttagagggactatcgg-cgac-t----------agccgatggaagttt-gaggcaataacaggt----------------------------------------------------------------------------------------------------------------------------------------------------------------------------------------------------------------------------------------------------------------------------------------------------------------------------------------------------------------------------------------------------------------------------------------------------------ctgtgatgcccttagatgttc--tgggccgca---cgcgcgct-acac--tgacaaaggcaacgag-------tttt----------------------------------------------------t--ccttggcc-ggaaggtctgggtaatc-ttgtgaaactttgtcgtgctggggatagtcctttgcaattattggacttgaacgaggaattcctagtaagcgtgagtcatcagctcgcg--ttgattacgtccctgccctt-------------------------------------------------------------------------------------------------------------------------------------------------------------------------------------------------------------------------------------------------------------------------------------------------------------------------------------------------tgtacac----------------------------------------------------------------------------------------------------------------------------------------------------------------------------------------------------------------------------------------------------------------------------------------------------------------------------------------------------------------------------------------------------------a-ccgccc-gtcgctactaccgattgaatggct-tagtga--gacctctggatt--tgtggcct-gctgctggtgacggcg---------gtgggcta----------------------tggag-aaactggtcaaacttggtcatttagaggaagt-aaaagtcgt-aacaaggtaac------------------------------------------------------------------------------------------------------------------------------------------------------------------------------------------------------------------------------------------------------------------------------------------------------------cgtaggt-gaacctgcggttggatcattc---------------------------------------------------------------------------------------------------------------------------------------------------------------------------------------------------------------------------------------------------------------------------------------------------------------------------------------------------------------------------------------------------------------------------------------------------------------------------------------------------------------------------------------------------------------------------------------------------------------------------------------------------------------------------------------------------------------------------------------------------------------------------------------------------------------------------------------------------------------------------------------------------------------------------------------------------------------------------------------------------------------------------------------------------------------------------------------------------------------------------------------------------------------------------------------------------------------------------------------------------------------------------------------------------------------------------------------------------------------------------------------------------------------------------------------------------------------------------------------------------------------------------------------------------------------------------------------------------------------------------------------------------------------------------------------------------------------------------------------------------------------------------------------------------------------------------------
>AY635825/DQ273783_Chytridiomycota_Incertae_Sedis_Chytridiomycetes_Chytridiales_Chytriomycetaceae_Chytridiales_sp_JEL187
----------------------agtcatatgcttgtctcaaagattaagccatgcatgtctaagtataa-acaacttttgtac--t-gtgaaactgcgaatggctcattaaatcagttatagtttatttgat-aat-----acc---ttactacttgg-atatccgtggtaattctagagctaatacatgcaa-taaaaggccgac--t-tc--tggaaggcctgtatttattagatacaa--aaaccatcccc--ttttt-----gggtt---------ctttggtgattcatagt-aacttttcgaatcgcatgact-tta----------cgtcggcgatggttcattcaaatttct-gccctatca-ccttttgatggtagtatagagg-actaccatgggtttaacggg-taacggcgaattagggttcga--ttccggag-agggagcct-gagaaacggcta-ccacatct--aagga-aggcagcaggcgcgcaaattacccaatcctgattc---agggaggtagtgacaataaataacaatccagggctt-----ttgtcttggaatt-ggaatgagaacaatttaaatcccttaacgaggaacaattggagggcaagtctggt-------------------------------------------------------------------------------------------------------------------------------------------------------------------------------------------------------------------------------------------------------------------------------------------------------------------------------------------------------------------------------------------------------------------------------------------------------------------------------------------------------------------------------------------------------------------------------------------------------------------------------------------------------------------------------------------------------------------------------------------------------------------------------------------------------------------------------------------------------------------------------------------------------------------------------------------------------------------------------------------------------------------------------------------------------gccagcagccgcggtaattccagctccaatagcgtatattaaagttgttgcagttaaatagctcgtagttgaattttggg-ccggg--tttc--------------gtggtcgt-------gcc--tc----acgg--tatt----------gaact-------------at-gggcctggtc----ttt--c-cttctggggaa-------ctagtgt------gcg--------------------------------cgaaagcg-tgtgct-------------------tggg---at-cc--aggacttttactttgaaaaaattagagtgttcaaag-caggca-t---t---attgctcgaata-cattagcat-ggaataatagaataggac-tt--tgg-t-tctattt-t--gttgg-ttt-------------------------------------------------------------ctaggac-cgaagtaatgattaatag-ggatggttgggggcattagtattt-aattgtc--ag-aggtgaaattcttggatttat-taaagactcgctgctgcgaaagcgtttg-ccaaggacgtttt-cattaatcaa-gaacgaaagtcaggggatcgaagatgatcagataccgtcgtagtc-ctgactgtaaactatgccgactcgggatcgggcgctg-t-a--tt-tatt------tacgacgcgctcggcac-cgtatgggaaaccataagtctttgggtac-----------------------------------------c------------------------------------------------------ggg--------------------------------------------gggagta-tggtcgcaagg-ctgaaact-taaaggaattgac-ggaagggcaccacaa-ggagt-----------------------------------------------------------------------------------------------------------------------------------------------------------------------------------------------------------------------------------------------------------------------------------------------------------------------------------------------------------------------------------------------------------------------------ggagcctgcggcttaatttgactcaa---cac-ggggaaactcaccaggt------------------------------------------------------------------------------------------------------------------------------------------------------------------------------------------------------------------------------------------------------------------------------------------------------------------------------------------------------------------------------------------------------------------------ccagacatagtaag-gattgacagattgagagctcttt-cttgattctatgggtggtggtgcatggccgttcttagttggtggagtg-atttgtctggttaattccgat-aacgaacgagaccttaacctgc-taaatag--------------------tcacgctca---cttt--t-------gtgggt-gtt----------------ttttggcttcttagagggactgtgtg-cgtt-t----------agcacacggaagttt-gaggcaataacaggt----------------------------------------------------------------------------------------------------------------------------------------------------------------------------------------------------------------------------------------------------------------------------------------------------------------------------------------------------------------------------------------------------------------------------------------------------------ctgtgatgcccttagatgttc--tgggccgca---cgcgcgct-acac--tgacacagccagcaag-----tatttt----------------------------------------------------t--ccttggcc-ggaaggcccgggtaatc-ttttgaaactgtgtcgtgttggggattgtcccttgtaattattggacatgaacgaggaattcctagtaagtacgagtcatcagctcgtg--ttgattacgtccctgccctt-------------------------------------------------------------------------------------------------------------------------------------------------------------------------------------------------------------------------------------------------------------------------------------------------------------------------------------------------tgtacac----------------------------------------------------------------------------------------------------------------------------------------------------------------------------------------------------------------------------------------------------------------------------------------------------------------------------------------------------------------------------------------------------------a-ccgccc-gtcgctactaccgattgaatggct-tagtga--gacctccggatt--ggtgactt-ttgggccgcaaggctt---------tgaggctg----------------------ctgaa-aagttggtcaaacttggtcatttagaggaagt-aaaagtcgt-aacaaggtaac------------------------------------------------------------------------------------------------------------------------------------------------------------------------------------------------------------------------------------------------------------------------------------------------------------cgtaggt-gaacctgcggttggatcatta---------------------------------------------------------------------------------------------------------------------------------------------------------------------------------------------------------------------------------------------------------------------------------------------------------------------------------------------------------------------------------------------------------------------------------------------------------------------------------------------------------------------------------------------------------------------------------------------------------------------------------------------------------------------------------------------------------------------------------------------------------------------------------------------------------------------------------------------------------------------------------------------------------------------------------------------------------------------------------------------------------------------------------------------------------------------------------------------------------------------------------------------------------------------------------------------------------------------------------------------------------------------------------------------------------------------------------------------------------------------------------------------------------------------------------------------------------------------------------------------------------------------------------------------------------------------------------------------------------------------------------------------------------------------------------------------------------------------------------------------------------------------------------------------------------------------------------
>AY635826/DQ273784_Chytridiomycota_Incertae_Sedis_Chytridiomycetes_Chytridiales_Chytriomycetaceae_Entophlyctis_Entophlyctis_helioformis
----------------------agtcatatgcttgtctcaaagattaagccatgcatgtctaagtataa-ac-gctt-tatac--t-gtgaaactgcgaatggctcattaaatcagttatagtttatttgat-agt-----acc---ttactacttgg-ataaccgtggtaattctgcagctaatacatgcat--caaagtcggac--t-tc--aggaacgactgtatttattagataaaa--aaccaacccgg--gcaac-----cggtt---------cttggatgattcatgat-aacttttcgaatcgcatggct-tta----------tgctggcgatggttcattcaaatttct-gccctatca-actttcgatggtaggatagagg-cctaccatggttttaacggg-taacggagaattagggttcga--ttccggag-agggagcct-gagaaacggcta-ccacatcc--aagga-aggcagcaggcgcgcaaattacccaatcctgacac---agggaggtagtgacaataaataacaatccagggctc-tat-gagtcttggaatt-ggaatgagtacaatttaaatctcttaacgaggaacaattggagggcaagtctggt-------------------------------------------------------------------------------------------------------------------------------------------------------------------------------------------------------------------------------------------------------------------------------------------------------------------------------------------------------------------------------------------------------------------------------------------------------------------------------------------------------------------------------------------------------------------------------------------------------------------------------------------------------------------------------------------------------------------------------------------------------------------------------------------------------------------------------------------------------------------------------------------------------------------------------------------------------------------------------------------------------------------------------------------------------gccagcagccgcggtaattccagctccaatagcgtatattaaagttgttgcagttaaaaagctcgtagttgaaccttggg-cctgg--gcac--------------acggacta-------gtt--tc----acga--ctag----------ctctg-------------tg-agcccgggtc----tta--c-tttctggctag-------ccagcat------gcc-----------------------------ggcttgttcgg-tgtgtt-------------------gggg---aa-cc--aggacttttactttgaaaaaattagagtgtttaaag-caggca-t--------acgcttgaata-cattagcat-ggaataatagaataggac-tt--tgg-t-tctattt-t--gttgg-ttt-------------------------------------------------------------ctaggac-cgaagtaatgattaatag-ggacagttgggggcattagtattt-aattgtc--ag-aggtgaaattcttggatttat-gaaagactaacttctgcgaaagcatttg-ccaaggatgtttt-cattaatcaa-gaacgaaagttaggggatcgaagacgattagataccgtcgtagtc-ttaaccataaactatgccgactagggatcggacgatg-t-t--at--ttt------cttgactcgttcggcac-cttatgagaaatca-aagtttttgggttc-----------------------------------------c------------------------------------------------------ggg--------------------------------------------gggagta-tggtcgcaagg-ctgaaact-taaaggaattgac-ggaagggcaccacca-ggagt-----------------------------------------------------------------------------------------------------------------------------------------------------------------------------------------------------------------------------------------------------------------------------------------------------------------------------------------------------------------------------------------------------------------------------ggagcctgcggcttaatttgactcaa---cac-ggggaaactcaccaggt------------------------------------------------------------------------------------------------------------------------------------------------------------------------------------------------------------------------------------------------------------------------------------------------------------------------------------------------------------------------------------------------------------------------ccagacatagtaag-gattgacagattgagagctcttt-cttgattctatgggtggtggtgcatggccgttcttagttggtggagtg-atttgtctggttaattccgat-aacgaacgagaccttaacctgc-taaatag--------------------ttgcgtcaa---ctct--g-------gttgat-gtt----------------ac--aacttcttagagggactatgga-tgtt-t----------aatccatggaagttt-gaggcaataacaggt----------------------------------------------------------------------------------------------------------------------------------------------------------------------------------------------------------------------------------------------------------------------------------------------------------------------------------------------------------------------------------------------------------------------------------------------------------ctgtgatgcccttagatgtcc--tgggccgca---cgcgcgct-acac--tgatgaaggcagcaag-----tttttt----------------------------------------------------t--ccttggcc-ggaaggtctgggtaatc-ttgtgaaactttatcgtgctggggatagtcctttgcaattattggacttcaacgaggaattcctagtaagcgcgagtcatcagctcgcg--ttgattacgtccctgccctt-------------------------------------------------------------------------------------------------------------------------------------------------------------------------------------------------------------------------------------------------------------------------------------------------------------------------------------------------tgtacac----------------------------------------------------------------------------------------------------------------------------------------------------------------------------------------------------------------------------------------------------------------------------------------------------------------------------------------------------------------------------------------------------------a-ccgccc-gtcgctactaccgattgaatggct-tagtga--gacctccggatt--ggcgtcgt-tccgctggcaacagcg---------ttacaatg----------------------ccgag-aagttggtcaaacttggtcatttagaggaagt-aaaagtcgt-aacaaggtaac------------------------------------------------------------------------------------------------------------------------------------------------------------------------------------------------------------------------------------------------------------------------------------------------------------cgtaggt-gaacctgcggttggatcatta---------------------------------------------------------------------------------------------------------------------------------------------------------------------------------------------------------------------------------------------------------------------------------------------------------------------------------------------------------------------------------------------------------------------------------------------------------------------------------------------------------------------------------------------------------------------------------------------------------------------------------------------------------------------------------------------------------------------------------------------------------------------------------------------------------------------------------------------------------------------------------------------------------------------------------------------------------------------------------------------------------------------------------------------------------------------------------------------------------------------------------------------------------------------------------------------------------------------------------------------------------------------------------------------------------------------------------------------------------------------------------------------------------------------------------------------------------------------------------------------------------------------------------------------------------------------------------------------------------------------------------------------------------------------------------------------------------------------------------------------------------------------------------------------------------------------------------
>AY635827/DQ273785_Chytridiomycota_Incertae_Sedis_Chytridiomycetes_Chytridiales_Chytridiaceae_Dendrochytridium_Dendrochytridium_crassum
----------------------agtcatatgcttgtctcaaagattaagccatgcatgtctaagtataa-acaactt-tgtac--t-gtgaaactgcgaatggctcattaaatcagttatagtttatttgat-att-----acc---ttactacttgg-ataaccgtggtaattctagagctaatacatgcaa--aaaagggggac--t-tc--tggaacctctgtatttattagataaaa--aaccaatcccg--caag-------ggtt---------ccttggtgattcatgat-aacttttcgaatcgcatggct-tta----------cgctggcgatggttcattcaaatttct-gccctatca-agtttcgatggtgggatagagg-cccaccatgctttcaacggg-taacggagtattagggtacga--taccggag-agggagcct-taaaaacggcta-ccacatct--aagga-aggcagcaggcgcgcaaattacccaatcccgacac---ggggaggtagtgacaataaataacaatccagagcct---a-tggttttggaatt-ggaatgagaacaatttaaatcccttaacgaggaacaattggagggcaagtctggt-------------------------------------------------------------------------------------------------------------------------------------------------------------------------------------------------------------------------------------------------------------------------------------------------------------------------------------------------------------------------------------------------------------------------------------------------------------------------------------------------------------------------------------------------------------------------------------------------------------------------------------------------------------------------------------------------------------------------------------------------------------------------------------------------------------------------------------------------------------------------------------------------------------------------------------------------------------------------------------------------------------------------------------------------------gccagcagccgcggtaattccagctccaatagcgtatattaaagttgttgcagttaaaaagctcgtagtcgaatttttgg-ctggt--ccgg--------------gcggtctc-------ccc--tc----acgg--ggtg----------cactg-------------tc-tggtccggcc----act--c-cttctggcaaa-------ccgtggt------gct------------------------------cttcactggg-tgctgc-------------------gggg---aa-cc--aggacttttactttgaaaaaattagagtgttcaaag-caggct-t--------acgcctgaata-cattagcat-ggaataatagaataggac-tt--tgg-t-tctattt-t--gttgg-ttt-------------------------------------------------------------tcagaac-cgaggtaatgattaatag-ggacagttgggggcattagtattt-aattgtc--ag-aggtgaaattcttggatttat-gaaagactaacttctgcgaaagcatttg-ccaaagatgtttt-cattgatcaa-gaacgaaagttaggggatcgaagacgatcagataccgtcgtagtc-ttaaccataaactatgccgactagggatcggacggtg-t-t--at-----------agtgacccgttcggcac-cttatgagaaatca-aagtttttgggttc-----------------------------------------c------------------------------------------------------ggg--------------------------------------------gggagta-tggtcgcaagg-ctgaaact-taaaggaattgac-ggaagggcaccacca-ggagt-----------------------------------------------------------------------------------------------------------------------------------------------------------------------------------------------------------------------------------------------------------------------------------------------------------------------------------------------------------------------------------------------------------------------------ggagcctgcggcttaatttgactcaa---cac-ggggaaactcaccaggt------------------------------------------------------------------------------------------------------------------------------------------------------------------------------------------------------------------------------------------------------------------------------------------------------------------------------------------------------------------------------------------------------------------------ccagacatgggaag-gattgacagattgagagctcttt-cttgattctatgggtggtggtgcatggccgttcttagttggtggagtg-atttgtctggttaattccgtt-aacgaacgagaccttaacctgc-taaatag--------------------taacgccca---cttt--g-------gtggac-gtc--------------------gacttcttagagggactatgga-cgtt-t----------agtccatggaagttt-gaggcaataacaggt----------------------------------------------------------------------------------------------------------------------------------------------------------------------------------------------------------------------------------------------------------------------------------------------------------------------------------------------------------------------------------------------------------------------------------------------------------ctgtgatgcccttagatgttc--tgggccgca---cgcgcgct-acac--tgacgatggcagcaag-------tatt----------------------------------------------------t--ccttgtcc-ggaaggaccgggtaatc-ttttgaaacattgtcgtgctggggatagtcccttgcaattattggacttgaacgaggaattcctagtaagcgcgagtcatcagctcgcg--ttgattacgtccctgccctt-------------------------------------------------------------------------------------------------------------------------------------------------------------------------------------------------------------------------------------------------------------------------------------------------------------------------------------------------tgtacac----------------------------------------------------------------------------------------------------------------------------------------------------------------------------------------------------------------------------------------------------------------------------------------------------------------------------------------------------------------------------------------------------------a-ccgccc-gtcgctactaccgattgaatggct-tagtga--gacctccggatc--ggcgccca-tcgagccgcgaggccc---------gaaggatg----------------------ctgag-aagttggtcaaacttggtcatttagaggaagt-aaaagtcgt-aacaaggtaac------------------------------------------------------------------------------------------------------------------------------------------------------------------------------------------------------------------------------------------------------------------------------------------------------------cgtaggt-gaacctgcggttggatcatta---------------------------------------------------------------------------------------------------------------------------------------------------------------------------------------------------------------------------------------------------------------------------------------------------------------------------------------------------------------------------------------------------------------------------------------------------------------------------------------------------------------------------------------------------------------------------------------------------------------------------------------------------------------------------------------------------------------------------------------------------------------------------------------------------------------------------------------------------------------------------------------------------------------------------------------------------------------------------------------------------------------------------------------------------------------------------------------------------------------------------------------------------------------------------------------------------------------------------------------------------------------------------------------------------------------------------------------------------------------------------------------------------------------------------------------------------------------------------------------------------------------------------------------------------------------------------------------------------------------------------------------------------------------------------------------------------------------------------------------------------------------------------------------------------------------------------------
>AY635829/DQ273787_Chytridiomycota_Incertae_Sedis_Chytridiomycetes_Rhizophlyctidales_Rhizophlyctidaceae_Rhizophlyctis_Rhizophlyctis_rosea
-------------------------tcatatgctgtctcaaagattaagccatgcatgtctaagtataa-acaattt-tgtac--t-gtgaaactgcgaatggctcattaaatcagttatagtttatttgat-agt-----acc---ttactacttgg-ataaccgtggtaattctagagctaatacatgcta--aaaatcccgac--t-tc--tggaagggatgtatttattagataaaa--aaccaacccgg--gcaac-----cggtt---------ttttggtgattcatgat-aacttttcgaatcgtatgacc-ttg----------tgtcgacgatggttcattcaaatttct-gccctatca-actttcgatggtaggatagagg-cctaccatggttttaacggg-taacggagaattagggttcga--ttccggag-agggagcct-gagaaacggcta-ccacatcc--aagga-aggcagcaggcgcgcaaattacccaatcctgacac---agggaggtagtgacaataaataacaatacagggctc-tta-gagtcttgtaatt-ggaatgagtacaatttaaatcccttaacgaggaacaattggagggcaagtctggt-------------------------------------------------------------------------------------------------------------------------------------------------------------------------------------------------------------------------------------------------------------------------------------------------------------------------------------------------------------------------------------------------------------------------------------------------------------------------------------------------------------------------------------------------------------------------------------------------------------------------------------------------------------------------------------------------------------------------------------------------------------------------------------------------------------------------------------------------------------------------------------------------------------------------------------------------------------------------------------------------------------------------------------------------------gccagcagccgcggtaattccagctccaatagcgtatattaaagttgttgcagttaaaaagctcgtagttgaattttggg-cctgg--ctgg--------------gtggtctt-------gcc--ga----aagg--taag----------cactgc------------tc-tggtcgggtc----ttt--c-cttctggggaa-------ccagcgt------gct------------------------------cttaactgag-tgcgtt-------------------gggg---at-cc--aggacttttactttgaaaaaattagagtgtttaaag-caggct-t--------acgcttgaata-cattagcat-ggaataatagaataggac-tt--tgg-t-tctattt-t--gttgg-ttt-------------------------------------------------------------ctaggac-cgaagtaatgattaatag-ggatagttgggggcattagtattt-aattgtc--ag-aggtgaaattcttggatttat-gaaagactaacttctgcgaaagcatttg-ccaaggatgtttt-cattaatcaa-gaacgaaagttaggggatcgaagacgatcagataccgtcgtagtc-ttaaccataaactatgccgactagggatcggacgatg-t-t--at--ttt------tttgactcgttcggcac-cttatgagaaatca-aagtttttgggttc-----------------------------------------c------------------------------------------------------ggg--------------------------------------------gggagta-tggtcgcaagg-ctgaaact-taaaggaattgac-ggaagggcaccacca-ggagt-----------------------------------------------------------------------------------------------------------------------------------------------------------------------------------------------------------------------------------------------------------------------------------------------------------------------------------------------------------------------------------------------------------------------------ggagcctgcggcttaatttgactcaa---cac-ggggaaactcaccaggt------------------------------------------------------------------------------------------------------------------------------------------------------------------------------------------------------------------------------------------------------------------------------------------------------------------------------------------------------------------------------------------------------------------------ccagacatagtaag-gattgacagattgagagctcttt-cttgattctatgggtggtggtgcatggccgttcttagttggtggagtg-atttgtctggttaattccgtt-aacgaacgagaccttaacctgc-taaatag--------------------ttacgttca---cttt--g-------gtggat-gtt-----------------t--aacttcttagagggactatgga-tgtt-t----------aatccatggaagttt-gaggcaataacaggt----------------------------------------------------------------------------------------------------------------------------------------------------------------------------------------------------------------------------------------------------------------------------------------------------------------------------------------------------------------------------------------------------------------------------------------------------------ctgtgatgcccttagatgttc--tgggccgca---cgcgcgct-acac--tgatgaaggcagcaag-----taattc----------------------------------------------------a--ccttggcc-ggaaggtctgggtaatc-ttctgaaacttcatcgtgctggggatagtcctttgcaattattggacttcaacgaggaattcctagtaagcgtgagtcatcagctcgcg--ttgattacgtccctgccctt-------------------------------------------------------------------------------------------------------------------------------------------------------------------------------------------------------------------------------------------------------------------------------------------------------------------------------------------------tgtacac----------------------------------------------------------------------------------------------------------------------------------------------------------------------------------------------------------------------------------------------------------------------------------------------------------------------------------------------------------------------------------------------------------a-ccgccc-gtcgctactaccgattgaatggct-tagtga--gacctccggatt--ggcggcct-gtatccggcaacggaa---------acggactg----------------------ctgag-aagttggtcaaacttggtcatttagaggaagt-aaaagtcgt-aacaaggtaac------------------------------------------------------------------------------------------------------------------------------------------------------------------------------------------------------------------------------------------------------------------------------------------------------------cgtaggt-gaacctgcggttggatcatta---------------------------------------------------------------------------------------------------------------------------------------------------------------------------------------------------------------------------------------------------------------------------------------------------------------------------------------------------------------------------------------------------------------------------------------------------------------------------------------------------------------------------------------------------------------------------------------------------------------------------------------------------------------------------------------------------------------------------------------------------------------------------------------------------------------------------------------------------------------------------------------------------------------------------------------------------------------------------------------------------------------------------------------------------------------------------------------------------------------------------------------------------------------------------------------------------------------------------------------------------------------------------------------------------------------------------------------------------------------------------------------------------------------------------------------------------------------------------------------------------------------------------------------------------------------------------------------------------------------------------------------------------------------------------------------------------------------------------------------------------------------------------------------------------------------------------------
>AY635830/DQ273789_Chytridiomycota_Incertae_Sedis_Chytridiomycetes_Incertae_Sedis_Incertae_Sedis_Catenomyces_Catenomyces_persicinus
---------------------------------------aaagattaagccatgcatgtctaagtataa-acaattt-tgtac--t-gtgaaactgcgaatggctcattaaatcagttatagtttatttgat-agt-----acc---ttactacttgg-ataaccgtggtaattctagagctaatacatgcta--aaaatcccgac--t-tc--tggaagggatgtatttattagataaaa--aaccaacccgg--gcaac-----cggtt---------ttctggtgattcatgat-aacttttcgaatcgtatgacctttg----------tgtcgacgatggttcattcaaatttct-gccctatca-actttcgatggtaggatagagg-cctaccatggttttaacggg-taacggagaattagggttcga--ttccggag-agggagcct-gagaaacggcta-ccacatcc--aagga-aggcagcaggcgcgcaaattacccaatcctgacac---agggaggtagtgacaataaataacattacagggctc-ttt-gagtcttgtaatt-ggaatgagtacaatttaaatcccttaacgattaacaattggagggcaagtctggt-------------------------------------------------------------------------------------------------------------------------------------------------------------------------------------------------------------------------------------------------------------------------------------------------------------------------------------------------------------------------------------------------------------------------------------------------------------------------------------------------------------------------------------------------------------------------------------------------------------------------------------------------------------------------------------------------------------------------------------------------------------------------------------------------------------------------------------------------------------------------------------------------------------------------------------------------------------------------------------------------------------------------------------------------------gccagcagccgcggtaattccagctccaatagcgtatattaaagttgttgcagttaaaaagctcgtagttgaattttggg-cctgg--ctgg--------------gtggtctt-------gcc--gc----aagg--taag----------cactgc------------tc-tggtcgggtc----ttt--c-cttctggggaa-------ccagcgt------gct------------------------------cttaattgag-tgcact-------------------gggg---at-cc--aggacttttactttgaaaaaattagagtgtttaaag-caggct-t--------acgcttgaata-cattagcat-ggaataatagaataggac-tt--tgg-t-tctattt-t--gttgg-ttt-------------------------------------------------------------ctaggac-cgaagtaatgattaatag-ggatagttgggggcattagtattt-aattgtc--ag-aggtgaaattcttggatttat-gaaagactaacttctgcgaaagcatttg-ccaaggatgtttt-cattaatcaa-gaacgaaagttaggggatcgaagacgatcagataccgtcgtagtc-ttaaccataaactatgccgactagggatcggacgatg-t-t--at--ttt------attgactcgttcggcac-cttatgagaaatca-aagtttttgggttc-----------------------------------------c------------------------------------------------------ggg--------------------------------------------gggagta-tggtcgcaagg-ctgaaact-taaaggaattgac-ggaagggcaccacca-ggagt-----------------------------------------------------------------------------------------------------------------------------------------------------------------------------------------------------------------------------------------------------------------------------------------------------------------------------------------------------------------------------------------------------------------------------ggagcctgcggcttaatttgactcaa---cac-ggggaaactcaccaggt------------------------------------------------------------------------------------------------------------------------------------------------------------------------------------------------------------------------------------------------------------------------------------------------------------------------------------------------------------------------------------------------------------------------ccagacatagtaag-gattgacagattgagagctcttt-cttgattctatgggtggtggtgcatggccgttcttagttggtggagtg-atttgtctggttaattccgtt-aacgaacgagaccttaacctgc-taaatag--------------------ttacgttaa---cttt--g-------gttgac-ggc-----------------t--aacttcttagagggactatgga-tgtt-t----------aatccatggaagttt-gaggcaataacaggt----------------------------------------------------------------------------------------------------------------------------------------------------------------------------------------------------------------------------------------------------------------------------------------------------------------------------------------------------------------------------------------------------------------------------------------------------------ctgtgatgcccttagatgttc--tgggccgca---cgcgcgct-acac--tgatgaaggcagcaag-----taattc----------------------------------------------------a--ccttggcc-ggaaggtctgggtaatc-ttctgaaacttcatcgtgctggggatagtcctttgcaattattggacttcaacgaggaattcctagtaagcgtgagtcatcagctcgcg--ttgattacgtccctgccctt-------------------------------------------------------------------------------------------------------------------------------------------------------------------------------------------------------------------------------------------------------------------------------------------------------------------------------------------------tgtacac----------------------------------------------------------------------------------------------------------------------------------------------------------------------------------------------------------------------------------------------------------------------------------------------------------------------------------------------------------------------------------------------------------a-ccgccc-gtcgctactaccgattgaatggct-tagtga--gacctccggatc--gacagctt-gtttccggcaacggca---------atgagctg----------------------ttgag-aagttggtcaaacttggtcatttagaggaagt-aaaagtcgt-aacaaggtaac------------------------------------------------------------------------------------------------------------------------------------------------------------------------------------------------------------------------------------------------------------------------------------------------------------cgtaggt-gaacctgcggttggatcatta---------------------------------------------------------------------------------------------------------------------------------------------------------------------------------------------------------------------------------------------------------------------------------------------------------------------------------------------------------------------------------------------------------------------------------------------------------------------------------------------------------------------------------------------------------------------------------------------------------------------------------------------------------------------------------------------------------------------------------------------------------------------------------------------------------------------------------------------------------------------------------------------------------------------------------------------------------------------------------------------------------------------------------------------------------------------------------------------------------------------------------------------------------------------------------------------------------------------------------------------------------------------------------------------------------------------------------------------------------------------------------------------------------------------------------------------------------------------------------------------------------------------------------------------------------------------------------------------------------------------------------------------------------------------------------------------------------------------------------------------------------------------------------------------------------------------------------
>AY635833/DQ273793_Mucoromycota_Glomeromycotina_Glomeromycetes_Glomerales_Glomeraceae_Funneliformis_Funneliformis_mosseae
----------------------agtcatatgcttgtctcaaagattaagccatgcatgtctaagtataa-atcgtt--tatac--aggtgaaactgcgaatggctcattaaatcagttataatttatttgat-agt-----aca--attactacttgg-ataaccgtggtaattctagagctaatacatgcta--aaattcccgac--t-tc--tggaagggatgtatttattagataaaa--aaccaatatcgggcaacc-----gattc---------ccttggtgattcatgat-aacttttcgaatcgtaagact-taa----------cgtcgacgatgaatcattcaaatttct-gccctatca-actttcgatggtaggatagagg-cctaccatggtggtaacggg-taacggggtgttagggcacga--caccggag-agggagcct-gagaaacggcta-ccacatcc--aagga-aggcagcaggcgcgcaaattacccaatcccgacac---ggggaggtagtgacaataaataacaatacagggttctttt-ggatcttgtaatt-ggaatgagtacaatttaaatctcttaacgaggaacaattggagggcaagtctggt-------------------------------------------------------------------------------------------------------------------------------------------------------------------------------------------------------------------------------------------------------------------------------------------------------------------------------------------------------------------------------------------------------------------------------------------------------------------------------------------------------------------------------------------------------------------------------------------------------------------------------------------------------------------------------------------------------------------------------------------------------------------------------------------------------------------------------------------------------------------------------------------------------------------------------------------------------------------------------------------------------------------------------------------------------gccagcagccgcggtaattccagctccaatagcgtatattaaagttgttgcagttaaaaagctcgtagttgaatttcggg-atcaa--tatt--------------tcggtca--------tgc--cg----ttgg--tatg----------cactgt------------tatcattgatttc----tca--c-cttctaaagaa-------ccgtaat------gcc------------------------------attaatttgg-tgttac-------------------gggg---aa-tt--aggactgttaccttgaaaaaattagagtgtttaaag-caggct-c--------acgcttgaata-cattagcat-ggaataatgaaataggacatc--cga-t-tctattt-t--gttgg-ttt-------------------------------------------------------------ctaggat-cgatgtaatgattaatag-ggatagttgggggcattagtattc-aattgtc--ag-aggtgaaattcttggatttat-tgaagactaactactgcgaaagcatttg-ccaaggatgtttt-cattaatcaa-gaacgaaagttaggggatcgaagacgatcagataccgtcgtagtc-ttaaccataaactatgccgactagggatcggatgatg-t-t--aatttttt-----aatgactcattcggcgc-cttacgggaaacca-aagtgtttgggttc-----------------------------------------c------------------------------------------------------ggg--------------------------------------------gggagta-tggtcgcaagg-ctgaaact-taaaggaattgac-ggaagggcaccacca-ggggt-----------------------------------------------------------------------------------------------------------------------------------------------------------------------------------------------------------------------------------------------------------------------------------------------------------------------------------------------------------------------------------------------------------------------------ggagcctgcggcttaatttgactcaa---cac-ggggaaactcaccaggt------------------------------------------------------------------------------------------------------------------------------------------------------------------------------------------------------------------------------------------------------------------------------------------------------------------------------------------------------------------------------------------------------------------------ccagacatagtaag-gattgacagattgagagctcttt-cttgattctatgggtggtggtgcatggccgttcttagttggtggagtg-atttgtctggttaattccgtt-aacgaacgagaccttaacctgc-taaatag--------------------ctaggcttaa--catt--g-------ttaggt-cgt-----------------c--agcttcttagagggactatcgg-tgtt-t----------aaccgatggaagttt-gaggcaataacaggt----------------------------------------------------------------------------------------------------------------------------------------------------------------------------------------------------------------------------------------------------------------------------------------------------------------------------------------------------------------------------------------------------------------------------------------------------------ctgtgatgcccttagatgttc--tgggccgca---cgcgcgct-acac--tgatgaagtcaacgag-----ttcata----------------------------------------------------t--cctttatc-gaaagatatgggtaatc-ttttgaaacttcatcgtgatggggatagagcattgcaattattgctcttcaacgaggaatccctagtaagcacaagtcatcagcttgtg--ttgattacgtccmtgccctt-------------------------------------------------------------------------------------------------------------------------------------------------------------------------------------------------------------------------------------------------------------------------------------------------------------------------------------------------tgtacac----------------------------------------------------------------------------------------------------------------------------------------------------------------------------------------------------------------------------------------------------------------------------------------------------------------------------------------------------------------------------------------------------------a-ccgccc-gtcgctactaccgattgaatggct-tagtga--gaccctcggatt--ggtattca-gaagctttaaccggca---------tctgtttg----------------------ctgag-aagttggtcaaacttggtcatttagaggaagt-aaaagtcgt-aacaaggtttc------------------------------------------------------------------------------------------------------------------------------------------------------------------------------------------------------------------------------------------------------------------------------------------------------------cgtaggt-gaacctgcggaaggatcatta---------------------------------------------------------------------------------------------------------------------------------------------------------------------------------------------------------------------------------------------------------------------------------------------------------------------------------------------------------------------------------------------------------------------------------------------------------------------------------------------------------------------------------------------------------------------------------------------------------------------------------------------------------------------------------------------------------------------------------------------------------------------------------------------------------------------------------------------------------------------------------------------------------------------------------------------------------------------------------------------------------------------------------------------------------------------------------------------------------------------------------------------------------------------------------------------------------------------------------------------------------------------------------------------------------------------------------------------------------------------------------------------------------------------------------------------------------------------------------------------------------------------------------------------------------------------------------------------------------------------------------------------------------------------------------------------------------------------------------------------------------------------------------------------------------------------------------
>AY635835/DQ273798_Chytridiomycota_Incertae_Sedis_Chytridiomycetes_Cladochytriales_Nowakowskiellaceae_Nowakowskiella_Nowakowskiella_elegans
----------------------agtcatatgcttgtctcaaagattaagccatgcatgtctaagtataa-atgaatt-tctac--t-gtgaaactgcgaatggctcattaaatcagttatagtttatttgat-agtt----acc---ttgc--cttgg-ataaccgtggtaattctagagctaatacatgcag-caaaatcccgactgt-tt--cggaagggatgtatttattagataaaa--aaccaacccgg--gcaac-----cggtt---------tttggatgattcataat-aacttctcgaatcgcatggcc-ttg----------agccggcgatggttcattcaaatttct-gccctatca-actttcgatggtaggatagagg-cctaccatggttttaacggg-taacggagaattagggttcga--ttccggag-agggagcct-gagaaacggcta-ccacatcc--aagga-aggcagcaggcgcgcaaattacccaatcctgacac---agggaggtagtgacaataaataacaatgcagagcct-aac-aggttttgcaatt-ggaatgagtacaatttaaatcccttaacgagaatcaattggagggcaagtctggt-------------------------------------------------------------------------------------------------------------------------------------------------------------------------------------------------------------------------------------------------------------------------------------------------------------------------------------------------------------------------------------------------------------------------------------------------------------------------------------------------------------------------------------------------------------------------------------------------------------------------------------------------------------------------------------------------------------------------------------------------------------------------------------------------------------------------------------------------------------------------------------------------------------------------------------------------------------------------------------------------------------------------------------------------------gccagcagccgcggtaattccagctccaatagcgtatattaaagttgttgcagttaaaaagctcgtagttgaattttggg-cccga--ctgg--------------gcggtctt-------gcc--tc----gttg--taag----------cactgctcgcctcacggttc-aggttgggcc----ttt--c-cttctggctag-------ccagc-t------gcc------------------------------tttcactggg-tgggct-------------------gggg---at-cc--aggacttttactttgaaaaaattagagtgttcaaag-caggca-t--tt---atcgcttgaata-cattagcat-ggaataataaaataggac-tt--tgg-t-tctattt-t--gttgg-ctt-------------------------------------------------------------ctaggac-cgaagtaatgattaatag-ggatagttggggacgttagtattt-agttgtc--ag-aggtgaaattcttagatttac-gaaagactaacttctgcgaaagcattcg-tcaaggatgtttt-cattaatcaa-gaacgaaagttaggggatcgaagacgatcagataccgtcgtagtc-ttaaccataaactatgccgactagggatcggacgatg-t-a--ta--att------attgactcgttcggcac-cttatgagaaatca-aagtttttgggttc-----------------------------------------c------------------------------------------------------ggg--------------------------------------------gggagta-tggtcgcaagg-ctgaaact-taaaggaattgac-ggaagggcaccacca-ggagt-----------------------------------------------------------------------------------------------------------------------------------------------------------------------------------------------------------------------------------------------------------------------------------------------------------------------------------------------------------------------------------------------------------------------------ggagcctgcggcttaatttgactcaa---cac-ggggaaactcaccaggt------------------------------------------------------------------------------------------------------------------------------------------------------------------------------------------------------------------------------------------------------------------------------------------------------------------------------------------------------------------------------------------------------------------------ccagacatgggaag-gattgacagattgagagctcttt-cttgattctatgggtggtggtgcatggccgttcttagttggtggagtg-atttgtctggttaattccgat-aacgaacgagaccttaacctgc-taaatag--------------------tcgcgtcaa---cctt--g-------gttggc-gatccgt------------ttacgacttcttagagggactacgaa-tgttat----------aattcgtggaagttt-gaggcaataacaggt----------------------------------------------------------------------------------------------------------------------------------------------------------------------------------------------------------------------------------------------------------------------------------------------------------------------------------------------------------------------------------------------------------------------------------------------------------ctgtgatgcccttagatgttc--tgggccgca---cgcgcgct-acac--tgacgaaggcagcgag-----t-attc----------------------------------------------------a--ccttggcc-ggaaggcccgggtaatc-ttctgaaactttgtcgtgctggggatagtgcattgcaattattgcacttcaacgaggaattcctagtaagcgtgagtcatcagctcgcg--ttgattacgtccctgccctt-------------------------------------------------------------------------------------------------------------------------------------------------------------------------------------------------------------------------------------------------------------------------------------------------------------------------------------------------tgtacac----------------------------------------------------------------------------------------------------------------------------------------------------------------------------------------------------------------------------------------------------------------------------------------------------------------------------------------------------------------------------------------------------------a-ccgccc-gtcgctactaccgattgaatggct-tagtga--gacctccggatt--gggtgcat-tcgactcgcaagtttc----------gatgcgt----------------------ctgaa-aagctggtcaaacttggtcatttagaggaagt-aaaagtcgt-aacaaggtaac------------------------------------------------------------------------------------------------------------------------------------------------------------------------------------------------------------------------------------------------------------------------------------------------------------cgtaggt-gaacctgcggttggatcatta---------------------------------------------------------------------------------------------------------------------------------------------------------------------------------------------------------------------------------------------------------------------------------------------------------------------------------------------------------------------------------------------------------------------------------------------------------------------------------------------------------------------------------------------------------------------------------------------------------------------------------------------------------------------------------------------------------------------------------------------------------------------------------------------------------------------------------------------------------------------------------------------------------------------------------------------------------------------------------------------------------------------------------------------------------------------------------------------------------------------------------------------------------------------------------------------------------------------------------------------------------------------------------------------------------------------------------------------------------------------------------------------------------------------------------------------------------------------------------------------------------------------------------------------------------------------------------------------------------------------------------------------------------------------------------------------------------------------------------------------------------------------------------------------------------------------------------
>AY635839.1/DQ273804.1_Oedogoniomyces_sp.
----------------------agtcatatgcttgtctcaaagattaagccatgcatgtctaagtataa-gcaaac--tttac--ttgtgaaactgcgaatggctcattaaatcagttatagtttatttgat-agt-----act---ttactacttgg-ataaccgtggtaattctagagctaatacatgcta--caaatcccgac--t-tc--tggaagggatgtatttattagattaaa--aaccaatccgg--gcaac-----cggtt---------ttctggtgattcatagt-aacttttcgaatcgcagggct-tta----------cgccggcgatggttcattcaaatttct-gccctatca-actttcgatggtacggtattgg-cctaccatggttttaacggg-taacggggaattagggttcgg--ttccggag-agggagcct-gagaaatggcta-ccacatcc--aagga-aggcagcaggcgcgcaaattacccaatctcaattc---gaggaggtagtgacaagaaataacaatccagggctc-ttt-gagtcttggaatt-ggaatgagaacaatttaaatcccttaacgaggaacaattggagggcaagtctggt-------------------------------------------------------------------------------------------------------------------------------------------------------------------------------------------------------------------------------------------------------------------------------------------------------------------------------------------------------------------------------------------------------------------------------------------------------------------------------------------------------------------------------------------------------------------------------------------------------------------------------------------------------------------------------------------------------------------------------------------------------------------------------------------------------------------------------------------------------------------------------------------------------------------------------------------------------------------------------------------------------------------------------------------------------gccagcagccgcggtaattccagctccaatagcgtatattaaagttgttgcagttaaaaagctcgtagtcgaattttggg-cttgg--ctga--------------acggtct--------gcc--tc----acgg--tatg----------tactgt------------tc-tggtcgggcc----ttt--c-cttctggcgag-------ccaaggt------gct------------------------------cttaactgag-tgcttt-------------------gggg---aa-cc--aggacttttactttgaaaaaattagagtgtttaaag-caagcc-t--------atgcttgaata-cattagcat-ggaataatagaataggac-tt--tgg-t-tctattt-t--gttgg-ttt-------------------------------------------------------------ctagaac-cagggtaatgattaatag-ggatagttgggggcattagtattt-aattgtc--ag-aggtgaaattcttggatttat-gaaagactaacttctgcgaaagcatttg-ccaaggatgtttt-cattgatcaa-gaacgaaagttaggggatcgaagacgatcagataccgtcgtagtc-ttaaccataaactatgccagctccggatcggtcggcg-t-t--actt---------tatgacccgatcggcac-ggtgtgagaaatca-aagcttttgggttc-----------------------------------------t------------------------------------------------------ggg--------------------------------------------gggagta-tggtcgcaagg-ctgaaact-taaaggaattgac-ggaagggcaccacaatggagt----------------------------------------------------------aaactaaccgcagttaactctgctccagatagcggccagaaatggttgtggttgtctttgaacgctagtcgattgtaaatcggcaacatcgtcaaattgcgggaaactcctaaagctctcggctaccaagtctctgctggaaacggcgagatggccaggttaacagcctcgggtatggtaacaatgccgggagatgaatgacaatggataatccgcagccaagtcctacagcctaaggccatggacgcagttcagagactaaatggcgatgggtatgaatgtaattcatgcttaagatatagtccaatctgcttgggaaactaagtggttcagcaatggtattccattacaaatgggagcctgcggcttaatttgactcaa---cac-ggggaaactcaccaggt------------------------------------------------------------------------------------------------------------------------------------------------------------------------------------------------------------------------------------------------------------------------------------------------------------------------------------------------------------------------------------------------------------------------ccagacatagtaag-gattgacagattgagagctcttt-cttgattctatgggtggtggtgcatggccgttcttagttggtggagtg-atttgtctggttaattccgtt-aacgaacgagaccttaacctgc-taaatag--------------------tcacacgaa---catctt--------gtttgt-ggc-----------------a--gacttcttagagggactatgga-tgtt-t----------aatccatggaagttt-gaggcaataacaggt-------------------------------taacctgcgtgtagcgcacgctcacaggcctgtaaaagcggggcctctttcttcaaatctatcccgctagtccaatgcttcatctctgttggggaagtccccttctgtcgggcggagagggcaggcagagcctgtctaagcatgggcaacacaacctggtacagggaacgccgaagccaatttcgaaaggctggggccgatcctgtggcgagccttggtaacgcaaggccgtcgcaacgcgcggaaaggtgtgggtcatcttgcaaaaggtggcttaaggtacgtgctaatccctcgggcaaaccgagcacttgcaataagacccgacaggtcgaggtgcaggtgggacttgtagcaattggtttgaccaaatgcactcgtctggtctgttagatataaatg---------ctgtgatgcccttagatgttc--tgggccgca---cgcgcgct-acac--tgatgaagtcagcgag-----tttata----------------------------------------------------a--ccttggcc-ggaaggtctgggtaatc-ttgtgaaacttcatcgtgctggggatagagcattgcaattattgctcttcaacgaggaattcctagtaagcgcgagtcatcagctcgcg--ttgattacgtccctgccctt-------------------------------------------------------------------------------------------------------------------------------------------------------------------------------------------------------------------------------------------------------------------------------------------------------------------------------------------------tgtacac----------------------------------------------------------------------------------------------------------------------------------------------------------------------------------------------------------------------------------------------------------------------------------------------------------------------------------------------------------------------------------------------------------a-ccgccc-gtcgctactaccgattgaatggct-tagtga--ggccttcggatt--ggagtctt-gcttccagcaatggcg---------gcgattca----------------------ccgag-aagttggtcaaacttggtcatttagaggaagt-aaaagtcgt-aacaaggtatc------------------------------------------------------------------------------------------------------------------------------------------------------------------------------------------------------------------------------------------------------------------------------------------------------------cgtaggt-gaacctgcggatggatcatta---------------------------------------------------------------------------------------------------------------------------------------------------------------------------------------------------------------------------------------------------------------------------------------------------------------------------------------------------------------------------------------------------------------------------------------------------------------------------------------------------------------------------------------------------------------------------------------------------------------------------------------------------------------------------------------------------------------------------------------------------------------------------------------------------------------------------------------------------------------------------------------------------------------------------------------------------------------------------------------------------------------------------------------------------------------------------------------------------------------------------------------------------------------------------------------------------------------------------------------------------------------------------------------------------------------------------------------------------------------------------------------------------------------------------------------------------------------------------------------------------------------------------------------------------------------------------------------------------------------------------------------------------------------------------------------------------------------------------------------------------------------------------------------------------------------------------------
>AY635843/DQ273812_Mucoromycota_Mucoromycotina_Incertae_Sedis_Mucorales_Mucoraceae_Cokeromyces_Cokeromyces_recurvatus
----------------------agtcatatgcttgtctcaaagattaagccatgcatgtctaagtataa-ataaatt-tatat--t-gtgaaactgcgaatggctcattaaatcagttatgatctacgtgac-aaaa----tct---ttactacttgg-ataaccgtggtaattctagagctaatacatgcac--aaaagcctggc-----------aacgggtgcacttattaggtacaa--aaccaatattgcgtctttggcgcaattt---------ttatggtgaatcataat-aattaagcggatcgcatggct-tcg----------tgccggcgacggtccactcgattttct-gccctatcatggttgagattgtaaggtagtgg-cttacaatgcctacaacggg-taacggggaattagggttcga--ttccggag-agggagcct-gagaaacggcta-ccacatcc--aagga-aggcagcaggcgcgcaaattacccaatcccgacac---ggggaggtagtgacaataaataacaatgcagggcct-tta-aggtcttgcaatt-ggaatgagtacaatttaaatcccttaacgaggatcaattggagggcaagtctggt-------------------------------------------------------------------------------------------------------------------------------------------------------------------------------------------------------------------------------------------------------------------------------------------------------------------------------------------------------------------------------------------------------------------------------------------------------------------------------------------------------------------------------------------------------------------------------------------------------------------------------------------------------------------------------------------------------------------------------------------------------------------------------------------------------------------------------------------------------------------------------------------------------------------------------------------------------------------------------------------------------------------------------------------------------gccagcagccgcggtaattccagctccaatagcgtatattaaagttgttgcagttaaaacgtccgtagtcaaattttagt-cttttaggtga--------------tgcggttt-------ggccttc----attggtcaag-------------------------------caagttgtta----ccaaga-ctctggctgat------ttctgcttttttctctc------------------------------ttcggggggg-aaagag-------------------taga---ta-at--taagccattaccatgagcaaatcagagtgtttaaag-caggcttt------ttaagcttgaatg-tgttagcat-ggaataatgaaatatgac-tt--tatgt-tctattt-t--gttgg-ttt--------------------------------------------------------------taagaa-caaagtaatgatgaatag-aaacggttgggggcatttgtattt-ggtcgct--ag-aggtgaaattcttggattgac-cgaagacaaactactgcgaaagcatttgacccaggacgtttt-cattgatcaa-ggtctaaagttaagggatcgaagacgattagataccgtcgtagtc-ttaaccacaaactatgccgactagagattgggcttgt-t-t--at-----------tatgactagctcagcat-ctta-gcgaaagta-aagtttttgggttc-----------------------------------------t------------------------------------------------------ggg--------------------------------------------gggagtatgggacgcaagg-ctgaaact-taaaggaattgac-ggaagggcaccacca-ggagt-----------------------------------------------------------------------------------------------------------------------------------------------------------------------------------------------------------------------------------------------------------------------------------------------------------------------------------------------------------------------------------------------------------------------------ggagcctgcggcttaatttgactcaa---cac-ggggaaactcaccaggt------------------------------------------------------------------------------------------------------------------------------------------------------------------------------------------------------------------------------------------------------------------------------------------------------------------------------------------------------------------------------------------------------------------------ccagacatagtaag-gattgacagattgaaagctcttt-ctagattctatgggtggtggtgcatggccgttcttagttcgtggagtg-atttgtctggttaattccgat-aacgaacgagaccttattctac-taaatag--------------------acaggccaa---cttttta-------gttggttcatggaattttatt---ccatctggcttcttagagagactatcgg-cttg-a----------agccgaaggaagttt-gaggcaataacaggt----------------------------------------------------------------------------------------------------------------------------------------------------------------------------------------------------------------------------------------------------------------------------------------------------------------------------------------------------------------------------------------------------------------------------------------------------------ctgtgatgcccttagatgttc--tgggccgca---cgcgcgct-acac--tgatgaagtcagcgag-----tttata----------------------------------------------------a--ccttggcc-ggaaggtctgggtaaac-ttttgaaacttcatcgtgctggggatagagctttgtaattatcgctcttcaacgaggaattcctagtaagcgcaagtcatcagcttgcg--ttgattacgtccctgccctt-------------------------------------------------------------------------------------------------------------------------------------------------------------------------------------------------------------------------------------------------------------------------------------------------------------------------------------------------tgtacac----------------------------------------------------------------------------------------------------------------------------------------------------------------------------------------------------------------------------------------------------------------------------------------------------------------------------------------------------------------------------------------------------------a-ccgccc-gtcgctactaccgattgaatggttatagtga--gcatatgggaag--ctcgcttc-ggacgacgcaagttgt---------ctttagcg----------------------ggacg-aactatggcaaactaagctatttagaggaagt-aaaagtcgt-aacaaggtttc------------------------------------------------------------------------------------------------------------------------------------------------------------------------------------------------------------------------------------------------------------------------------------------------------------cgtaggt-gaacctgcggaaggatcatta---------------------------------------------------------------------------------------------------------------------------------------------------------------------------------------------------------------------------------------------------------------------------------------------------------------------------------------------------------------------------------------------------------------------------------------------------------------------------------------------------------------------------------------------------------------------------------------------------------------------------------------------------------------------------------------------------------------------------------------------------------------------------------------------------------------------------------------------------------------------------------------------------------------------------------------------------------------------------------------------------------------------------------------------------------------------------------------------------------------------------------------------------------------------------------------------------------------------------------------------------------------------------------------------------------------------------------------------------------------------------------------------------------------------------------------------------------------------------------------------------------------------------------------------------------------------------------------------------------------------------------------------------------------------------------------------------------------------------------------------------------------------------------------------------------------------------------
>AY635844/DQ273816_Chytridiomycota_Incertae_Sedis_Chytridiomycetes_Cladochytriales_Nowakowskiellaceae_Nowakowskiella_Endochytrium_sp_JEL_324
--------------------------------------------------------tgtctag-------tctaatgattaac--a-gtgaaactgcgaatggctcattaaatcagttataatttatttgat-agt-----acc---ttaccaattgg-ataaccgtggtaattctagagctaatacatgcgc--aaaatcccgac--t-tc--tggaagggatgtatttattagatacaa--aaccaatccgg--gcaac-----cggtt---------tttggatgattcataat-aacttctcgaatcgtatggcc-ttg----------tgccgacgatggttcattcaaatttct-gccctatca-actttcgatggtaggatagagg-cctaccatggttttaacggg-taacggggaattagggttcga--ttccggag-agggagcct-gagaaacggcta-ccacatcc--aagga-aggcagcaggcgcgcaaattacccaatcctgatac---agggaggtagtgacaataaataacaatgcagagcct-atc-aggttttgcaatt-ggaatgagtacaatttaaatcccttaacgagaatcaattggagggcaagtctggt-------------------------------------------------------------------------------------------------------------------------------------------------------------------------------------------------------------------------------------------------------------------------------------------------------------------------------------------------------------------------------------------------------------------------------------------------------------------------------------------------------------------------------------------------------------------------------------------------------------------------------------------------------------------------------------------------------------------------------------------------------------------------------------------------------------------------------------------------------------------------------------------------------------------------------------------------------------------------------------------------------------------------------------------------------gccagcagccgcggtaattccagctccaatagcgtatattaaagttgttgcagttaaaaagctcgtagttgaattttggg-cctga--ctga--------------gtggactt-------gcc--tc-----gtg--taag----------aactgc------------tc-tggtcgggtc----ttt--c-cttctggggaa-------ccagc-t------gcc------------------------------cttaactggg-tgtgtt-------------------gggg---at-cc--aggacttttactttgaaaaaattagagtgttcaaag-caggct-t--------acgcttgaata-cattagcat-ggaataataaaataggac-tt--tgt-g-cctgttt-t--gttgg-ctt-------------------------------------------------------------tcgggta-tgaagtaatgattaatag-ggatagttgggggcgttagtattt-aattgtc--ag-aggtgaaattcttagatttat-taaagactaacttctgcgaaagcattcg-ccaaggatgtttt-cattaatcaa-gaacgaaagttaggggatcgaagacgatcagataccgtcgtagtc-ttaaccataaactatgccgactagggatcgggcgatg-t-a--ta--ctt------aatgactcgctcggcac-cttatgagaaatca-aagtttttgggttc-----------------------------------------c------------------------------------------------------ggg--------------------------------------------gggagta-tggtcgcaagg-ctgaaact-taaaggaattgac-ggaagggcaccacca-ggagt-----------------------------------------------------------------------------------------------------------------------------------------------------------------------------------------------------------------------------------------------------------------------------------------------------------------------------------------------------------------------------------------------------------------------------ggagcctgcggcttaatttgactcaa---cac-ggggaaactcaccaggt------------------------------------------------------------------------------------------------------------------------------------------------------------------------------------------------------------------------------------------------------------------------------------------------------------------------------------------------------------------------------------------------------------------------ccagacataggaag-gattgacagtttgagagcgcttt-cttgattctatgggtggtggtgcatggccgttcttagttggtggagtg-atttgtctggttaattccgtt-aacgaacgagaccttaacctgc-taaatag--------------------tcacgctaa---cctc--g-------gttggc-ggc-----------------t--gacttcttagagggactgcgaa-tgttat----------aattcgcggaagttt-gaggcaataacaggt----------------------------------------------------------------------------------------------------------------------------------------------------------------------------------------------------------------------------------------------------------------------------------------------------------------------------------------------------------------------------------------------------------------------------------------------------------ctgtgatgcccttagatgttc--tgggccgca---cgcgcgct-acac--tgatgaaggcagcgag-----t-ttta----------------------------------------------------t--ccttggcc-ggaaggcccgggtaatc-ttgtgaaacttcatcgtgctggggatagtccattgcaattattggacttcaacgaggaattcctagtaagcgtgagtcatcagctcgcg--ttgattacgtccctgccctt-------------------------------------------------------------------------------------------------------------------------------------------------------------------------------------------------------------------------------------------------------------------------------------------------------------------------------------------------tgtacac----------------------------------------------------------------------------------------------------------------------------------------------------------------------------------------------------------------------------------------------------------------------------------------------------------------------------------------------------------------------------------------------------------a-ccgccc-gtcgctactaccgattgaatggct-tagtga--gacctccggatt--gggggagg-attcctgtaacaggga---------tgacaccc----------------------tcgag-aagttggtcaaacttggtcatttagaggaagt-aaaagtcgt-aacaaggtaac------------------------------------------------------------------------------------------------------------------------------------------------------------------------------------------------------------------------------------------------------------------------------------------------------------cgtaggt-gaacctgcggttggatcatta---------------------------------------------------------------------------------------------------------------------------------------------------------------------------------------------------------------------------------------------------------------------------------------------------------------------------------------------------------------------------------------------------------------------------------------------------------------------------------------------------------------------------------------------------------------------------------------------------------------------------------------------------------------------------------------------------------------------------------------------------------------------------------------------------------------------------------------------------------------------------------------------------------------------------------------------------------------------------------------------------------------------------------------------------------------------------------------------------------------------------------------------------------------------------------------------------------------------------------------------------------------------------------------------------------------------------------------------------------------------------------------------------------------------------------------------------------------------------------------------------------------------------------------------------------------------------------------------------------------------------------------------------------------------------------------------------------------------------------------------------------------------------------------------------------------------------------
>DQ322622/DQ273823_Chytridiomycota_Incertae_Sedis_Chytridiomycetes_Rhizophydiales_Terramycetaceae_Boothiomyces_Boothiomyces_macroporosum
----------------------agtcatatgcttgtctcaaagattaagccatgcatgtctaagtatta-gc-actt-tatac--t-gtgaaactgcgaatggctcattaaatcagttatagtttatttgat-aat-----acc---ttactacttgg-ataaccgtggtaattctagagctaatacatgcta--aaaaccccgac--t-tc--tggaaggggtgtatttattagataaaa--aaccaatcgct--tcggc-------gtc---------ttctggtgaatcatgat-aactattcgaatcgcatggcc-ttg----------cgccggcgatggttcattcaaatttct-gccctatca-actttcgatggtaggatagagg-cctaccatggttttaacggg-taacggagaattagggttcga--ttccggag-agggagcct-gagaaacggcca-ccacatct--aagga-aggcagcaggcgcgcaaattacccaatcctgacac---agggaggtagtgacaataaataacaatacagggctc-ttt-gagtcttgtaatt-ggaatgagtacaatttaaatctcttaacgagaaccaattggagggcaagtctggt-------------------------------------------------------------------------------------------------------------------------------------------------------------------------------------------------------------------------------------------------------------------------------------------------------------------------------------------------------------------------------------------------------------------------------------------------------------------------------------------------------------------------------------------------------------------------------------------------------------------------------------------------------------------------------------------------------------------------------------------------------------------------------------------------------------------------------------------------------------------------------------------------------------------------------------------------------------------------------------------------------------------------------------------------------gccagcagccgcggtaattccagctccaatagcgtatattaaagttgttgcagttaaaaagctcgtagttgaacttctgg-gccgg--cttg--------------aggtcttt-------ctt--tg----------actg----------aactga---------------cggccggtcc----ttt--c-cttctggctaa-------ctag-gt------gct------------------------------atttatttag-tgc-ct-------------------agag---at-cc--aggacttttactttgaaaaaattagagtgtttaaag-caggct-t--------acgcttgaata-cattagcat-ggaataataaaataggac-tt--tgg-t-tttattt-t--gttgg-ttt-------------------------------------------------------------ctaagac-cgaagtaatgattaatag-ggtcagttgggggcattagtattc-aatcgtc--ag-aggtgaaattcttggattgat-tgaagactaactactgcgaaagcatttg-ccaaggatgtttt-cattaatcaa-gaacgaaagttaggggatcgaagacgatcagataccgtcgtagtc-ttaaccataaactatgccgactagggatcggacaatg-t-t--ca---at------tatgacttgttcggcac-cttatgagaaatca-aagtttttaggttc-----------------------------------------c------------------------------------------------------ggg--------------------------------------------gggagta-tggtcgcaagg-ctgaaact-tataggaattgac-ggaagggcaccacca-ggagt-----------------------------------------------------------------------------------------------------------------------------------------------------------------------------------------------------------------------------------------------------------------------------------------------------------------------------------------------------------------------------------------------------------------------------ggagcctgcggcttaatttgactcaa---cac-ggggaaactcaccaggt------------------------------------------------------------------------------------------------------------------------------------------------------------------------------------------------------------------------------------------------------------------------------------------------------------------------------------------------------------------------------------------------------------------------ccagacatagtaag-gattgacagattgagagctcttt-cttgattctatgggtggtggtgcatggccgttcttagttggtggagtg-atttgtctggttaattccgtt-aacgaacgagaccttaacctgc-taaatag--------------------ttacgataa---cttc--g-------gttgtt-gat-----------------t--aacttcttagagggactatgga-tttt-t----------aatccatggaagttt-gaggcaataacaggt----------------------------------------------------------------------------------------------------------------------------------------------------------------------------------------------------------------------------------------------------------------------------------------------------------------------------------------------------------------------------------------------------------------------------------------------------------ctgtgatgcccttagaagttc--tgggccgca---cgcgcgct-acac--tgatgaaggcaacaag-----taattc----------------------------------------------------a--ccttggcc-ggaaggtctgggtaatc-ttttgaaacttcatcgtgctggggatagtcctttgcaattattggacttgaacgaggaattcctagtaagcgtgagtcatcagctcgcg--ttgattacgtccctgccctt-------------------------------------------------------------------------------------------------------------------------------------------------------------------------------------------------------------------------------------------------------------------------------------------------------------------------------------------------tgtacac----------------------------------------------------------------------------------------------------------------------------------------------------------------------------------------------------------------------------------------------------------------------------------------------------------------------------------------------------------------------------------------------------------a-ccgccc-gtcgctagtaccgattgaatggct-tagtga--gacctccggatt--ggcgtctc-atagggggcaacctct---------tagagatg----------------------ctgag-aagttggtcaaacttggtcatttagaggaact-aaaagtcgt-aacaaggtaac------------------------------------------------------------------------------------------------------------------------------------------------------------------------------------------------------------------------------------------------------------------------------------------------------------cgtaggt-gaacctgcggttggatcatta---------------------------------------------------------------------------------------------------------------------------------------------------------------------------------------------------------------------------------------------------------------------------------------------------------------------------------------------------------------------------------------------------------------------------------------------------------------------------------------------------------------------------------------------------------------------------------------------------------------------------------------------------------------------------------------------------------------------------------------------------------------------------------------------------------------------------------------------------------------------------------------------------------------------------------------------------------------------------------------------------------------------------------------------------------------------------------------------------------------------------------------------------------------------------------------------------------------------------------------------------------------------------------------------------------------------------------------------------------------------------------------------------------------------------------------------------------------------------------------------------------------------------------------------------------------------------------------------------------------------------------------------------------------------------------------------------------------------------------------------------------------------------------------------------------------------------------
>DQ322628/DQ273811_Mucoromycota_Mucoromycotina_Incertae_Sedis_Endogonales_Endogonaceae_Endogone_Endogone_pisiformis
------------------------------------------------gccatgcatgtctaagtataa-acaaatt-tgtac--t-gtgaaactgcgaatggctcattaaatcagttatagtttatttgat-aat-----acc--tttactacttgg-ataaccgtggtaattctagagctaatacatgcta--aaaatcccgac--t-tc--tggaagggatgtatttattagataaaa--aaccaacgtgg--gcaac-----cactc---------atctggtgattcataat-aacttttcgaatcgtatggcc-tag----------tgccgacgatgattcattcaaatttct-gccctatca-actttcgatggtaggatagagg-cctaccatggtatttacggg-taacggggaattagggttcga--ttccggag-agggagcct-gagaaacggcta-ccacatcc--aagga-aggcagcaggcgcgcaaattacccaatcccgatac---ggggaggtagtgacaataaataacaatacagggccttttt-gggtcttgtaatt-ggaatgagtacaatttaaatcccttaacgaggaacaattggagggcaagtctggt-------------------------------------------------------------------------------------------------------------------------------------------------------------------------------------------------------------------------------------------------------------------------------------------------------------------------------------------------------------------------------------------------------------------------------------------------------------------------------------------------------------------------------------------------------------------------------------------------------------------------------------------------------------------------------------------------------------------------------------------------------------------------------------------------------------------------------------------------------------------------------------------------------------------------------------------------------------------------------------------------------------------------------------------------------gccagcagccgcggtaattccagctccaatagcgtatattaaagttgttgcagttaaaaagctcgtagttgaattttagc-tctgg--ctgg--------------gcggtcct-------gcct-tt----acgg--tggg----------tactac------------tt-tggctggggt----tca--c-cttctggtgag-------ctggcat------gtt------------------------------cttaactgga-tgtgtc-------------------aggg---aa-cc--aggacttttactttgaaaaaattagagtgtttaaag-caggca-t--------ccgcttgaata-cattagcat-ggaataatagaataggac-tt--tgg-t-tctattt-t--gttgg-ttt-------------------------------------------------------------ctaggac-cgaggtaatgattaatag-ggatagttgggggcattagtattt-aattgtc--ag-aggtgaaattcttggatttat-gaaagactaacttctgcgaaagcatttg-ccaaggatgtttt-cattaatcaa-gaacgaaagttaggggatcgaagacgatcagataccgtcgtagtc-ttaaccataaactatgccgactagggatcggacgatg-t-t--at---tt------actgactcgttcggcac-cttatgagaaatca-aagtttttgggttc-----------------------------------------c------------------------------------------------------ggg--------------------------------------------gggagta-tggtcgcaagg-ctgaaact-taaaggaattgac-ggaagggcaccacca-ggagt-----------------------------------------------------------------------------------------------------------------------------------------------------------------------------------------------------------------------------------------------------------------------------------------------------------------------------------------------------------------------------------------------------------------------------ggagcctgcggcttaatttgactcaa---cac-ggggaaactcaccaggt------------------------------------------------------------------------------------------------------------------------------------------------------------------------------------------------------------------------------------------------------------------------------------------------------------------------------------------------------------------------------------------------------------------------ccagacatggtaag-gattgacagattgagagctcttt-cttgattctatgggtggtggtgcatggccgttcttagttggtggagtg-atttgtctggttaattccgtt-aacgaacgagaccttaacctgc-taaatag--------------------ttaggccaa---cttt--g-------gttggt-cgt-----------------c--aacttcttagagggactattga-cgac-t----------agtcaatggaagttt-gaggcaataacaggt----------------------------------------------------------------------------------------------------------------------------------------------------------------------------------------------------------------------------------------------------------------------------------------------------------------------------------------------------------------------------------------------------------------------------------------------------------ctgtgatgcccttagatgttc--tgggccgca---cgcgcgct-acac--tgacgaagtcagcaag-----tttata----------------------------------------------------a--ccttggtc-ggaagatctgggtaatc-ttttgaaacttcgtcgtgctggggatagagcattgcaattattgctcttcaacgaggaattcctagtaagcgtgagtcatcagctcgcg--ttgattacgtccctgccctt-------------------------------------------------------------------------------------------------------------------------------------------------------------------------------------------------------------------------------------------------------------------------------------------------------------------------------------------------tgtacac----------------------------------------------------------------------------------------------------------------------------------------------------------------------------------------------------------------------------------------------------------------------------------------------------------------------------------------------------------------------------------------------------------a-ccgccc-gtcgctactaccgattgaatggct-tagtga--gtccctcggatt--ggagccca-gaagttggcaacaaca---------tccaggtg----------------------ctgag-aagtcgggcaaacttggtcatttagaggaagt-aaaagtcgt-aacaaggtttc------------------------------------------------------------------------------------------------------------------------------------------------------------------------------------------------------------------------------------------------------------------------------------------------------------cgtaggt-gaacctgcggaaggatcatta---------------------------------------------------------------------------------------------------------------------------------------------------------------------------------------------------------------------------------------------------------------------------------------------------------------------------------------------------------------------------------------------------------------------------------------------------------------------------------------------------------------------------------------------------------------------------------------------------------------------------------------------------------------------------------------------------------------------------------------------------------------------------------------------------------------------------------------------------------------------------------------------------------------------------------------------------------------------------------------------------------------------------------------------------------------------------------------------------------------------------------------------------------------------------------------------------------------------------------------------------------------------------------------------------------------------------------------------------------------------------------------------------------------------------------------------------------------------------------------------------------------------------------------------------------------------------------------------------------------------------------------------------------------------------------------------------------------------------------------------------------------------------------------------------------------------------------
>DQ536473.1/DQ273813.1_Phlyctochytrium_planicorne
------------------------------------------------gccatgcatgtctaagtataa-acaattt-tgtac--t-gtgaaactgcgaatggctcattaaatcagttatagtttatttgat-agt-----acc---ttactacttgg-ataaccgtggtaattctagagctaatacatgcaa-caaaatcccgacttc-----tggaagggatgtatttattagataaaa--aaccaacccctcgtggtt-------------------ctttggtgattcatagt-aacttctcgaatcgcattgcttta-----------cgcaggcgatggttcattcaaatttct-gccctatca-actatcgatggtaggatagagg-cctaccatggttataacggg-taacggggaataagggttcga--ttccggag-agggagcct-taaaaacggcta-ccacatct--aagga-aggcagcaggcgcgcaaattacccaatcccgacac---ggggaggtagtgacaataaataacaatccagggccta----tggtcttggaatt-ggaatgagaacaatttaaatcccttaacgattaacaattggagggcaagtctggtgaactctcaaaagagtttatttgatacaaatacttaagagtttttactcagtcttctcgcaacatgtgggctcgtgcctgcaaatcccagcctccaaagccatctgaacaccctcccactgccttgtatggaatgcgttccttaagctggtgtggcaggaggttctctcatcgttggtttgctttgcctcgatggttaggtgtgctgggttgacgcagtttcgggtaccgcatagatgcgagatggtgagggaatcttgggtcttgctgctctcaataccctcgagacgacggcggccgaacttaacaaacgcgacgatttggtatccataggctaccttgacttgcgaatgggagaagcggccgtctttgcctgggagaatcatacaaggagagtcttgaattaggcctctttgttgtttggcatttttaacaatctgtttctcccacgctcgaatggtattgtctgagttgtcaagaagagagagtgaggactttccgcttttgttgtgggctttgctcattgacgaattaggaaagtgacagagaaaaacgagctatttatacttgttcgtggaccctttggacccgtcgaccctcttaaacccttgatcggactagtccgaactcaattatttgtatcaatctctgctgacgccagaaataggggtgcctataaaaagcccctagtctacatcctttgaccgcatggatcaagcgatcgataacagcatgcggtggcaatactttcaaagaaagtcagctttggatgaggcgacacaacctggtacgaggaaacccccgtcttgggggtaatctcgtggcgagctagagtagcgtctagccgttgtaacgcgcggaaaggtgtgggtgggcttattcaataagcctgcttaaggaacgtgctattccccccgtaagggtgtttgttcaaggagcgctgttttcgcaaattgagcaaaggtcgatgcttcaggaggaaatgcctggagatgcaaaagatcggtattaattaggccagcagccgcggtaattccagctccaatagcgtatattaaagttgttgcagttaaaaagctcgtagttgaattttggg-ctggg--ttgg--------------atggtctc-------gct--gc----aagg--tgag----------cactgtt--------------cggcctggcc----tct--c-cttctggaaaa-------ctatcgt------gct------------------------------cttaactgag-tgcggt-------------------aggg---at-cc--aggacttttactttgaaaaaattagagtgttcaaag-caggct-t--------acgcctgaata-cattagcat-ggaataatagaataggac-tt--tgg-t-tctattt-t--gttgg-ttt-------------------------------------------------------------ctaggac-cagagtaatgattaatag-ggatagttgggggcattagtattt-aattgtc--ag-aggtgaaattcttggatttat-gaaagactaacttctgcgaaagcatttg-ccaaggatgtttt-cattaatcaa-gaacgaaagttaggggatcgaagacgatcagataccgtcgtagtc-ttaaccataaactatgccgactagggatcggacggtg-t-t--at-----------aatgacccgttcggcac-cttatgagaaatca-aagtttttgggttc-----------------------------------------c------------------------------------------------------ggg--------------------------------------------gggagta-tggtcgcaagg-ctgaaact-taaaggaattgac-ggaagggcaccacca-ggcgt-----------------------------------------------------------------------------------------------------------------------------------------------------------------------------------------------------------------------------------------------------------------------------------------------------------------------------------------------------------------------------------------------------------------------------ggagcctgcggcttaatttgactcaa---cac-ggggaaactcaccaggttaacaacagatagttttgtctgggcttgggatagtagggatcaagcctgtaaaagggcttggtttatgcctgctagtgtactgcattagcttgtgcggagagagcttctccaatttcgggcacgaggcatttgcgaaagcaaatgtttgcagacgcgacaccagctggaacaggggacgctaaggattttgaaaaaaatctaagccaatcctgtggtgagtcgagaaagttcaaagcgtctcgaccatcgcaacgcgcggaaagcggtgggcctttacaggcttaaggtacgtgctaatcccccaggaaactgggcctgtgactggagcgccgaaatcgcaaaggtcattgggaatcgttcgagtctcttgaggaaatgcgagagacgatgattggtagggctttatgccagacatagtaag-gattgacagattgagagctcttt-cttgattctatgggtggtggtgcatggccgttcttagttggtggagtg-atttgtctggttaattccgtt-aacgaacgagaccttaacctgc-taaatag--------------------taacgttca---cttt----------ggtgatcggt--------------------gacttcttagagggactatgaa-cgtt-t----------agttcatggaagttt-gaggcaataacaggt----------------------------------------------------------------------------------------------------------------------------------------------------------------------------------------------------------------------------------------------------------------------------------------------------------------------------------------------------------------------------------------------------------------------------------------------------------ctgtgatgcccttagatgttc--tgggccgca---cgcgcgct-acac--tgacgatggcagcaag-----tatttt----------------------------------------------------c--ccttgtcc-ggaaggactgggtaatc-ttctgaaacattgtcgtgctggggatagtcccttgcaattattggacttgaacgaggaatgcctagtaagcgcaagtcatcagcttgcg--ttgattacgtccctgccctt-------------------------------------------------------------------------------------------------------------------------------------------------------------------------------------------------------------------------------------------------------------------------------------------------------------------------------------------------aacgtacttgtacagggggctgaaagctaaccgaaaggtgatgctagtagcagactcatgctgcgacactatcaaattgcggggacctcctaaagctcaatctaccaaaccaaaagtggaaacactttggtggccagggtaacgacctcgggtatggtaaaaacgattgggatgttacaatggacaatccgcagcgaagtcctaaaccaagcaattggcatggagcgcgttcacagactaaatggtagtgggttggccccattggctggcttaagatatagtcgatccccttgggaaaccaaggctcacaataggaacaagtttggcaatgagtctgaaaattgtcagttgggagagattgtgaggacctttgcaaagaggttgggctaaatgttgtacaca-ccgccc-gtcgctactaccgattgaatggct-tagtga--gacctccggatt--ggcgctcg-ttaggccgcaaggccc---------gatgaatg----------------------ctgag-aagttggtcaaacttggtcatttagaggaagt-aaaagtcgt-aacaaggtaac------------------------------------------------------------------------------------------------------------------------------------------------------------------------------------------------------------------------------------------------------------------------------------------------------------cgtaggt-gaacctgcggttggatcatta---------------------------------------------------------------------------------------------------------------------------------------------------------------------------------------------------------------------------------------------------------------------------------------------------------------------------------------------------------------------------------------------------------------------------------------------------------------------------------------------------------------------------------------------------------------------------------------------------------------------------------------------------------------------------------------------------------------------------------------------------------------------------------------------------------------------------------------------------------------------------------------------------------------------------------------------------------------------------------------------------------------------------------------------------------------------------------------------------------------------------------------------------------------------------------------------------------------------------------------------------------------------------------------------------------------------------------------------------------------------------------------------------------------------------------------------------------------------------------------------------------------------------------------------------------------------------------------------------------------------------------------------------------------------------------------------------------------------------------------------------------------------------------------------------------------------------------
>DQ536475/DQ273819_Chytridiomycota_Incertae_Sedis_Chytridiomycetes_Incertae_Sedis_Synchytriaceae_Synchytrium_Synchytrium_decipiens
----------------------------------------------------------------------------------------------------------------------------------------------------------------------------------------------------------------------------------------------------------------------------------------------------------------------------------------------------------------------------------------------------------cctacaatggttgttacggg-taacggggaattagggttcga--ttccggag-agggagcttcgagagatggcta-ccacagct--aaggc-aggcagcaggcgcgcaaattacccaatcccgattc---ggggaggtagtgacaagaaataacaagacagggctc-ttt-gagtcttgtcatt-ggaatgagaacaatttaaatcccttaacaaggaacaattggagggcaagtctggt-------------------------------------------------------------------------------------------------------------------------------------------------------------------------------------------------------------------------------------------------------------------------------------------------------------------------------------------------------------------------------------------------------------------------------------------------------------------------------------------------------------------------------------------------------------------------------------------------------------------------------------------------------------------------------------------------------------------------------------------------------------------------------------------------------------------------------------------------------------------------------------------------------------------------------------------------------------------------------------------------------------------------------------------------------gccagcagccgcggtaattccagctccaatagcgtatattaaagttgttgcagttaaaaagctcgtagtcgaatgttggg-tttgg--caag--------------gtggtcg--------gct--ga----aaag--ctag----------cactgc------------ac-tggttgggctccatta-----agcttggcgaa-------actaggt------gct------------------------------ctttactgag-tgctta-------------------gggg---aa-ct--aagacttttactgtgaagaaattagagtgtttaaag-cgggca-t--------atgcttgaata-cattagcat-ggaataatagaataggac-tt--tgg-t-cttattt-t--gttgg-ttt-------------------------------------------------------------ctaagat-caaagtaatgattgacag-gaacagttgggggcattggtattt-aattgtc--ag-aggtgaaattcttggatttat-gaaagacccacttctgcgaaagcatttg-ccaaggatgtttt-cattgatcaa-gagcgaaagttaagggatcgaagacgatcagataccgtcgtagtc-ttaaccataaatgttgccggctacagatcgggcaagt-a-t--atttta-------aatgtcttgcccggcat-gttatgagaaatca-aagcgtttgggttc-----------------------------------------c------------------------------------------------------ggg--------------------------------------------gggagta-tggtcgcaagg-ctgaaact-taaagggattgac-ggaagggcaccacca-ggagt-----------------------------------------------------------------------------------------------------------------------------------------------------------------------------------------------------------------------------------------------------------------------------------------------------------------------------------------------------------------------------------------------------------------------------ggagcctgcggcttaatttgactcaa---cac-ggggaaactcaccaggt------------------------------------------------------------------------------------------------------------------------------------------------------------------------------------------------------------------------------------------------------------------------------------------------------------------------------------------------------------------------------------------------------------------------ttagacatggttag-gattgacagattgagagctcttt-cttgattttatgggtggtggtgcatggccgttcttagttggtggagtg-atttgtctggttaattccgtt-aacgaacgagaccttaacctac-taactag--------------------tggcggtaa---ctttgtg-------gttgct-cgc-----------------g--cacttcttagagggacaatgga-tttc-a----------aatccatggaagttt-gaggcaataacaggt----------------------------------------------------------------------------------------------------------------------------------------------------------------------------------------------------------------------------------------------------------------------------------------------------------------------------------------------------------------------------------------------------------------------------------------------------------ctgtgatgcccttagttatcc--tgggccgca---cgcgcgct-acac--tgacgaagacaaagag-----tattca-------------------------------------------------------ccttggct-ggaaagcctgggtaatc-tttt-aaacttcgtcgtgatggggatcgtccattgcaattgttggacgtgaacgaggaattcctagtaaatgcaagtcatcagcttgcg--ttgattacgtccctgccctt-------------------------------------------------------------------------------------------------------------------------------------------------------------------------------------------------------------------------------------------------------------------------------------------------------------------------------------------------tgtacac----------------------------------------------------------------------------------------------------------------------------------------------------------------------------------------------------------------------------------------------------------------------------------------------------------------------------------------------------------------------------------------------------------a-ccgccc-gtcgctactaccgattgaacggct-tagtga--gacctccggatt--gaatagtc---ggggctttacggct---------ctaacttt----------------------ttgaa-aagctggtcaaacttggtcgtttagaggaagt-aaaagtcgt-aacaaggtaac------------------------------------------------------------------------------------------------------------------------------------------------------------------------------------------------------------------------------------------------------------------------------------------------------------cgtaggt-gaacctgcggttggatcatta---------------------------------------------------------------------------------------------------------------------------------------------------------------------------------------------------------------------------------------------------------------------------------------------------------------------------------------------------------------------------------------------------------------------------------------------------------------------------------------------------------------------------------------------------------------------------------------------------------------------------------------------------------------------------------------------------------------------------------------------------------------------------------------------------------------------------------------------------------------------------------------------------------------------------------------------------------------------------------------------------------------------------------------------------------------------------------------------------------------------------------------------------------------------------------------------------------------------------------------------------------------------------------------------------------------------------------------------------------------------------------------------------------------------------------------------------------------------------------------------------------------------------------------------------------------------------------------------------------------------------------------------------------------------------------------------------------------------------------------------------------------------------------------------------------------------------------
>DQ536477/DQ273821_Chytridiomycota_Incertae_Sedis_Chytridiomycetes_Spizellomycetales_Spizellomycetaceae_Phlyctochytrium_Spizellomycetales_sp_JEL355
--------------------------------------------------------tgtctaagtataa-acaactt-tgtac--t-gtgaaactgcgaatggctcattaaatcagttatagtttatttgat-agt-----acc---ttactacttgg-ataaccgtggtaattctagagctaatacatgctt--aaaatcccgac--t-tc--tggaagggatgtatttattagataaaa--aaccaacccgg--gcaac-----cggtt---------tcttggtgattcataat-aacttttcgaatcgtatggcc-ctg----------tgccgacgatggttcattcaaatttct-gccctatca-actttcgatggtaggatagagg-cctaccatggttttaacggg-taacggagaattagggttcga--ttccggag-agggagcct-gagaaacggcta-ccacttcc--aagga-aggcagcaggcgcgcaaattacccaatcctgacac---agggaggtagtgacaataaataacaatacagggctcttac-gagtcttgtaatt-ggaatgagtacaatttaaatcccttaacgaggaacaattggagggcaagtctggt-------------------------------------------------------------------------------------------------------------------------------------------------------------------------------------------------------------------------------------------------------------------------------------------------------------------------------------------------------------------------------------------------------------------------------------------------------------------------------------------------------------------------------------------------------------------------------------------------------------------------------------------------------------------------------------------------------------------------------------------------------------------------------------------------------------------------------------------------------------------------------------------------------------------------------------------------------------------------------------------------------------------------------------------------------gccagcagccgcggtaattccagctccaatagcgtatattaaagttgttgcagttaaaaagctcgtagttgaattttgga-cctgg--ctgt--------------gtggtctt-------gcc--gc----aagg--taag----------cactgc------------tc-tggtcgggtc----ttt--c-cttctggggaa-------ccagcgt------gct------------------------------cttaactggg-tgcgct-------------------gggg---at-cc--aggacttttactttgaaaaaattagagtgtttaaag-caggcc-t--------acgcttgaata-cattagcat-ggaataatagaataggac-tt--tgg-t-tctattt-t--gttgg-ttt-------------------------------------------------------------ctaggac-cgaagtaatgattaatag-ggatagttgggggcattagtattt-aattgtc--ag-aggtgaaattcttagatttat-gaaagactaacttctgcgaaagcatttg-ccaaggatgtttt-cattaatcaa-gaacgaaagttaggggatcgaagacgatcagataccgtcgtagtc-ttaaccataaactatgccgactagggatcggacgacg-t-t--aa--cat------agtgactcgttcggcac-cttatgagaaatca-aagtttttgggttc-----------------------------------------c------------------------------------------------------ggg--------------------------------------------gggagta-tggtcgcaagg-ctgaaact-taaaggaattgac-ggaagggcaccacca-ggagt-----------------------------------------------------------------------------------------------------------------------------------------------------------------------------------------------------------------------------------------------------------------------------------------------------------------------------------------------------------------------------------------------------------------------------ggagcctgcggcttaatttgactcaa---cac-gggaaaactcaccaggt------------------------------------------------------------------------------------------------------------------------------------------------------------------------------------------------------------------------------------------------------------------------------------------------------------------------------------------------------------------------------------------------------------------------ccagacatagtaag-gattgacagattgagagctcttt-cttgattctatgggtggtggtgcatggccgttcttagttggtggagtg-atttgtctggttaattccgtt-aacgaacgagaccttaacctgc-taaatag--------------------ttacgtcaa---cttt--g-------gttggc-gga-----------------t--aacttcttagagggactgtgga-tgtt-t----------aatccacggaagttt-gaggcaataacaggt----------------------------------------------------------------------------------------------------------------------------------------------------------------------------------------------------------------------------------------------------------------------------------------------------------------------------------------------------------------------------------------------------------------------------------------------------------ctgtgatgcccttagatgttc--tgggccgca---cgcgcgct-acac--tgatgaaggcagcaag-----taattc----------------------------------------------------a--ccttggcc-ggaaggtccgggtaatc-ttctgaaacttcatcgtgctggggattgtccattgcaattattggacatcaacgaggaattcctagtaagcgcgagtcatcagctcgcg--ttgattacgtccctgccctt-------------------------------------------------------------------------------------------------------------------------------------------------------------------------------------------------------------------------------------------------------------------------------------------------------------------------------------------------tgtacac----------------------------------------------------------------------------------------------------------------------------------------------------------------------------------------------------------------------------------------------------------------------------------------------------------------------------------------------------------------------------------------------------------a-ccgccc-gtcgctactaccgattgaatggct-tagtga--gccctccggatt--gggaactt-ggttccggcaacggca---------ccgtgttc----------------------ttgag-aagttgggcaaacttggtcatttagaggaagt-aaaagtcgt-aacaaggtaac------------------------------------------------------------------------------------------------------------------------------------------------------------------------------------------------------------------------------------------------------------------------------------------------------------cgtaggt-gaacctgcggttggatcatta---------------------------------------------------------------------------------------------------------------------------------------------------------------------------------------------------------------------------------------------------------------------------------------------------------------------------------------------------------------------------------------------------------------------------------------------------------------------------------------------------------------------------------------------------------------------------------------------------------------------------------------------------------------------------------------------------------------------------------------------------------------------------------------------------------------------------------------------------------------------------------------------------------------------------------------------------------------------------------------------------------------------------------------------------------------------------------------------------------------------------------------------------------------------------------------------------------------------------------------------------------------------------------------------------------------------------------------------------------------------------------------------------------------------------------------------------------------------------------------------------------------------------------------------------------------------------------------------------------------------------------------------------------------------------------------------------------------------------------------------------------------------------------------------------------------------------------
>DQ536478/DQ273824_Chytridiomycota_Incertae_Sedis_Chytridiomycetes_Rhizophydiales_Kappamycetaceae_Kappamyces_Kappamyces_laurelensis
----------------------agtcatatgcttgtctcaaagattaagccatgcatgtctaagtataa-gc-actt-tgtac--t-gtgaaactgcgaatggctcattaaatcagttatagtttatttgat-cgt-----acc---ttactacttgg-ataaccgtggtaattctagtgctaatacatgctt--tcagccccgac--t-tc--aggaaggggagtatttattagatacaa--aaccagtcgta--gcaat-----acgtt---------ttcaggtgaatcatgat-aactattcgaatcgcatggct-tt------------gccggcgatggttcattcaaatttct-gccctatca-actttcgatggtagtatagagg-actaccatggttataacggg-taacggagaattagggttcga--ttccggag-agggagcct-gagaaacggcta-ccacatcc--aagga-aggcagcaggcgcgcaaattacccaatcccgattc---ggggaggtagtgacaataaataacaatacagagctt---a-tagttttgtaatt-gtaatgagaacaatttaaacctcttaacgagaaccaattggagggcaagtctggt-------------------------------------------------------------------------------------------------------------------------------------------------------------------------------------------------------------------------------------------------------------------------------------------------------------------------------------------------------------------------------------------------------------------------------------------------------------------------------------------------------------------------------------------------------------------------------------------------------------------------------------------------------------------------------------------------------------------------------------------------------------------------------------------------------------------------------------------------------------------------------------------------------------------------------------------------------------------------------------------------------------------------------------------------------gccagcagccgcggtaattccagctccaatagcgtatattaaagttgttgcagttaaaaagctcgtagttgaacttttgg-cttgg--ctgg--------------gcggtctc-------tca--tt----gag----tag----------tactt-------------tc-tggccttgtc----ttt--c-cttctggagaa-------gtatggt------gct------------------------------attcatttag-tgctgt-------------------aggg---aa-cc--aggacttttactttgaaaaaattagagtgtttaaag-caggct-t---------ggcttgaata-cattagcat-ggaataataaaataggac-tt--tgg-t-tttattt-t--gttgg-ttt-------------------------------------------------------------tctcaac-caaagtaatgattgatag-ggacagttgggggcatttgtattg-agccgtc--ag-aggtgaaattcttggattggc-tcaagacaaacttctgcgaaagcatttg-ccaaggatgtttt-cattaatcaa-gaacgaaagttaggggatcgaagacgatcagataccgtcgtagtc-ttaaccataaactatgccgactagggatcggacgaga-t-c--aa----t------taagacttgttcggcac-cttgagagaaatca-aagtttttaggttc-----------------------------------------c------------------------------------------------------ggg--------------------------------------------gggagta-tggtcgcaagg-ctgaaact-taaaggaattgac-ggaagggcaccacca-ggagt-----------------------------------------------------------------------------------------------------------------------------------------------------------------------------------------------------------------------------------------------------------------------------------------------------------------------------------------------------------------------------------------------------------------------------ggagcctgcggcttaatttgactcaa---cac-ggggaaactcaccaggt------------------------------------------------------------------------------------------------------------------------------------------------------------------------------------------------------------------------------------------------------------------------------------------------------------------------------------------------------------------------------------------------------------------------ccagacatagtaag-gattgacagattgagagctcttt-cttgattctatgggtggtggtgcatggccgttcttagttggtggagtg-atttgtctggttaattccgtt-aacgaacgagaccttaacctgc-taaatag--------------------ttgcatgaa---ctct--g-------gttgat-gac--------------------agcttcttagagggactataga-cgtt-t----------agtgtatggaagttt-gaggcaataacaggt----------------------------------------------------------------------------------------------------------------------------------------------------------------------------------------------------------------------------------------------------------------------------------------------------------------------------------------------------------------------------------------------------------------------------------------------------------ctgtgatgcccttagatgttc--tgggccgca---cgcgcgct-acac--tgacaacagcagcaag-------tcga----------------------------------------------------g--ccttggcc-ggaaggtccgggtaatc-ttgtgaaatgttgtcgtgctggggatagtcctttgcaattcttggactttaacgaggaattcctagtaagcgcgagtcatcagctcgcg--ttgattacgtccctgccctt-------------------------------------------------------------------------------------------------------------------------------------------------------------------------------------------------------------------------------------------------------------------------------------------------------------------------------------------------tgtacac----------------------------------------------------------------------------------------------------------------------------------------------------------------------------------------------------------------------------------------------------------------------------------------------------------------------------------------------------------------------------------------------------------a-ccgccc-gtcgctagtaccgactgaatggct-tagtga--gacctccggatt--ggtggctc-gatggtggcaacactg---------ttgggctg----------------------gcgaa-aagctggtcaaacttggtcatttagaggaact-aaaagtcgt-aacaaggtaac------------------------------------------------------------------------------------------------------------------------------------------------------------------------------------------------------------------------------------------------------------------------------------------------------------cgtaggt-gaacctgcggttggatcatta---------------------------------------------------------------------------------------------------------------------------------------------------------------------------------------------------------------------------------------------------------------------------------------------------------------------------------------------------------------------------------------------------------------------------------------------------------------------------------------------------------------------------------------------------------------------------------------------------------------------------------------------------------------------------------------------------------------------------------------------------------------------------------------------------------------------------------------------------------------------------------------------------------------------------------------------------------------------------------------------------------------------------------------------------------------------------------------------------------------------------------------------------------------------------------------------------------------------------------------------------------------------------------------------------------------------------------------------------------------------------------------------------------------------------------------------------------------------------------------------------------------------------------------------------------------------------------------------------------------------------------------------------------------------------------------------------------------------------------------------------------------------------------------------------------------------------------
>DQ536481/DQ273829_Neocallimastigomycota_Incertae_Sedis_Neocallimastigomycetes_Neocallimastigales_Neocallimastigaceae_Cyllamyces_Cyllamyces_aberensis
----------------------agtcatatgcttgtctcaaagattaagccatgcatgtctaagtataa-gca--tt-tatac--t-gtgaaactgcgaatggctcattaaatcagttatagtttatttgat-agt-----acc--attactacttgg-ataaccgtggtaattctagagctaatacatgcat--aaaaacccgac--t-tc--gggaagggttgtatttattagataaaa--aaccaatccggttctgcc-----ggttt---------ttttggtgattcataat-aacttttcgaatcgtatgact-tta----------cgtcgacgatggttcattcaaatttct-gccctatca-actttcgatggtaggatagagg-cctaccatggttttaacggg-taacggagaattagggttcga--ttccggag-agggagcct-gagaaacggcta-ccacatct--aagga-aggcagcaggcgcgcaaattacccaatcctgacac---agggaggtagtgacaataaataacgatacagggctt-ttt-tagtcttgtaatt-ggaatgagaacaatttaaaccccttatcgaggaacaattggagggcaagtctggt-------------------------------------------------------------------------------------------------------------------------------------------------------------------------------------------------------------------------------------------------------------------------------------------------------------------------------------------------------------------------------------------------------------------------------------------------------------------------------------------------------------------------------------------------------------------------------------------------------------------------------------------------------------------------------------------------------------------------------------------------------------------------------------------------------------------------------------------------------------------------------------------------------------------------------------------------------------------------------------------------------------------------------------------------------gccagcagccgcggtaattccagctccaatagcgtatattaaagttgttgcagttaaaaagctcgtagttgaattttgga-tatgg--ctgt--------------acggtacc-------gcg--ta-----agt--ggtt----------tactgt------------tcttggctatatc----ttt--c-cttctagttaa-------cctttat------gca------------------------------cttcattgtg-tgtact-------------------ggcg---at-ct--aggacttttactttgaaaaaattagagtgtttaaag-caggca-t--------ttgcttgaata-cattagcat-ggaataatagaataggac-tt--tgg-t-tctattt-t--gttgg-ttt-------------------------------------------------------------ctaggac-cgaagtaatgattaatag-ggatagttgggggcattagtattt-aattgtc--ag-aggtgaaattcttagatttat-gaaagactaacttctgcgaaagcatttg-ccaaggatgtttt-cattaatcaa-gaacgaaagttaggggatcgaagacgatcagataccgtcgtagtc-ttaaccataaactatgccgactagggatcggacgacg-t-t--ta--att------attgactcgttcggcac-cttatgagaaatca-aagtttttgggttc-----------------------------------------c------------------------------------------------------ggg--------------------------------------------gggggta-tggtcgcaagg-ctgaaact-taaaggaattgac-ggaagggcaccacca-ggagt-----------------------------------------------------------------------------------------------------------------------------------------------------------------------------------------------------------------------------------------------------------------------------------------------------------------------------------------------------------------------------------------------------------------------------ggagcctgcggcttaatttgactcaa---cac-ggggaaacttaccaggt------------------------------------------------------------------------------------------------------------------------------------------------------------------------------------------------------------------------------------------------------------------------------------------------------------------------------------------------------------------------------------------------------------------------ccagacatagtaag-gattgacagattgagagctcttt-cttgattctatgggtggtggtgcatggccgttcttagttggtggagtg-atttgtctggttaattccgat-aacgaacgagaccttaacctgc-taaatag--------------------ttacgcgaat--tttt--a-------attcgt-ggc-----------------t--aacttcttagagggactataga-tttt-t----------aatctatggaagttt-gaggcaataacaggt----------------------------------------------------------------------------------------------------------------------------------------------------------------------------------------------------------------------------------------------------------------------------------------------------------------------------------------------------------------------------------------------------------------------------------------------------------ctgtgatgcccttagatgttc--tgggccgca---cgcgcgct-acac--tgatgaagtcaacgag-----t-ttca----------------------------------------------------t--ccttgatc-ggaaggtccgggtaatc-ttttgaaacttcatcgtgctggggatagtcccttgcaatttttggactttaacgaggaattcctagtaagcgtgagtcatcaactcgcg--ttgattacgtccctgccctt-------------------------------------------------------------------------------------------------------------------------------------------------------------------------------------------------------------------------------------------------------------------------------------------------------------------------------------------------tgtacac----------------------------------------------------------------------------------------------------------------------------------------------------------------------------------------------------------------------------------------------------------------------------------------------------------------------------------------------------------------------------------------------------------a-ccgccc-gtcgctactaccgattgaatggct-tagtga--atccttcggatt--ggctttc--ttttctggcaacagaa---------tttgatcg----------------------ctgaa-aagttgggcaaacttggtcatttagaggaagt-aaaagtcgt-aacaaggtttc------------------------------------------------------------------------------------------------------------------------------------------------------------------------------------------------------------------------------------------------------------------------------------------------------------cgtaggt-gaacctgcggaaggatcatta---------------------------------------------------------------------------------------------------------------------------------------------------------------------------------------------------------------------------------------------------------------------------------------------------------------------------------------------------------------------------------------------------------------------------------------------------------------------------------------------------------------------------------------------------------------------------------------------------------------------------------------------------------------------------------------------------------------------------------------------------------------------------------------------------------------------------------------------------------------------------------------------------------------------------------------------------------------------------------------------------------------------------------------------------------------------------------------------------------------------------------------------------------------------------------------------------------------------------------------------------------------------------------------------------------------------------------------------------------------------------------------------------------------------------------------------------------------------------------------------------------------------------------------------------------------------------------------------------------------------------------------------------------------------------------------------------------------------------------------------------------------------------------------------------------------------------------
>DQ536482/DQ273831_Chytridiomycota_Incertae_Sedis_Chytridiomycetes_Chytridiales_Incertae_Sedis_Chytriomyces_sp_JEL341
----------------------------------------------------------------tataa-acaattt-tgtac--a-gtgaaactgcgaatggctcattaaatcagttatagtttatttgat-aatc----aat---ctactactcgg-ataaccgtggtaattctagagctaatacgtgcat--atataccctgc--t-tc---ggtggggatgttattattagattaaa--aaccaacccgg--a-aac-----ggttc---------ttttggtgattcatgat-aattgttcgaatcgcatgact-tta----------tgtcggcgatggttcattcaaatttct-gccctatca-actttcgatggtaggatagagg-cctaccatggttttaacggg-taacggagaattagggttcga--ttccggag-agggagcct-gagaaacggcta-ccacatct--aagga-aggcagcaggcgcgcaaattacccaatcctgattc---agggaggtagtgacaataaataacaatccagggcct---t-cggtcttggaatt-ggaatgagtacaatttaaaccccttaacgaggaacaattggagggcaagtctggt-------------------------------------------------------------------------------------------------------------------------------------------------------------------------------------------------------------------------------------------------------------------------------------------------------------------------------------------------------------------------------------------------------------------------------------------------------------------------------------------------------------------------------------------------------------------------------------------------------------------------------------------------------------------------------------------------------------------------------------------------------------------------------------------------------------------------------------------------------------------------------------------------------------------------------------------------------------------------------------------------------------------------------------------------------gccagcagccgcggtaattccagctccaatagcgtatattaaagttgttgcagttaaatagctcgtagttgaattttggg-ctggg--ctgg--------------gtggtctc-------gcc--gc----aagg--tgtg----------cactgc------------tc-cggtctggtc----ttt--c-cttctgggtaa-------cttttgt------gct------------------------------cttaagtggg-tgcatt-------------------aggg---at-cc--aggacttttactttgaaaaaattagagtgtttaaag-cgggca-t--------ttgcttgaata-cattagcat-ggaataatagaataggac-tt--tgg-tctttattt-t--gttgg-ttt-------------------------------------------------------------tcaggac-cgaagtaatgattaatag-ggacagttgggggcattagtattt-aattgtc--ag-aggtgaaattcttggatttat-gaaagactaacttctgcgaaagcatttg-ccaaggatgtttt-cattaatcaa-gaacgaaagttaggggatcgaagacgatcagataccgtcgtagtc-ttaaccataaactatgccgactagggatcggacgatg-t-t-------tc------aatgactcgttcggcac-cttatgagaaatca-aagtctttgggtac-----------------------------------------c------------------------------------------------------ggg--------------------------------------------gggagta-tggtcgcaagg-ctgaaact-taaaggaattgac-ggaagggcaccacca-ggagt-----------------------------------------------------------------------------------------------------------------------------------------------------------------------------------------------------------------------------------------------------------------------------------------------------------------------------------------------------------------------------------------------------------------------------ggagcctgcggcttaatttgactcaa---cac-ggggaaactcaccaggt------------------------------------------------------------------------------------------------------------------------------------------------------------------------------------------------------------------------------------------------------------------------------------------------------------------------------------------------------------------------------------------------------------------------ccagacatagtaag-gattgacagattgagagctcttt-cttgattctatgggtggtggtgcatggccgttcttagttggtggagtg-atttgtctggttaattccgtt-aacgaacgagaccttaacctgc-taaatag--------------------ttgcgtcca---cttt--g-------gtggtc-gat-----------------c--aacttcttagagggactatgga-tgtt-t----------aattcatggaagttt-gaggcaataacaggt----------------------------------------------------------------------------------------------------------------------------------------------------------------------------------------------------------------------------------------------------------------------------------------------------------------------------------------------------------------------------------------------------------------------------------------------------------ctgtgatgcccttagatgttc--tgggccgca---cgcgcgct-acac--tgacgaaggcaacaag-----t-attc----------------------------------------------------a--ccttgacc-ggaaggtctgggtaatc-ttttgaaactttgtcgtgctggggatagtcccttgcaattattggacttgaacgaggaattcctagtaagtgcaagtcatcagcttgcg--ttgattacgtccctgccctt-------------------------------------------------------------------------------------------------------------------------------------------------------------------------------------------------------------------------------------------------------------------------------------------------------------------------------------------------tgtacac----------------------------------------------------------------------------------------------------------------------------------------------------------------------------------------------------------------------------------------------------------------------------------------------------------------------------------------------------------------------------------------------------------a-ccgccc-gtcgctactaccgattgaatggct-tagtga--gaccttcgga----------------------------------------------------------------------------------------------------ggtaga-ttgatttgc-agcaatgcaa---------------------------------------------------------------------------------------------------------------------------------------------------------------------------------------------------------------------------------------------------------------------------------------------------------------------------------------------------------------------------------------------------------------------------------------------------------------------------------------------------------------------------------------------------------------------------------------------------------------------------------------------------------------------------------------------------------------------------------------------------------------------------------------------------------------------------------------------------------------------------------------------------------------------------------------------------------------------------------------------------------------------------------------------------------------------------------------------------------------------------------------------------------------------------------------------------------------------------------------------------------------------------------------------------------------------------------------------------------------------------------------------------------------------------------------------------------------------------------------------------------------------------------------------------------------------------------------------------------------------------------------------------------------------------------------------------------------------------------------------------------------------------------------------------------------------------------------------------------------------------------------------------------------------------------------------------------------------------------------------------------------------------------------------------------------------------------------------------------------------------------------------------------------------------
>DQ536483/DQ273832_Chytridiomycota_Incertae_Sedis_Chytridiomycetes_Chytridiales_Chytriomycetaceae_Rhizoclosmatium_Chytriomyces_sp_JEL378
--------------------------------------------------------tgtctaagtataa-actcgtt-tgtactgt-gtgaaactgcgaatggctcattaaatcagttatagtttatttgat-ata-----acc---ttactacttgg-atatccgtggtaattctagagctaatacatgcaa-taaaatcctgac--t-tc--tggaagggatgtatttattagataaaa--aaccaacccgg----caa-----cggtt---------ctttggtgattcatagt-aacttttcgaatcgcatgact-tta----------cgtcggcgatggttcattcaaatttct-gccctatca-agtttcgatggtaggatagagg-cctaccatgctttttacggg-taacggcgaattagggttcga--ttccggag-agggagcct-gagaaacggcta-ccacatct--aagga-aggcagcaggcgcgcaaattacccaatcctgattc---agggaggtagtgacaataaataacaatccaggactt-----cggtcttggaatt-ggaatgagaacaatttaaatctcttatcgaggaacaattggagggcaagtctggt-------------------------------------------------------------------------------------------------------------------------------------------------------------------------------------------------------------------------------------------------------------------------------------------------------------------------------------------------------------------------------------------------------------------------------------------------------------------------------------------------------------------------------------------------------------------------------------------------------------------------------------------------------------------------------------------------------------------------------------------------------------------------------------------------------------------------------------------------------------------------------------------------------------------------------------------------------------------------------------------------------------------------------------------------------gccagcagccgcggtaattccagctccaatagcgtatattaaagttgttgcagttaaatagctcgtagttgaatcttggg-gctgg--tttg--------------gcggtcgc-------gtc--tt-----tga--cgtg----------tactg--------------t-cggccggttc----ttt--tacttgtggggaa-------cgtatgt------gcc------------------------------ctttgcgggg-tgtgta-------------------cggg---aa-cc--atggctgttactttgaaaaaattagagtgtttaaag-cgggcg-t--------aagcttgtata-cattagcat-ggaataatagaataggac-tt--tgg-t-tttattt-t--gttgg-ttt-------------------------------------------------------------ctagggc-cgaagtaatgattaatag-ggatagttgggggcattagtattt-aatagtc--ag-aggtgaaattcttggatttat-gaaagactaacttctgcgaaagcatttg-ccaaggatgtttt-cattaatcaa-gaacgaaagtcaggggatcgaagatgatcagataccgtcgtagtc-ctgaccgtaaactatgccgactagggatcgggcgttg-t-a--t----tt------catgacacgctcggcac-cttatgagaaatca-aagtctttgggtac-----------------------------------------c------------------------------------------------------ggg--------------------------------------------gggagta-tggtcgcaagg-ctgaaact-taaaggaattgac-ggaagggcaccacca-ggagt-----------------------------------------------------------------------------------------------------------------------------------------------------------------------------------------------------------------------------------------------------------------------------------------------------------------------------------------------------------------------------------------------------------------------------ggagcctgcggcttaatttgactcaa---cac-ggggaaactcaccaggt------------------------------------------------------------------------------------------------------------------------------------------------------------------------------------------------------------------------------------------------------------------------------------------------------------------------------------------------------------------------------------------------------------------------ccagacatagtaag-gattgacagattgagagctcttt-cttgattctatgggtggtggtgcatggccgttcttagttggtggagtg-atttgtctggttaattccgat-aacgaacgagaccttagtctgc-taaatag--------------------ttgggctca---cttt--g-------gtgggt-ta------------------t--aacttcttagagagacttctta-cgca-t----------agtgagaggaagttt-gaggcaataacaggt----------------------------------------------------------------------------------------------------------------------------------------------------------------------------------------------------------------------------------------------------------------------------------------------------------------------------------------------------------------------------------------------------------------------------------------------------------ctgtgatgcccttagatgttc--tgggccgca---cgcgcgct-acaa--tgatgaaggcagcaag-----taattc----------------------------------------------------a--ccttggcc-ggaaggtctgggtaatc-ttgtgaaactttatcgtgttggggatcgtcccttgtaattattggacgtgaacgaggaattcctagtaagcgcaagtcatcagcttgcg--ttgattacgtccctgccctt-------------------------------------------------------------------------------------------------------------------------------------------------------------------------------------------------------------------------------------------------------------------------------------------------------------------------------------------------tgtacac----------------------------------------------------------------------------------------------------------------------------------------------------------------------------------------------------------------------------------------------------------------------------------------------------------------------------------------------------------------------------------------------------------a-ccgccc-gtcgctactaccgattgaatggct-tagtga--gacctccggatt--gacggttt-ttgggccgcaaggcct---------ga------------------------------------------------------------------------------------------------------------------------------------------------------------------------------------------------------------------------------------------------------------------------------------------------------------------------------------------------------------------------------------------------------------------------------------------------------------------------------------------------------------------------------------------------------------------------------------------------------------------------------------------------------------------------------------------------------------------------------------------------------------------------------------------------------------------------------------------------------------------------------------------------------------------------------------------------------------------------------------------------------------------------------------------------------------------------------------------------------------------------------------------------------------------------------------------------------------------------------------------------------------------------------------------------------------------------------------------------------------------------------------------------------------------------------------------------------------------------------------------------------------------------------------------------------------------------------------------------------------------------------------------------------------------------------------------------------------------------------------------------------------------------------------------------------------------------------------------------------------------------------------------------------------------------------------------------------------------------------------------------------------------------------------------------------------------------------------------------------------------------------------------------------------------------------------------------------------------------------------------------------------------
>DQ536484.1/DQ273834.1_Rhizidium_endosporangiatum
-tacctggttgatcctgccagtagtcatatgcttgtctcaaagattaagccatgcatgtctaagtataa-acaaatt-tttac--t-gtgaaactgcgaatggctcattaaatcagttatagtttatttgat-aat-----acc---ttactacttgg-ataaccgtggtaattctagagctaatacatgcaa-caaaatcccgac--t-tc--tggaagggatgtatttattagataaaa--aaccaacccgg--gcaac-----cggtt---------ctttggtgattcatggt-aacttttcgaatcgcatggct-tta----------cgctggcgatggttcattcaaatttct-gccctatca-actttcgatggtaggatagagg-cctaccatggttttaacggg-taacggagaattagggtttga--ttccggag-agggagcct-gagaaacggcta-ccacatct--aagga-aggcagcaggcgcgcaaattacccaatcctgattc---agggaggtagtgacaataaataacaatccgaggcct---c-tggtcttggaatt-ggaatgagcacaatttaaatcccttagcgaggaacaattggagggcaagtctggt-------------------------------------------------------------------------------------------------------------------------------------------------------------------------------------------------------------------------------------------------------------------------------------------------------------------------------------------------------------------------------------------------------------------------------------------------------------------------------------------------------------------------------------------------------------------------------------------------------------------------------------------------------------------------------------------------------------------------------------------------------------------------------------------------------------------------------------------------------------------------------------------------------------------------------------------------------------------------------------------------------------------------------------------------------gccagcagccgcggtaattccagctccaatagcgcatattaaagttgttgcagttaaatagctcgtagttgaattttggg-ctggg--ctgg--------------gcggtctc-------gcc--gc----aagg--tgag----------cactgc------------tc-cggtctggtc----ttt--c-cttctggggat-------ctagcgt------gcg------------------------------cttcactgtg-tgcgtt-------------------aggg---aa-cc--aggacttttactttgaaaaaattagagtgttcaaag-caggca-t--------ttgctcgaata-cattagcat-ggaataatagaataggac-tt--tgg-t-tctattt-t--gttgg-ttt-------------------------------------------------------------ctgggac-cgaagtaatgattaatag-ggatagttgggggcattagtattt-aattgtc--ag-aggtgaaattcttggatttat-gaaagactaacttctgcgaaagcatttg-ccaaggatgtttt-cattaatcaa-gaacgaaagttaggggatcgaagacgattagataccgtcgtagtc-ttaaccataaactatgccgactagggatcggacgatg-t-t-------tt------catgactcgttcggcac-cttatgagaaatca-aagtctttgggtac-----------------------------------------c------------------------------------------------------ggg--------------------------------------------gggagta-tggtcgcaagg-ctgaaact-taaaggaattgac-ggaagggcaccacca-ggtgt-----------------------------------------------------------------------------------------------------------------------------------------------------------------------------------------------------------------------------------------------------------------------------------------------------------------------------------------------------------------------------------------------------------------------------ggagcctgcggcttaatttgactcaa---cac-ggggaaactcaccaggt------------------------------------------------------------------------------------------------------------------------------------------------------------------------------------------------------------------------------------------------------------------------------------------------------------------------------------------------------------------------------------------------------------------------ccagacatagtaag-gattgacagattgagagctcttt-cttgattctatgggtggtggtgcatggccgttcttagttggtggagtg-atttgtctggttaattccgat-aacgaacgagaccttaacctgc-taaatag--------------------ttgctatca---cttt--g-------gtggta-gtt-----------------tacaacttcttagagggactattgg-cgtt-t----------agccaatggaagttt-gaggcaataacaggt----------------------------------------------------------------------------------------------------------------------------------------------------------------------------------------------------------------------------------------------------------------------------------------------------------------------------------------------------------------------------------------------------------------------------------------------------------ctgtgatgcccttagatgttc--tgggccgca---cgcgcgct-acac--tgacgaaggcagcgag-----t-attc----------------------------------------------------a--ccttggcc-ggaaggcctgggtaatc-ttctgaaacttcgtcgtgctggggatagtcccttgcaatttttggacttcaacgaggaatacctagtaagcgtgagtcatcagctcacg--ttgattacgtccctgccctt-------------------------------------------------------------------------------------------------------------------------------------------------------------------------------------------------------------------------------------------------------------------------------------------------------------------------------------------------tgtacac----------------------------------------------------------------------------------------------------------------------------------------------------------------------------------------------------------------------------------------------------------------------------------------------------------------------------------------------------------------------------------------------------------a-ccgccc-gtcgctactaccgattgaatggct-tagtga--gacctccggatt--ggcgtttc-acgaacggcaacgttt---------gagaaatg----------------------ctgag-aagctggtcaaacttggtcatttagaggaagt-aaaagtcgt-aacaaggtaac------------------------------------------------------------------------------------------------------------------------------------------------------------------------------------------------------------------------------------------------------------------------------------------------------------cgtaggt-gaacctgcggttggatcatta---------------------------------------------------------------------------------------------------------------------------------------------------------------------------------------------------------------------------------------------------------------------------------------------------------------------------------------------------------------------------------------------------------------------------------------------------------------------------------------------------------------------------------------------------------------------------------------------------------------------------------------------------------------------------------------------------------------------------------------------------------------------------------------------------------------------------------------------------------------------------------------------------------------------------------------------------------------------------------------------------------------------------------------------------------------------------------------------------------------------------------------------------------------------------------------------------------------------------------------------------------------------------------------------------------------------------------------------------------------------------------------------------------------------------------------------------------------------------------------------------------------------------------------------------------------------------------------------------------------------------------------------------------------------------------------------------------------------------------------------------------------------------------------------------------------------------------
>DQ536485/DQ273835_Chytridiomycota_Incertae_Sedis_Chytridiomycetes_Rhizophydiales_Rhizophydiaceae_Rhizophydium_Rhizophydium_sp_JEL316
[truncated: 517,705 more chars]
