# Supplementary material for: Long rDNA amplicon sequencing of insect-infecting nephridiophagids reveals their affiliation to the Chytridiomycota and a potential to switch between hosts
Source: Sci Rep. 2021 Jan 11;11:396. doi: 10.1038/s41598-020-79842-6 (PMC7801462; doi:10.1038/s41598-020-79842-6)
Supplement: Supplementary file 2 — Supplementary Table S1. [file 41598_2020_79842_MOESM2_ESM.xlsx]

## Sheet: Sheet1
Long rDNA amplicon sequencing of insect-infecting nephridiophagids reveals their affiliation to the Chytridiomycota and a potential to switch between hosts
Jürgen F. H. Strassert, Christian Wurzbacher, Vincent Hervé, Taraha Antany, Andreas Brune, Renate Radek
Table S1: Insects morphologically checked for Nephridiophagidae infection. Numbers of investigated individuals are given in parenthesis where no nephridiophagids were found.
Order	Specis	Source	Nephridiophagids
Blattodea	Archimandrita tessellata	Federal Environment Agency, Berlin, Germany	yes
	Blaberus discoidalis	Federal Environment Agency, Berlin, Germany	yes
	Blaptica dubia	Aquarium Berlin, Berlin, Germany	no (<10)
	Blaptica dubia	Federal Environment Agency, Berlin, Germany	no (<10)
	Blatta orientalis	Federal Environment Agency, Berlin, Germany	no (<10)
	Blattella germanica	Federal Environment Agency, Berlin, Germany	yes
	Ectobius lapponicus	Captured in Brandenburg, Germany	no (<10)
	Elliptorhina javanica	Aquarium Berlin, Berlin, Germany	yes
	Eublaberus posticus	Aquarium Berlin, Berlin, Germany	yes
	Leucophaea maderae	Federal Environment Agency, Berlin, Germany	yes
	Lucihormetica subcincta	Aquarium Berlin, Berlin, Germany	yes
	Lucihormetica verrucosa	Aquarium Berlin, Berlin, Germany	yes
	Lucihormetica verrucosa	Frunol Delicia, Delitzsch, Germany	yes
	Lucihormetica verrucosa	Federal Environment Agency, Berlin, Germany	yes
	Nauphoeta cinerea	Federal Environment Agency, Berlin, Germany	no (<10)
	Opisthoplatia orientalis	Aquarium Berlin, Berlin, Germany	no (<10)
	Paranauphoeta formosana	Aquarium Berlin, Berlin, Germany	no (<10)
	Periplaneta americana	Federal Environment Agency, Berlin, Germany	no (<10)
	Periplaneta americana	Institute of Zoology, University of Heidelberg	no (<10)
	Periplaneta australasiae	Aquarium Berlin, Berlin, Germany	no (<10)
	Periplaneta brunnea	Federal Environment Agency, Berlin, Germany	no (<10)
	Princisia vanwaerebeki	Aquarium Berlin, Berlin, Germany	no (<10)
	Shelfordella lateralis	https://top-feeders.com/	no (<10)
	Supella longipalpa	Federal Environment Agency, Berlin, Germany	no (≥10)
	Therea bernhardti	Aquarium Berlin, Berlin, Germany	no (<10)
	Tryonicus sp.	Captured in Australia	no (<10)
	Xestoblatta cavicola	Aquarium Berlin, Berlin, Germany	no (<10)
Blattodea (Isoptera)	ca. 20 "lower" & 10 "higher" termite species	From all over the world	no (≥10)
Coleoptera	Alphitobius diaperinus	Julius Kühn Institute, Berlin, Germany	no (<10)
	Attagenus piceus	Julius Kühn Institute, Berlin, Germany	no (<10)
	Attagenus smirnovi	Julius Kühn Institute, Berlin, Germany	no (<10)
	Crioceris asparagi	Captured in Brandenburg, Germany	no (≥10)
	Crioceris duedecimpunctata	Captured in Brandenburg, Germany	no (≥10)
	Dermestes lardarius	Julius Kühn Institute, Berlin, Germany	no (<10)
	Dicronorhina derbyana	Aquarium Berlin, Berlin, Germany	no (<10)
	Gibbium psylloides	Julius Kühn Institute, Berlin, Germany	no (<10)
	Hylotrupes bajulus	Federal Institute for Materials Research and Testing, Berlin, Germany	no (≥10)
	Lasioderma serricorne	Julius Kühn Institute, Berlin, Germany	no (<10)
	Mezium affine	Julius Kühn Institute, Berlin, Germany	no (<10)
	Oryctes nasicornis	Captured in Brandenburg, Germany	no (<10)
	Podagrica fuscipes	Captured in Rhineland-Palatinate, Germany	no (<10)
	Podagrica malvae	Captured in Sicily, Italy	yes
	Podagrica malvae	Captured in Berlin, Germany	no (≥10)
	Podagrica cf. menetriesii	Captured in Berlin, Germany	no (<10)
	Stegobium paniceum	Julius Kühn Institute, Berlin, Germany	no (<10)
	Tenebrio molitor	Julius Kühn Institute, Berlin, Germany	no (<10)
	Teretrius nigrescens	Julius Kühn Institute, Berlin, Germany	no (≥10)
	Tribolium castaneum	Julius Kühn Institute, Berlin, Germany	no (<10)
	Tribolium confusum	Julius Kühn Institute, Berlin, Germany	no (≥10)
	Tribolium destructor	Julius Kühn Institute, Berlin, Germany	no (<10)
	Trogoderma granarium	Julius Kühn Institute, Berlin, Germany	no (<10)
	Trogoderma parabile	Julius Kühn Institute, Berlin, Germany	no (≥10)
	Undefined flower chafer species	Captured in Lower Saxony, Germany	no (<10)
Dermaptera	Forficula auricularia	Captured in Tours, France	yes
	Forficula auricularia	Captured in Berlin, Germany	yes
Diptera	Undefined crane fly species	Captured in Berlin, Germany	no (<10)
Hemiptera	Platymeris biguttatus	Aquarium Berlin, Berlin, Germany	no (<10)
	Pyrrhocoris apterus	Captured in Berlin, Germany	no (<10)
Hymenoptera	Apis mellifera	Captured in Berlin, Germany	no (≥10)
Lepidoptera	Thaumetopoea processionea	Captured in Brandenburg, Germany	no (≥10)
	Tineola biselliella	Captured in Berlin, Germany	no (<10)
	Tineola biselliella	Federal Institute for Materials Research and Testing, Berlin, Germany	no (<10)
Odonata	Coenagrion mercuriale	Captured in Brandenburg, Germany	no (≥10)
	Coenagrion ornatum	Captured in Brandenburg, Germany	no (<10)
	Coenagrion puella	Captured in Brandenburg, Germany	no (≥10)
	Coenagrion pulchellum	Captured in Brandenburg, Germany	no (≥10)
Orthoptera	Tropidacris collaris	Aquarium Berlin, Berlin, Germany	no (<10)
Phasmatodea	Peruphasma schultei	Aquarium Berlin, Berlin, Germany	no (<10)
Spirostreptida	Spirostreptus sp.	Aquarium Berlin, Berlin, Germany	no (<10)
